# Supplementary material for: Schistosoma mansoni Egg, Adult Male and Female Comparative Gene Expression Analysis and Identification of Novel Genes by RNA-Seq
Source: PLoS Negl Trop Dis. 2015 Dec 31;9(12):e0004334. doi: 10.1371/journal.pntd.0004334 (PMC4699917; doi:10.1371/journal.pntd.0004334)
Supplement: S2 Table — (XLSX) [file pntd.0004334.s002.xlsx]

## Sheet: S2 Table
S2 Table: List of Smp genes expressed in eggs, females or males, along with their significant (P > 95%) differential expression among the three forms studied
Smp_gene	Smp_description	Contig RNA-Seq	Contig length (nt)	Smp length (nt)	Normalized Egg_Reads	Normalized Female_Reads	Normalized Male_Reads	Fold-Change Female/Male	Difference Female/Male	Probability_Female/Male	Fold-Change Egg/Male	Difference Egg/Male	Probability_Egg/Male	Fold-Change Egg/Female	Difference Egg/Female	Probability_Egg/Female	Most highly expressed flag
Smp_000680.1	ornithine transporter 2 (solute carrier family 25 member 2)	c11533_g1_i1	571	939	0	2.1328	12.4156	-2.54133	10.2828	0.96	-4.63408	11.9156	0.99				Male_High
Smp_002100.1	hypothetical protein	c7668_g1_i1	1072	498	7.48529	11.2025	57.4156	-2.35763	46.2132	0.96	-2.93931	49.9303	0.99				Male_High
Smp_002640.1	hox protein Smox1	c6996_g1_i1	620	2529	0	0	47.9906	-6.58468	47.4906	1	-6.58468	47.4906	1				Male_High
Smp_003110.1	Nadrin-like protein	c8395_g2_i2	1650	810	14.074	10.731	227.797	-4.40789	217.066	1	-4.01664	213.723	1				Male_High
Smp_003440.1	SPFH domain / Band 7 family protein, putative	c14471_g1_i1	517	1683	0	0	10.4986	-4.39213	9.99863	1	-4.39213	9.99863	0.99				Male_High
Smp_003670.1	hypothetical protein	c976_g1_i1	789	783	0	1.3437	17.6435	-3.71485	16.2998	1	-5.14107	17.1435	1				Male_High
Smp_004260.1	hypothetical protein	c6509_g1_i2	623	564	0	2.34186	12.6273	-2.43082	10.2855	0.96	-4.65848	12.1273	0.99				Male_High
Smp_004470.1	Peroxiredoxin, Prx3	c6349_g1_i1	1052	660	5.03132	1.08258	22.047	-4.34803	20.9644	1	-2.13158	17.0157	0.96				Male_High
Smp_004710.1	hypothetical protein	c5727_g1_i1	619	384	0	1.31954	72.5693	-5.78126	71.2498	1	-7.18129	72.0693	1				Male_High
Smp_004820.1	hypothetical protein	c3299_g1_i1	431	237	0	3.78384	18.0801	-2.25648	14.2963	0.96	-5.17633	17.5801	1				Male_High
Smp_005350.1	calcium-binding protein, putative	c8353_g1_i1	1105	1512	37.8191	10.2739	181.272	-4.1411	170.998	1	-2.26097	143.453	0.97				Male_High
Smp_005720.1	aquaporin-3, putative	c7512_g1_i1	1109	954	21.018	12.0722	124.539	-3.36684	112.467	1	-2.5669	103.521	0.97				Male_High
Smp_005740.1	aquaporin-3, putative	c8260_g1_i1	1400	915	0	22.2948	473.798	-4.40949	451.503	1	-9.88813	473.298	1	-5.47864	21.7948	1	Male_High
Smp_006720.2	synaptobrevin, putative	c567_g1_i1	501	306	4.96767	0	21.7511	-5.44302	21.2511	1	-2.13045	16.7835	0.96	3.31257	4.46767	0.96	Male_High
Smp_006730.1	fasting-inducible integral membrane protein tm6p1-related	c1022_g1_i1	915	792	0	4.55085	19.7666	-2.11886	15.2158	0.96	-5.30499	19.2666	1	-3.18614	4.05085	0.96	Male_High
Smp_006860.1	hypothetical protein	c7589_g1_i1	1172	594	0	6.85255	68.3693	-3.31864	61.5168	1	-7.09528	67.8693	1	-3.77664	6.35255	0.98	Male_High
Smp_006980.1	hypothetical protein	c5810_g1_i1	459	348	7.0842	5.20411	69.7079	-3.7436	64.5038	1	-3.29865	62.6237	1				Male_High
Smp_009230.1	hypothetical protein	c437_g1_i1	464	255	3.34699	0.892231	22.4328	-4.65205	21.5406	1	-2.74468	19.0858	0.99				Male_High
Smp_010550.1	hypothetical protein	c5776_g1_i1	248	519	0	9.33183	788.395	-6.40061	779.063	1	-10.6228	787.895	1	-4.22216	8.83183	0.99	Male_High
Smp_010660.1	60S ribosomal protein L6, putative	c3388_g1_i1	483	294	0	7.02042	38.2128	-2.44443	31.1924	0.96	-6.25598	37.7128	1	-3.81156	6.52042	0.98	Male_High
Smp_010690.1	arp2/3, putative	c8418_g9_i1	1333	990	18.8272	25.8052	211.529	-3.03512	185.724	1	-3.48997	192.702	1				Male_High
Smp_010770.1	fatty acid acyl transferase-related	c7324_g2_i1	644	849	1.24694	10.1866	73.9714	-2.8603	63.7848	0.99	-5.89051	72.7244	1	-3.03021	8.93965	0.99	Male_High
Smp_010850.1	hypothetical protein	c8035_g1_i1	591	336	9.90636	1.19434	120.393	-6.65539	119.199	1	-3.60326	110.487	1	3.05214	8.71202	0.99	Male_High
Smp_011000.1	sterol esterase 1 lysosomal acid lipase-related sterol esterase 2 lipase 1	c18820_g1_i1	469	1284	0	1.13043	7.48256	-2.72666	6.35213	0.97	-3.90353	6.98256	0.98				Male_High
Smp_011700.1	tyrosine kinase	c10939_g1_i1	1415	2577	0	3.15372	15.1315	-2.26243	11.9778	0.95	-4.91949	14.6315	1				Male_High
Smp_014280.1	beta-1,3 galactosyltransferase	c12924_g1_i1	746	1092	0	4.33729	18.1292	-2.06345	13.7919	0.96	-5.18024	17.6292	1				Male_High
Smp_015480.1	hypothetical protein	c9652_g1_i1	587	2169	1.14624	1.73531	9.02036	-2.37799	7.28505	0.95	-2.97628	7.87412	0.97				Male_High
Smp_016780.1	tubulin alpha chain, putative	c4392_g1_i1	777	1356	0	0	81.4443	-7.34774	80.9443	1	-7.34774	80.9443	1				Male_High
Smp_017520.1	hypothetical protein	c5066_g1_i1	808	1281	0	2.85785	22.8448	-2.99886	19.9869	0.99	-5.51379	22.3448	1				Male_High
Smp_017730.1	200-kDa GPI-anchored surface glycoprotein	c5920_g1_i2	3154	4971	5.13563	10.15	53.0468	-2.38578	42.8967	0.96	-3.36865	47.9111	1				Male_High
Smp_018250.2	troponin I, putative	c8554_g1_i1	2195	684	28.6911	6.8141	170.262	-4.64309	163.448	1	-2.56908	141.571	0.97	2.07401	21.877	0.96	Male_High
Smp_018400.1	hypothetical protein	c8065_g1_i1	1276	768	0.259722	8.87475	49.8332	-2.48933	40.9585	0.96	-6.63904	49.3332	1	-4.14971	8.37475	0.99	Male_High
Smp_018510.1	hypothetical protein	c8583_g1_i1	220	360	1.9093	0	26.0147	-5.70126	25.5147	1	-3.76822	24.1054	1				Male_High
Smp_019350.1	hypothetical protein	c7735_g1_i1	732	381	0	9.36535	149.514	-3.99681	140.149	1	-8.22414	149.014	1	-4.22733	8.86535	0.99	Male_High
Smp_019420.1	hypothetical protein	c6572_g1_i1	420	300	0	3.0716	65.0827	-4.40521	62.0111	1	-7.0242	64.5827	1				Male_High
Smp_019440.1	translation factor sui1, putative	c470_g1_i1	526	324	2.12923	3.29275	24.3245	-2.88505	21.0318	0.99	-3.51401	22.1953	1				Male_High
Smp_021920.3	paramyosin, putative	c8172_g1_i1	1591	2307	27.3225	7.99015	110.207	-3.78585	102.217	1	-2.01206	82.8849	0.96				Male_High
Smp_022460.1	hypothetical protein	c6347_g1_i1	473	312	7.12401	7.59221	54.0647	-2.83209	46.4724	0.99	-2.92392	46.9406	0.99				Male_High
Smp_022890.1	hypothetical protein	c2654_g1_i1	611	1941	1.34621	0	17.0476	-5.09149	16.5476	1	-3.6626	15.7014	1				Male_High
Smp_023830.1	hypothetical protein	c3418_g1_i1	799	849	2.81586	3.2185	15.3731	-2.25594	12.1546	0.96	-2.44875	12.5572	0.97				Male_High
Smp_025030.1	glutamate-cysteine ligase gamma-glutamylcysteine synthetase, putative	c7193_g1_i1	1606	1926	0	5.07505	68.2979	-3.75035	63.2229	1	-7.09377	67.7979	1	-3.34342	4.57505	0.96	Male_High
Smp_025360.1	hypothetical protein	c18801_g1_i1	790	2268	0	2.73047	14.9192	-2.44995	12.1887	0.96	-4.8991	14.4192	1				Male_High
Smp_025410.1	calmodulin, putative	c12893_g1_i1	428	408	0	0	11.3481	-4.50438	10.8481	1	-4.50438	10.8481	0.99				Male_High
Smp_025860.1	hypothetical protein	c4663_g1_i1	395	240	0	2.70856	28.5449	-3.39763	25.8363	1	-5.83516	28.0449	1				Male_High
Smp_026560.2	calmodulin, putative	c7705_g1_i1	1174	552	7.38968	28.1378	158.689	-2.49563	130.552	0.96	-4.42455	151.3	1				Male_High
Smp_028100.1	ubiquitin-conjugating enzyme E2 G, putative	c7602_g1_i1	673	507	7.0807	21.1233	105.365	-2.31849	84.2419	0.96	-3.89536	98.2845	1				Male_High
Smp_028200.1	Troponin I (TnI), putative	c7408_g1_i1	1298	2682	4.71621	9.8639	43.2547	-2.13263	33.3908	0.96	-3.19716	38.5385	1				Male_High
Smp_029850.1	3-5 exonuclease eri1, putative	c2084_g1_i1	1459	1689	0	5.14044	25.5138	-2.31131	20.3733	0.96	-5.67321	25.0138	1	-3.36189	4.64044	0.96	Male_High
Smp_030260.1	hypothetical protein	c3186_g1_i1	378	279	0	1.04489	25.8286	-4.62755	24.7837	1	-5.6909	25.3286	1				Male_High
Smp_030300.2	thrombospondin, putative	c6512_g1_i1	1342	3897	4.16869	2.78474	33.403	-3.58436	30.6183	1	-3.00231	29.2343	0.99				Male_High
Smp_030330.2	peptidyl-tRNA hydrolase, putative	c8142_g1_i1	776	486	2.60175	30.2132	229.115	-2.92282	198.901	0.99	-6.46044	226.513	1	-3.53762	27.6114	1	Male_High
Smp_030730.1	tubulin beta chain, putative	c8056_g1_i1	1352	1233	153.871	103.638	696.42	-2.74841	592.783	0.99	-2.17823	542.549	0.97				Male_High
Smp_031770.2	tropomyosin, putative	c8460_g1_i7	1191	855	7.75161	8.29627	98.4911	-3.56946	90.1948	1	-3.66742	90.7395	1				Male_High
Smp_031770.4	tropomyosin, putative	c8460_g1_i2	1325	855	0	23.0609	102.395	-2.15063	79.3341	0.96	-7.678	101.895	1	-5.52737	22.5609	1	Male_High
Smp_032720.1	hypothetical protein	c71_g1_i1	257	645	0	0	12.9283	-4.69246	12.4283	1	-4.69246	12.4283	0.99				Male_High
Smp_032950.1	Calmodulin (CaM), putative	c9960_g1_i1	312	213	0	0	10.6461	-4.41226	10.1461	1	-4.41226	10.1461	0.99				Male_High
Smp_033040.1	L-lactate dehydrogenase, putative	c1567_g1_i1	1044	984	0	1.84427	23.0395	-3.64299	21.1953	1	-5.52604	22.5395	1				Male_High
Smp_034300.1	hypothetical protein	c4624_g1_i1	1213	627	0	3.5317	17.7416	-2.3287	14.2099	0.96	-5.14906	17.2416	1				Male_High
Smp_035180.1	voltage-gated potassium channel, putative	c15034_g1_i1	323	855	0	0	4.62192	-3.20849	4.12192	0.97	-3.20849	4.12192	0.95				Male_High
Smp_036920.1	DNA polymerase epsilon subunit, putative	c4268_g1_i1	516	327	0	3.4189	25.0199	-2.87147	21.601	0.99	-5.64501	24.5199	1				Male_High
Smp_038530.1	map kinase phosphatase, putative	c13885_g1_i1	371	1461	2.24573	0.202608	11.1604	-4.48032	10.6604	1	-2.31314	8.91471	0.95				Male_High
Smp_039870.2	vasodilator-stimulated phosphoprotein, putative	c4541_g1_i1	677	1953	4.35457	5.89335	41.1714	-2.80448	35.278	0.99	-3.24104	36.8168	1				Male_High
Smp_039970.1	hypothetical protein	c7545_g1_i1	223	225	0	0.976428	26.935	-4.78583	25.9586	1	-5.75141	26.435	1				Male_High
Smp_042160.2	fructose 1,6-bisphosphate aldolase, putative	c8417_g1_i1	1445	1092	253.256	178.09	1229.38	-2.78725	1051.29	0.99	-2.27926	976.124	0.97				Male_High
Smp_043650.1	hypothetical protein	c750_g1_i1	709	246	0	2.21287	13.7429	-2.6347	11.5301	0.98	-4.78062	13.2429	1				Male_High
Smp_044010.2	tropomyosin, putative	c8438_g2_i1	1316	855	56.8279	26.726	587.739	-4.45886	561.013	1	-3.3705	530.911	1				Male_High
Smp_044280.1	fibrillarin, putative	c8412_g1_i1	1138	996	25.4022	17.0779	171.315	-3.32645	154.237	1	-2.75363	145.913	0.99				Male_High
Smp_044470.1	hypothetical protein	c11434_g1_i1	588	810	0.287108	0.859042	12.0228	-3.8069	11.1637	1	-4.5877	11.5228	0.99				Male_High
Smp_044750.1	marvel-containing potential lipid raft- associated protein, putative	c8079_g2_i1	483	504	40.5447	10.1163	162.352	-4.00438	152.236	1	-2.00154	121.807	0.96	2.00284	30.4284	0.96	Male_High
Smp_045200.1	tegument-allergen-like protein	c8467_g1_i1	1032	573	0	26.048	160.56	-2.62387	134.512	0.99	-8.32697	160.06	1	-5.7031	25.548	1	Male_High
Smp_045250.1	hypothetical protein	c14119_g1_i1	498	1290	0	1.33892	7.69496	-2.52285	6.35605	0.95	-3.94391	7.19496	0.98				Male_High
Smp_045550.1	annexin, putative	c7240_g1_i1	1580	1464	0	10.1629	46.3542	-2.18939	36.1913	0.96	-6.53463	45.8542	1	-4.34524	9.66288	0.99	Male_High
Smp_046100.1	hypothetical protein	c7757_g1_i1	388	378	0.568683	8.03503	71.2648	-3.14881	63.2298	1	-6.96942	70.6961	1	-3.82061	7.46635	0.99	Male_High
Smp_046690.1	ubiquitin (ribosomal protein L40), putative	c12516_g1_i1	516	1140	0	0	5.01256	-3.32555	4.51256	0.97	-3.32555	4.51256	0.96				Male_High
Smp_047360.2	ubx6(yeast)-related	c6974_g1_i1	370	915	2.56279	1.18727	17.4312	-3.87595	16.2439	1	-2.76588	14.8684	0.98				Male_High
Smp_048830.1	hypothetical protein	c6423_g1_i1	483	285	0.253662	0.985787	6.64719	-2.7534	5.66141	0.97	-3.73275	6.14719	0.98				Male_High
Smp_049520.1	WD repeat protein SL1-17, putative	c7683_g1_i2	1550	900	0	4.22425	19.3225	-2.19351	15.0982	0.96	-5.27221	18.8225	1				Male_High
Smp_049600.3	DNAj (hsp40) homolog, subfamily C, member, putative	c4824_g1_i1	531	1131	0	4.12018	28.9493	-2.81275	24.8291	0.99	-5.85546	28.4493	1				Male_High
Smp_050220.1	complexin, putative	c7902_g1_i1	967	486	21.6316	8.07667	101.256	-3.6481	93.1793	1	-2.22679	79.6244	0.97				Male_High
Smp_050630.1	synaptotagmin, putative	c7219_g3_i1	798	1104	0	0	4.61941	-3.20771	4.11941	0.97	-3.20771	4.11941	0.95				Male_High
Smp_051110.1	hypothetical protein	c5638_g1_i1	366	1056	0	0.139268	28.5438	-5.8351	28.0438	1	-5.8351	28.0438	1				Male_High
Smp_051810.1	elongation of fatty acids protein 1	c8550_g2_i1	643	801	3.88236	2.78059	20.2957	-2.86771	17.5151	0.99	-2.38617	16.4134	0.97				Male_High
Smp_052880.1	hypothetical protein	c20069_g1_i1	720	336	0.367755	3.88924	30.7188	-2.98156	26.8295	0.99	-5.94105	30.2188	1				Male_High
Smp_053390.1	histone H4, putative	c7619_g1_i1	456	312	7.04557	14.6395	148.31	-3.34068	133.67	1	-4.39575	141.264	1				Male_High
Smp_055090.1	chromatin regulatory protein sir2, putative	c8535_g5_i1	501	918	0	1.46655	9.55996	-2.70458	8.09342	0.98	-4.25701	9.05996	0.99				Male_High
Smp_055720.3	hypothetical protein	c1807_g1_i1	1472	2721	0	0	15.7044	-4.9731	15.2044	1	-4.9731	15.2044	1				Male_High
Smp_057090.1	radial spokehead-l, putative	c19960_g1_i1	488	1464	0	0	9.47777	-4.24455	8.97777	0.99	-4.24455	8.97777	0.99				Male_High
Smp_057230.1	seryl-tRNA synthetase	c16816_g1_i1	412	1398	0	0.341621	6.96978	-3.80111	6.46978	0.99	-3.80111	6.46978	0.98				Male_High
Smp_057530.1	subfamily S9B unassigned peptidase (S09 family)	c197_g1_i1	487	2709	0	1.71158	13.1766	-2.94458	11.465	0.98	-4.7199	12.6766	0.99				Male_High
Smp_057650.1	protein kiaa0174, putative	c7000_g1_i1	975	1014	6.80791	11.7968	49.6674	-2.0739	37.8706	0.96	-2.86702	42.8595	0.99				Male_High
Smp_058140.3	protein-l-isoaspartate o-methyltransferase, putative	c16616_g1_i1	1023	714	2.95702	4.07526	23.8744	-2.5505	19.7991	0.96	-3.01325	20.9174	0.99				Male_High
Smp_058190.1	DNA double-strand break repair rad50 ATPase, putative	c8381_g1_i1	1230	1128	25.5622	24.7112	118.467	-2.26125	93.7561	0.96	-2.21241	92.9051	0.97				Male_High
Smp_058730.1	tubby, tubby-like	c17371_g1_i1	1044	1536	1.08416	1.40659	31.0718	-4.46533	29.6652	1	-4.84096	29.9876	1				Male_High
Smp_059170.1	troponin I, putative	c4765_g2_i1	705	819	0	1.17146	9.81455	-3.06661	8.64309	0.99	-4.29492	9.31455	0.99				Male_High
Smp_059170.2	troponin I, putative	c4765_g1_i1	282	1014	0	0.0944665	5.99676	-3.58418	5.49676	0.98	-3.58418	5.49676	0.97				Male_High
Smp_059240.1	hypothetical protein	c11023_g1_i1	573	666	0.0294518	0.469436	13.6092	-4.76651	13.1092	1	-4.76651	13.1092	1				Male_High
Smp_059340.1	Guanine nucleotide-binding protein G(s) subunit alpha (Adenylate cyclase-stimulating G alpha protein), putative	c7964_g1_i2	2708	1140	29.026	26.3485	131.973	-2.32445	105.624	0.96	-2.18482	102.947	0.97				Male_High
Smp_059530.2	tetraspanin, putative	c1747_g1_i1	1060	675	0	2.04743	62.7321	-4.93732	60.6846	1	-6.97113	62.2321	1				Male_High
Smp_059540.1	signal recognition particle 54 kD protein, putative	c8422_g2_i1	1712	1617	8.88847	16.3994	147.075	-3.16484	130.675	1	-4.04847	138.186	1				Male_High
Smp_059870.1	hypothetical protein	c17589_g1_i1	443	366	0	0	9.1206	-4.18913	8.6206	0.99	-4.18913	8.6206	0.99				Male_High
Smp_059930.1	hypothetical protein	c5344_g1_i1	346	207	3.01099	2.64886	31.3817	-3.56648	28.7328	1	-3.38161	28.3707	1				Male_High
Smp_060910.1	small nuclear ribonucleoprotein f (snrnp-f), putative	c13951_g1_i1	398	255	0	0.91909	10.5019	-3.5143	9.58282	0.99	-4.39258	10.0019	0.99				Male_High
Smp_061970.1	hypothetical protein	c16118_g1_i1	235	918	0	0	4.85301	-3.27888	4.35301	0.97	-3.27888	4.35301	0.95				Male_High
Smp_065000.1	hypothetical protein	c2874_g1_i1	893	1812	5.39132	4.2935	21.5578	-2.32798	17.2643	0.96	-1.9995	16.1665	0.96				Male_High
Smp_065210.1	hypothetical protein	c6136_g1_i1	243	624	0	1.3597	8.90893	-2.71197	7.54924	0.98	-4.15525	8.40893	0.99				Male_High
Smp_065280.1	hypothetical protein	c2425_g1_i1	423	336	0	1.38962	10.1175	-2.86409	8.72793	0.98	-4.33879	9.61755	0.99				Male_High
Smp_066590.1	hypothetical protein	c5715_g1_i1	359	249	0	1.32648	43.7163	-5.0425	42.3898	1	-6.4501	43.2163	1				Male_High
Smp_068280.1	prolyl 4-hydroxylase alpha subunit 1,, putative	c7656_g1_i1	1079	1755	1.87753	3.72732	73.614	-4.30377	69.8867	1	-5.29307	71.7365	1				Male_High
Smp_068500.1	hypothetical protein	c7864_g1_i1	1443	1233	25.6994	8.35853	229.235	-4.77743	220.876	1	-3.15702	203.535	1				Male_High
Smp_068680.1	secreted frizzled-related protein	c18842_g1_i1	505	1551	0	0	13.9453	-4.80171	13.4453	1	-4.80171	13.4453	1				Male_High
Smp_069120.1	synaptotagmin, putative	c11989_g1_i1	397	1215	0	0	6.45294	-3.68996	5.95294	0.98	-3.68996	5.95294	0.97				Male_High
Smp_070030.1	snf7-related	c4597_g1_i1	618	597	0	1.91542	27.2325	-3.8296	25.317	1	-5.76726	26.7325	1				Male_High
Smp_070240.1	venom allergen-like (VAL) 7 protein	c5773_g1_i1	600	441	0	5.45563	61.748	-3.50058	56.2924	1	-6.94832	61.248	1	-3.44774	4.95563	0.96	Male_High
Smp_070380.1	hypothetical protein	c7555_g1_i1	873	546	6.42003	21.689	126.554	-2.54472	104.865	0.96	-4.30103	120.134	1				Male_High
Smp_070610.1	mps one binder kinase activator-like 1 (mob1 homolog 1) (mob1)	c15955_g1_i1	206	831	0	0.177109	7.49092	-3.90514	6.99092	0.99	-3.90514	6.99092	0.98				Male_High
Smp_070630.1	uncoordinated protein 112 (mitogen inducible mig- 2 protein like)	c3189_g1_i1	642	405	3.80502	3.93215	34.4606	-3.13156	30.5285	1	-3.17897	30.6556	1				Male_High
Smp_071520.1	hypothetical protein	c1677_g1_i2	513	255	2.20213	1.11562	11.7403	-3.39555	10.6247	0.99	-2.4145	9.53816	0.96				Male_High
Smp_074450.1	hypothetical protein	c18740_g1_i1	630	543	0	2.10794	10.8892	-2.36899	8.78122	0.96	-4.44482	10.3892	0.99				Male_High
Smp_074560.1	conserved Schistosoma protein, unknown function	c10678_g1_i1	913	891	0	0.964414	11.2557	-3.54486	10.2913	0.99	-4.49259	10.7557	0.99				Male_High
Smp_075420.1	hypothetical protein	c3400_g1_i1	641	903	0	1.45864	13.4642	-3.20643	12.0055	0.99	-4.75105	12.9642	0.99				Male_High
Smp_075770.1	hypothetical protein	c8170_g1_i1	695	771	2.31346	17.1186	160.043	-3.22482	142.924	1	-6.11226	157.729	1	-2.88744	14.8052	0.99	Male_High
Smp_076030.1	transducer of erbb2 (tob), putative	c3043_g1_i1	1300	2457	0	1.32512	30.0677	-4.50402	28.7426	1	-5.91014	29.5677	1				Male_High
Smp_076370.1	inhibitor of apoptosis protein, putative	c8085_g1_i1	1605	1188	17.8534	29.5476	125.118	-2.08218	95.5707	0.96	-2.80902	107.265	0.99				Male_High
Smp_076880.1	hypothetical protein	c8495_g1_i2	1194	657	5.76056	2.99725	29.1771	-3.28313	26.1799	1	-2.34056	23.4166	0.97				Male_High
Smp_077390.1	hypothetical protein	c8133_g2_i1	457	201	0	3.36874	69.0783	-4.35795	65.7095	1	-7.11016	68.5783	1				Male_High
Smp_077690.1	hypothetical protein	c8596_g3_i1	810	309	20.137	35.3845	154.23	-2.12389	118.845	0.96	-2.93716	134.093	0.99				Male_High
Smp_077850.1	actin, putative	c1641_g1_i1	593	1119	2.4208	1.09227	16.2495	-3.895	15.1572	1	-2.74684	13.8287	0.98				Male_High
Smp_078050.1	hypothetical protein	c7553_g1_i1	1581	1797	0	0	8.77606	-4.13357	8.27606	0.99	-4.13357	8.27606	0.99				Male_High
Smp_078540.1	hypothetical protein	c5897_g1_i1	969	1311	16.6467	8.39978	75.4516	-3.16713	67.0518	1	-2.18032	58.8049	0.97				Male_High
Smp_078700.1	hypothetical protein	c2293_g1_i1	865	1299	0	0	13.5043	-4.75535	13.0043	1	-4.75535	13.0043	1				Male_High
Smp_078780.1	dihydropyrimidinase related protein-1 (M38 family)	c9293_g1_i1	633	1782	1.72956	2.01809	11.7475	-2.54129	9.72938	0.96	-2.76388	10.0179	0.98				Male_High
Smp_079240.1	deoxyuridine 5'-triphosphate nucleotidohydrolase	c6990_g1_i1	673	465	11.7847	10.1703	98.2765	-3.27249	88.1062	1	-3.05993	86.4918	1				Male_High
Smp_079740.1	cullin-2 (cul-2), putative	c6887_g1_i1	1107	2340	11.8332	18.8847	90.5768	-2.26192	71.692	0.96	-2.9363	78.7436	0.99				Male_High
Smp_080210.1	lipid-binding protein, putative	c2315_g1_i1	502	996	0	0.45664	12.5425	-4.64875	12.0425	1	-4.64875	12.0425	0.99				Male_High
Smp_080980.1	hypothetical protein	c4685_g1_i1	744	558	0	4.34207	18.1194	-2.06108	13.7773	0.96	-5.17946	17.6194	1				Male_High
Smp_081430.1	short chain dehydrogenase, putative	c1072_g1_i1	477	768	0	5.88183	28.0176	-2.252	22.1358	0.96	-5.80826	27.5176	1	-3.55626	5.38183	0.98	Male_High
Smp_081720.1	hypothetical protein	c6995_g1_i1	523	903	7.96238	4.63101	91.3398	-4.30184	86.7087	1	-3.51997	83.3774	1				Male_High
Smp_081920.1	hypothetical protein	c18724_g1_i1	646	375	0	0	16.9326	-5.08173	16.4326	1	-5.08173	16.4326	1				Male_High
Smp_082240.1	histone H3, putative	c838_g1_i1	480	411	0	1.04321	9.38505	-3.16933	8.34184	0.99	-4.23036	8.88505	0.99				Male_High
Smp_082300.1	hypothetical protein	c9040_g1_i1	358	1782	0	0	6.89389	-3.78532	6.39389	0.99	-3.78532	6.39389	0.98				Male_High
Smp_082360.1	protein tyrosine kinase, putative	c5717_g1_i1	809	2655	0	1.5823	28.0773	-4.14931	26.495	1	-5.81133	27.5773	1				Male_High
Smp_083240.1	hypothetical protein	c7565_g1_i1	674	471	0.789101	3.3922	94.9446	-4.80679	91.5524	1	-6.91073	94.1555	1				Male_High
Smp_084440.1	hypothetical protein	c9579_g1_i1	256	438	0	0.0689424	5.84751	-3.54782	5.34751	0.98	-3.54782	5.34751	0.97				Male_High
Smp_084780.1	hypothetical protein	c18823_g1_i1	834	621	0	3.1351	12.5493	-2.00103	9.41423	0.95	-4.64954	12.0493	0.99				Male_High
Smp_085540.4	myosin heavy chain, putative	c8589_g1_i1	3691	4776	9.6012	27.1522	129.019	-2.24845	101.867	0.96	-3.74823	119.418	1				Male_High
Smp_085840.1	MEG-4 (10.3) family	c6494_g1_i1	402	324	0	2.36356	81.2411	-5.10318	78.8775	1	-7.34414	80.7411	1				Male_High
Smp_086330.1	calponin-related	c8466_g1_i1	1236	573	9.80844	25.9503	274.334	-3.40211	248.383	1	-4.80576	264.525	1				Male_High
Smp_086530.1	tegument-allergen-like protein	c7571_g1_i1	800	546	0	80.0694	1654.63	-4.36912	1574.56	1	-11.6923	1654.13	1	-7.32318	79.5694	1	Male_High
Smp_087250.1	crp1/csrp1/crip1, putative	c8362_g1_i2	854	570	0	2.08808	35.9983	-4.10768	33.9102	1	-6.16986	35.4983	1				Male_High
Smp_089320.1	hypothetical protein	c2184_g1_i1	254	774	0	0	10.4104	-4.37995	9.9104	0.99	-4.37995	9.9104	0.99				Male_High
Smp_089460.2	family C2 unassigned peptidase (C02 family)	c8468_g1_i2	2813	2340	72.7605	136.554	585.439	-2.10005	448.885	0.96	-3.00829	512.679	1				Male_High
Smp_089870.1	histone H2A, putative	c7480_g1_i1	477	378	1.07094	20.5966	106.986	-2.37695	86.3896	0.96	-6.6424	105.915	1	-4.26545	19.5257	1	Male_High
Smp_091190.2	family C78 non-peptidase homologue (C78 family)	c5138_g1_i2	1652	1173	0	7.89689	50.0862	-2.66506	42.1893	0.99	-6.64634	49.5862	1	-3.98129	7.39689	0.99	Male_High
Smp_091230.1	Ubiquitin-fold modifier 1 precursor, putative	c482_g1_i1	410	258	0	1.62323	11.6202	-2.83969	9.99696	0.98	-4.53856	11.1202	0.99				Male_High
Smp_091820.1	bestrophin-related	c8150_g1_i3	1426	735	0	27.509	168.202	-2.61222	140.693	0.99	-8.39405	167.702	1	-5.78183	27.009	1	Male_High
Smp_091840.1	bestrophin-related	c5733_g1_i2	1210	1140	6.78414	5.71819	77.5277	-3.76108	71.8095	1	-3.51447	70.7436	1				Male_High
Smp_092020.1	cement precursor protein 3B variant 2, putative	c3631_g1_i1	584	2280	0	2.08793	14.9745	-2.84236	12.8866	0.98	-4.90444	14.4745	1				Male_High
Smp_092460.1	hypothetical protein	c20418_g1_i1	658	588	0	0	11.1105	-4.47386	10.6105	1	-4.47386	10.6105	0.99				Male_High
Smp_092490.1	NADH-plastoquinone oxidoreductase, putative	c352_g1_i2	1000	624	1.45428	2.11581	15.9823	-2.91719	13.8664	0.99	-3.4581	14.528	0.99				Male_High
Smp_093370.2	hypothetical protein	c2943_g1_i1	347	990	0	0	12.2898	-4.61939	11.7898	1	-4.61939	11.7898	0.99				Male_High
Smp_093540.2	activin receptor, putative	c5710_g1_i1	474	522	2.13221	3.06601	17.6928	-2.52872	14.6268	0.96	-3.05274	15.5606	0.99				Male_High
Smp_094820.1	hypothetical protein	c7347_g2_i1	876	777	2.51884	8.59475	66.8322	-2.95902	58.2374	0.99	-4.72971	64.3133	1				Male_High
Smp_095520.1	dynein light chain, putative	c7913_g1_i1	573	270	0	15.048	76.7541	-2.35067	61.7061	0.96	-7.26217	76.2541	1	-4.9115	14.548	1	Male_High
Smp_095630.1	CD9-like protein Sm-TSP-1	c8171_g2_i1	1009	744	14.0838	19.0876	102.928	-2.43093	83.8404	0.96	-2.86952	88.8442	0.99				Male_High
Smp_097830.1	leukocyte receptor cluster (lrc) member, putative	c2879_g1_i1	1391	2250	0	0	14.9888	-4.90581	14.4888	1	-4.90581	14.4888	1				Male_High
Smp_098370.1	ubiquinone biosynthesis protein aarf(E.coli)/abc1, putative	c6400_g1_i1	529	1347	7.77356	10.0168	74.2365	-2.8897	64.2196	0.99	-3.25548	66.4629	1				Male_High
Smp_099770.1	tetraspanin, putative	c4380_g1_i1	905	678	0	3.87287	37.8897	-3.29033	34.0168	1	-6.24373	37.3897	1				Male_High
Smp_101970.1	Placenta-specificprotein 8 protein (C15 protein) (Onzin), putative	c14751_g1_i1	681	345	0	1.43618	13.99	-3.28408	12.5538	0.99	-4.80632	13.49	1				Male_High
Smp_102190.1	steroid dehydrogenase, putative	c4617_g2_i1	226	792	0	0.414218	8.83499	-4.14323	8.33499	0.99	-4.14323	8.33499	0.99				Male_High
Smp_103420.1	hypothetical protein	c9047_g1_i1	349	828	1.06167	0	8.6519	-4.11302	8.1519	0.99	-3.02668	7.59023	0.98				Male_High
Smp_103460.1	eukaryotictranslation initiation factor, putative	c7623_g1_i1	731	888	0	7.41551	30.7977	-2.05421	23.3822	0.96	-5.94475	30.2977	1	-3.89055	6.91551	0.98	Male_High
Smp_103470.1	mago nashi protein homolog	c3313_g1_i1	899	441	0.969732	3.1282	19.1745	-2.61579	16.0463	0.99	-4.30546	18.2048	1				Male_High
Smp_103530.1	SWI/SNF-related chromatin binding protein	c6757_g1_i1	829	882	5.39994	10.1296	56.6393	-2.48322	46.5096	0.96	-3.39079	51.2393	1				Male_High
Smp_103740.1	EF hand containing protein, putative	c5620_g1_i1	854	846	0	4.51859	18.7973	-2.05659	14.2788	0.96	-5.23246	18.2973	1	-3.17587	4.01859	0.96	Male_High
Smp_104310.1	rab11, putative	c19542_g1_i1	254	642	0	0	5.21506	-3.38268	4.71506	0.97	-3.38268	4.71506	0.96				Male_High
Smp_105340.1	cyclic nucleotide-gated ion channel, putative	c12836_g1_i1	428	3678	0	0	9.86176	-4.30185	9.36176	0.99	-4.30185	9.36176	0.99				Male_High
Smp_105410.1	glucose transport protein, putative	c5274_g1_i1	1201	1518	0	3.754	44.7731	-3.57613	41.0191	1	-6.48456	44.2731	1				Male_High
Smp_108050.1	myosin-binding protein-related	c7080_g2_i3	1254	3426	0.420141	3.14835	23.5289	-2.90177	20.3806	0.99	-5.55636	23.0289	1				Male_High
Smp_108550.1	hypothetical protein	c13723_g1_i1	383	258	0	0	13.5444	-4.75962	13.0444	1	-4.75962	13.0444	1				Male_High
Smp_111340.1	hypothetical protein	c6618_g1_i1	482	225	102.643	167.227	3414.73	-4.3519	3247.51	1	-5.05606	3312.09	1				Male_High
Smp_114130.1	hypothetical protein	c3456_g1_i1	444	345	0.49486	0.971606	10.9739	-3.49756	10.0023	0.99	-4.45601	10.4739	0.99				Male_High
Smp_114180.1	hypothetical protein	c14865_g1_i1	402	651	0	0	10.3533	-4.37202	9.85329	0.99	-4.37202	9.85329	0.99				Male_High
Smp_114240.1	hypothetical protein	c6944_g2_i1	1516	375	11.958	18.6281	75.3624	-2.01637	56.7344	0.96	-2.65586	63.4044	0.99				Male_High
Smp_120380.1	testis specific leucine rich repeat protein, putative	c814_g1_i1	343	1086	0	0	14.6394	-4.87179	14.1394	1	-4.87179	14.1394	1				Male_High
Smp_121190.1	voltage-gated potassium channel, putative	c18135_g1_i1	399	2037	0	0	6.94938	-3.79688	6.44938	0.99	-3.79688	6.44938	0.98				Male_High
Smp_121390.1	hypothetical protein	c7250_g1_i1	969	609	5.73621	7.07851	74.7902	-3.40133	67.7117	1	-3.70468	69.054	1				Male_High
Smp_121610.1	set and mynd domain containing, putative	c716_g1_i1	578	1290	1.68187	1.56329	15.741	-3.33187	14.1777	1	-3.22639	14.0591	0.99				Male_High
Smp_121640.1	transcription initiation factor iif (tfiif), beta subunit-related	c7813_g1_i1	1155	1008	0	1.91804	10.5493	-2.45944	8.63123	0.96	-4.39907	10.0493	0.99				Male_High
Smp_122680.1	oligophrenin, putative	c1549_g1_i1	905	2331	5.30456	1.61879	21.9216	-3.75936	20.3028	1	-2.04705	16.617	0.96				Male_High
Smp_123020.1	protein serine/threonine kinase, putative	c11183_g1_i1	772	2655	0	1.62925	10.4581	-2.68234	8.82886	0.98	-4.38655	9.95811	0.99				Male_High
Smp_123050.1	regulator of G protein signaling 17, 19, 20 (rgs17, 19, 20), putative	c7685_g2_i1	510	2505	13.9954	1.77174	82.6688	-5.54411	80.8971	1	-2.56239	68.6734	0.97	2.98172	12.2237	0.99	Male_High
Smp_123110.1	hypothetical protein	c6543_g1_i1	782	1110	0	0.849227	32.9684	-5.27879	32.1192	1	-6.04301	32.4684	1				Male_High
Smp_123200.1	hypothetical protein	c11798_g1_i1	224	177	0	0	5.93595	-3.56948	5.43595	0.98	-3.56948	5.43595	0.97				Male_High
Smp_123270.1	Sj-Ts1 , putative	c6555_g1_i1	407	246	0	4.55701	38.957	-3.09572	34.4	1	-6.28381	38.457	1	-3.18809	4.05701	0.96	Male_High
Smp_123300.1	follistatin, putative	c606_g1_i1	265	1374	0	0	5.09888	-3.35018	4.59888	0.97	-3.35018	4.59888	0.96				Male_High
Smp_123360.1	serine-rich repeat protein 2 , putative	c2736_g1_i1	844	2910	0	0	17.7965	-5.15352	17.2965	1	-5.15352	17.2965	1				Male_High
Smp_123780.1	glypican, putative	c4274_g1_i1	900	1944	0	0.886153	31.8711	-5.16855	30.9849	1	-5.99418	31.3711	1				Male_High
Smp_124000.1	MEG-14	c4623_g1_i1	268	354	0	0	18.7618	-5.22973	18.2618	1	-5.22973	18.2618	1				Male_High
Smp_124040.1	hypothetical protein	c2024_g1_i1	898	1041	0	2.54832	10.8471	-2.08969	8.2988	0.95	-4.43924	10.3471	0.99				Male_High
Smp_124050.4	venom allergen-like (VAL) 6 protein	c7858_g1_i2	1791	1305	0	0	91.0782	-7.50903	90.5782	1	-7.50903	90.5782	1				Male_High
Smp_124240.1	sodium/potassium-dependent atpase beta subunit, putative	c5330_g1_i1	1701	882	15.2496	6.54677	79.3195	-3.59882	72.7727	1	-2.3789	64.0699	0.97				Male_High
Smp_124290.1	hypothetical protein	c3953_g1_i1	426	384	0	0	16.5032	-5.04468	16.0032	1	-5.04468	16.0032	1				Male_High
Smp_124990.1	hypothetical protein	c3519_g1_i1	391	1107	0	0	20.6763	-5.3699	20.1763	1	-5.3699	20.1763	1				Male_High
Smp_125080.1	Mername-AA217 hypothetical peptidase (M14 family)	c11920_g1_i1	336	3174	0	0.468117	4.95612	-3.30921	4.45612	0.97	-3.30921	4.45612	0.95				Male_High
Smp_125200.1	aquaglyceroporin, putative	c1032_g1_i1	312	561	0	0	18.8126	-5.23363	18.3126	1	-5.23363	18.3126	1				Male_High
Smp_125210.1	hypothetical protein	c3972_g1_i1	390	894	0	1.83926	12.8257	-2.80184	10.9864	0.98	-4.68096	12.3257	0.99				Male_High
Smp_125350.1	BC026374 protein (S09 family)	c19259_g1_i1	235	1767	0	0	4.7593	-3.25075	4.2593	0.97	-3.25075	4.2593	0.95				Male_High
Smp_125360.1	tyrosine kinase	c4633_g1_i1	718	2013	0	3.01427	15.0271	-2.31769	12.0129	0.96	-4.9095	14.5271	1				Male_High
Smp_125480.1	hypothetical protein	c6168_g1_i1	1813	1524	8.52091	7.32554	61.7283	-3.07493	54.4028	1	-2.85685	53.2074	0.99				Male_High
Smp_125730.1	hypothetical protein	c6506_g2_i1	1252	2034	0	3.45202	15.83	-2.19715	12.378	0.96	-4.98459	15.33	1				Male_High
Smp_126240.1	titin, putative	c5292_g1_i1	1510	18315	0.266614	3.19782	42.9565	-3.74772	39.7587	1	-6.42481	42.4565	1				Male_High
Smp_126260.1	protein phosphatase-2b, putative	c11983_g1_i1	523	1761	2.17349	1.76957	12.5117	-2.8218	10.7421	0.98	-2.52519	10.3382	0.96				Male_High
Smp_126480.1	calponin/transgelin, putative	c8501_g1_i1	1076	594	9.66163	8.92473	108.037	-3.59757	99.1122	1	-3.48311	98.3753	1				Male_High
Smp_126500.1	tensin, putative	c7036_g1_i1	877	2703	8.44395	1.46652	68.8811	-5.55364	67.4145	1	-3.02812	60.4371	1	2.52552	6.97743	0.95	Male_High
Smp_126550.1	hypothetical protein	c4487_g1_i2	1201	648	0	3.05156	12.6555	-2.05215	9.60396	0.95	-4.66169	12.1555	0.99				Male_High
Smp_126730.1	biogenic amine (5HT) receptor, putative	c9982_g1_i1	467	1392	0	0	12.8568	-4.68446	12.3568	1	-4.68446	12.3568	0.99				Male_High
Smp_127630.1	hypothetical protein	c8027_g8_i1	405	663	0.420181	2.45022	25.6713	-3.38917	23.2211	1	-5.68208	25.1713	1				Male_High
Smp_127650.1	secretory carrier membrane protein, putative	c8044_g1_i1	1252	777	17.0943	16.6433	217.604	-3.70869	200.96	1	-3.67012	200.51	1				Male_High
Smp_127800.1	sap-97, putative	c5186_g1_i1	1090	2550	0	1.94359	17.3664	-3.1595	15.4228	0.99	-5.11823	16.8664	1				Male_High
Smp_128110.1	aquaporin, putative	c2801_g1_i1	524	912	0.874932	0.563584	23.4162	-5.37673	22.8527	1	-4.7422	22.5413	1				Male_High
Smp_128610.1	cytochrome-c oxidase	c8297_g1_i1	870	567	26.9973	27.3346	152.944	-2.48421	125.61	0.96	-2.50212	125.947	0.97				Male_High
Smp_128740.1	sec24-related A, B	c2595_g1_i1	964	1779	4.17967	2.81608	22.3557	-2.98888	19.5396	0.99	-2.41918	18.176	0.97				Male_High
Smp_129080.1	hypothetical protein	c8048_g1_i2	440	339	0	8.92467	48.5659	-2.44407	39.6413	0.96	-6.60187	48.0659	1	-4.1578	8.42467	0.99	Male_High
Smp_129220.1	hypothetical protein	c19701_g1_i1	753	504	0	1.81656	11.8913	-2.71062	10.0747	0.98	-4.57183	11.3913	0.99				Male_High
Smp_129530.1	cadherin, putative	c13720_g1_i1	420	2256	0	0	9.18621	-4.19947	8.68621	0.99	-4.19947	8.68621	0.99				Male_High
Smp_129670.1	apoptosis stimulating of P53, putative	c5876_g1_i1	1537	5736	8.42761	4.18151	44.3972	-3.40837	40.2157	1	-2.39727	35.9696	0.97				Male_High
Smp_130260.1		c8207_g3_i1	1625	2004	9.31503	5.53748	186.666	-5.07509	181.129	1	-4.32476	177.351	1				Male_High
Smp_130280.1	cell polarity protein family S9 non-peptidase homologue (S09 family) Crumbs complex protein	c9563_g1_i1	1136	7515	0	1.29844	21.164	-4.02676	19.8655	1	-5.40354	20.664	1				Male_High
Smp_130880.1	histone H2A, putative	c1251_g1_i1	1075	699	3.98149	2.29213	18.3694	-3.00254	16.0772	0.99	-2.20592	14.3879	0.96				Male_High
Smp_131410.1	hypothetical protein	c4482_g2_i2	520	615	0	1.05461	8.01026	-2.92514	6.95565	0.98	-4.00185	7.51026	0.98				Male_High
Smp_131530.1	hypothetical protein	c10076_g1_i1	539	1605	0	1.5377	7.79052	-2.34095	6.25282	0.95	-3.96172	7.29052	0.98				Male_High
Smp_131830.1	hypothetical protein	c5673_g1_i1	297	315	0.408275	0.0803327	11.7382	-4.55314	11.2382	1	-4.55314	11.2382	0.99				Male_High
Smp_132000.1	zinc finger protein, putative	c1308_g1_i1	1354	7713	5.39458	5.41612	27.2536	-2.33111	21.8374	0.96	-2.33686	21.859	0.97				Male_High
Smp_132270.1	poly(rc) binding protien, putative	c17995_g1_i1	576	2589	0	1.0196	11.4429	-3.48838	10.4233	0.99	-4.51638	10.9429	0.99				Male_High
Smp_132280.1	complement component C8 beta, putative	c16788_g1_i1	552	1449	0	0	11.807	-4.56158	11.307	1	-4.56158	11.307	0.99				Male_High
Smp_132480.1	subfamily A1A unassigned peptidase (A01 family)	c10509_g1_i1	839	1182	0	2.46757	13.8493	-2.48865	11.3817	0.96	-4.79174	13.3493	1				Male_High
Smp_132540.1	slit axon guidance protein	c370_g1_i1	398	4260	0	0	10.4866	-4.39048	9.98664	0.99	-4.39048	9.98664	0.99				Male_High
Smp_132670.1	myosin regulatory light chain 2 smooth muscle	c8569_g1_i1	1240	603	30.3915	49.6083	326.045	-2.71642	276.436	0.99	-3.42333	295.653	1				Male_High
Smp_132930.1	hypothetical protein	c11507_g1_i1	358	3843	0.595789	0	7.51227	-3.90925	7.01227	0.99	-3.65638	6.91648	0.98				Male_High
Smp_133250.1	discoidin domain receptor, putative	c5405_g1_i1	1337	3174	0	4.35925	24.1978	-2.47273	19.8386	0.96	-5.59681	23.6978	1				Male_High
Smp_133490.1	serine/threonine kinase	c11413_g1_i1	615	1512	0	0	9.84015	-4.29868	9.34015	0.99	-4.29868	9.34015	0.99				Male_High
Smp_133800.1	hypothetical protein	c16923_g1_i1	445	999	0.147888	0	8.67145	-4.11627	8.17145	0.99	-4.11627	8.17145	0.99				Male_High
Smp_134550.1	hypothetical protein	c19106_g1_i1	536	249	2.77157	2.97505	28.4605	-3.25797	25.4855	1	-3.36019	25.6889	1				Male_High
Smp_134570.1		c8266_g1_i1	750	5895	2.23085	3.39553	264.8	-6.28512	261.404	1	-6.89116	262.569	1				Male_High
Smp_134670.2	hypothetical protein	c3185_g1_i1	1412	5019	7.3552	7.55189	35.507	-2.23319	27.9551	0.96	-2.27127	28.1518	0.96				Male_High
Smp_134890.1	ATP-binding cassette, sub-family B, member 6, mitochondrial precursor (abc6), putative	c19290_g1_i1	640	783	0	1.7188	9.25661	-2.42909	7.53781	0.95	-4.21048	8.75661	0.99				Male_High
Smp_135040.1	nicotinic acetylcholine receptor alpha 9b subunit, putative	c12413_g1_i1	488	3342	0.0989885	1.26952	27.7034	-4.44771	26.4339	1	-5.79199	27.2034	1				Male_High
Smp_135420.1	hypothetical protein	c1015_g1_i1	949	6585	0	0.911393	12.9137	-3.82468	12.0023	1	-4.69083	12.4137	0.99				Male_High
Smp_135590.1	hypothetical protein	c13542_g1_i1	427	225	0	0.649877	16.447	-4.66152	15.7971	1	-5.03975	15.947	1				Male_High
Smp_135890.1	hypothetical protein	c12851_g1_i1	422	2847	0	0	8.82371	-4.14139	8.32371	0.99	-4.14139	8.32371	0.99				Male_High
Smp_135940.1	hypothetical protein	c224_g1_i1	443	240	0	1.86251	15.353	-3.0432	13.4905	0.99	-4.94045	14.853	1				Male_High
Smp_135970.1	Polcalcin Che a 3 (Calcium-binding pollen allergen Che a 3), putative	c17796_g1_i1	410	213	0	0	10.2236	-4.35384	9.72365	0.99	-4.35384	9.72365	0.99				Male_High
Smp_136200.1	hypothetical protein	c5806_g1_i1	621	312	14.5402	4.34868	89.7493	-4.36725	85.4006	1	-2.62585	75.2091	0.99				Male_High
Smp_138400.1	hypothetical protein	c6345_g2_i1	2385	9369	8.22445	11.5831	47.978	-2.05035	36.3949	0.96	-2.54438	39.7536	0.97				Male_High
Smp_138910.1	hypothetical protein	c5462_g1_i1	2253	1665	0	4.96341	38.8735	-2.96938	33.9101	0.99	-6.28072	38.3735	1	-3.31133	4.46341	0.96	Male_High
Smp_139220.1	hypothetical protein	c2296_g1_i1	303	1788	0	0	6.61917	-3.72665	6.11917	0.99	-3.72665	6.11917	0.98				Male_High
Smp_139370.1	hypothetical protein	c11438_g1_i1	373	1185	0	0	7.46264	-3.89969	6.96264	0.99	-3.89969	6.96264	0.98				Male_High
Smp_139400.1	tensin, putative	c978_g1_i1	441	5115	0	0	14.9631	-4.90334	14.4631	1	-4.90334	14.4631	1				Male_High
Smp_139420.1	hypothetical protein	c18777_g1_i1	326	360	0	0	9.24516	-4.2087	8.74516	0.99	-4.2087	8.74516	0.99				Male_High
Smp_139970.1	Calmodulin-3 (CaM-3), putative	c5731_g1_i1	670	222	0	2.20961	70.4272	-4.99427	68.2176	1	-7.13806	69.9272	1				Male_High
Smp_139980.1	ataxin 2-binding protein (hexaribonucleotide binding protein 1), putative	c14870_g1_i1	536	2283	0	0	13.7553	-4.78192	13.2553	1	-4.78192	13.2553	1				Male_High
Smp_140020.1	hypothetical protein	c1606_g1_i1	772	1002	0.916722	0.0402749	10.6593	-4.41404	10.1593	1	-3.53948	9.74254	0.99				Male_High
Smp_140120.1	hypothetical protein	c7804_g1_i3	3845	2076	5.23556	0	71.2126	-7.15406	70.7126	1	-3.76572	65.977	1	3.38834	4.73556	0.96	Male_High
Smp_140200.1	hypothetical protein	c3962_g1_i2	1171	837	0	1.34261	14.472	-3.43015	13.1294	1	-4.85519	13.972	1				Male_High
Smp_140440.1	hypothetical protein	c12789_g1_i1	942	1563	0	2.89394	11.6113	-2.00442	8.71733	0.95	-4.53745	11.1113	0.99				Male_High
Smp_140520.2	ank repeat-containing, putative	c13415_g1_i1	1160	5346	2.74205	1.70344	12.516	-2.87725	10.8126	0.98	-2.19045	9.77399	0.96				Male_High
Smp_140560.1	hypothetical protein	c3591_g1_i1	821	780	0	5.72537	44.2753	-2.95106	38.5499	0.99	-6.46843	43.7753	1	-3.51737	5.22537	0.98	Male_High
Smp_140990.1	hypothetical protein	c238_g1_i1	698	3093	2.71917	2.69306	13.8169	-2.35911	11.1238	0.96	-2.34519	11.0977	0.96				Male_High
Smp_141110.1	xenotropic and polytropic murine leukemia virus receptor xpr1, putative	c26_g1_i1	361	738	0	0.157375	6.87016	-3.78034	6.37016	0.99	-3.78034	6.37016	0.98				Male_High
Smp_141490.1	ring finger protein 151 , putative	c2471_g1_i1	312	615	0	1.03244	14.9093	-3.85208	13.8769	1	-4.89814	14.4093	1				Male_High
Smp_141500.2	Hypothetical Schistosoma spp. protein UPF0506	c14626_g1_i1	439	366	0	0	7.425	-3.89239	6.925	0.99	-3.89239	6.925	0.98				Male_High
Smp_141520.1	hypothetical protein	c11882_g1_i1	347	3135	0	0	6.37971	-3.67349	5.87971	0.98	-3.67349	5.87971	0.97				Male_High
Smp_141830.1	transcriptional enhancer factor (tef) related	c17681_g1_i1	355	2571	0	0	7.02042	-3.81156	6.52042	0.99	-3.81156	6.52042	0.98				Male_High
Smp_142160.1	hypothetical protein	c11605_g1_i1	585	252	0	0	28.6959	-5.84277	28.1959	1	-5.84277	28.1959	1				Male_High
Smp_142600.1	capicua protein, putative	c5080_g1_i1	831	4284	0	2.00325	28.852	-3.84826	26.8487	1	-5.8506	28.352	1				Male_High
Smp_142870.1	hypothetical protein	c15132_g1_i1	422	699	0	1.7848	12.2003	-2.77308	10.4155	0.98	-4.60885	11.7003	0.99				Male_High
Smp_142930.1	mitochondrial carrier protein-related	c11414_g1_i1	511	1020	0	0.495245	8.84114	-4.14423	8.34114	0.99	-4.14423	8.34114	0.99				Male_High
Smp_142950.1	hypothetical protein	c1756_g1_i1	953	2445	0	2.64313	11.5537	-2.12804	8.91062	0.95	-4.53029	11.0537	0.99				Male_High
Smp_143070.1	kelch-related proteins	c8621_g1_i1	476	1353	0	0	10.7746	-4.42956	10.2746	1	-4.42956	10.2746	0.99				Male_High
Smp_143360.1	hypothetical protein	c1453_g1_i1	571	1479	3.57253	5.2255	23.1618	-2.1481	17.9363	0.96	-2.69673	19.5892	0.99				Male_High
Smp_143550.1	hypothetical protein	c18539_g1_i1	431	915	0	0.241758	6.24945	-3.64373	5.74945	0.98	-3.64373	5.74945	0.97				Male_High
Smp_143920.1	hypothetical protein	c6842_g3_i1	273	2733	0	0.506741	14.2987	-4.8185	13.792	1	-4.83782	13.7987	1				Male_High
Smp_143930.1	sh3 and multiple ankyrin repeat domains protein 1,2 (shank1,2), putative	c6174_g1_i1	1508	2094	0	8.85939	39.4262	-2.15388	30.5668	0.96	-6.30108	38.9262	1	-4.14721	8.35939	0.99	Male_High
Smp_144380.1	neuromuscular development protein msx family homeobox protein	c15127_g1_i1	505	819	0	0	9.42426	-4.23638	8.92426	0.99	-4.23638	8.92426	0.99				Male_High
Smp_144590.1	synaptic ras gtpase activating protein, syngap, putative	c19144_g1_i1	744	5283	0	2.2879	15.3874	-2.74966	13.0995	0.98	-4.94368	14.8874	1				Male_High
Smp_144880.1	hypothetical protein	c2304_g1_i1	409	687	0	1.41483	13.661	-3.27137	12.2462	0.99	-4.77199	13.161	1				Male_High
Smp_144890.1	camp-response element binding protein, putative	c8797_g1_i1	1219	1005	0	0.70078	20.9277	-4.90031	20.2269	1	-5.38734	20.4277	1				Male_High
Smp_145130.1	rassf, putative	c16941_g1_i1	727	1743	0	3.81067	19.437	-2.35069	15.6263	0.96	-5.28073	18.937	1				Male_High
Smp_145140.1	wnt-5, putative	c14430_g1_i1	492	1212	0	0	11.0478	-4.46569	10.5478	1	-4.46569	10.5478	0.99				Male_High
Smp_145460.1	hypothetical protein	c5857_g1_i1	901	948	0	0.984953	41.4928	-5.39666	40.5079	1	-6.37479	40.9928	1				Male_High
Smp_145610.1	hypothetical protein	c16500_g1_i1	829	2157	0	1.41041	16.9121	-3.58386	15.5017	1	-5.07998	16.4121	1				Male_High
Smp_145720.1	hypothetical protein	c10899_g1_i1	311	330	0	0.872888	7.82725	-3.16464	6.95436	0.98	-3.96851	7.32725	0.98				Male_High
Smp_146070.1	hypothetical protein	c7905_g5_i2	650	510	0	3.39372	42.3831	-3.64255	38.9894	1	-6.40542	41.8831	1				Male_High
Smp_146200.2	zyxin/trip6, putative	c17457_g1_i1	573	1368	3.22764	0	15.8568	-4.98703	15.3568	1	-2.29655	12.6291	0.96				Male_High
Smp_147070.1	amino acid transporter, putative	c7732_g1_i1	863	936	4.02192	10.2499	443.108	-5.43398	432.858	1	-6.78363	439.086	1				Male_High
Smp_147430.1	glutamate receptor, kainate, putative	c10573_g1_i1	365	2100	0	0	7.21702	-3.8514	6.71702	0.99	-3.8514	6.71702	0.98				Male_High
Smp_147670.1	sorbin, putative	c2379_g1_i1	616	2466	0	3.0796	17.359	-2.49487	14.2794	0.96	-5.11761	16.859	1				Male_High
Smp_147790.1	homothorax homeobox protein, putative	c14060_g1_i1	652	2916	0	0.275488	8.43428	-4.07627	7.93428	0.99	-4.07627	7.93428	0.98				Male_High
Smp_147800.1	Lmp3-like protein	c6375_g1_i1	687	2394	0	2.43559	30.8041	-3.66078	28.3685	1	-5.94505	30.3041	1				Male_High
Smp_148110.1	hypothetical protein	c17285_g1_i1	483	1266	0	0	9.60576	-4.2639	9.10576	0.99	-4.2639	9.10576	0.99				Male_High
Smp_148670.1	voltage-gated potassium channel, putative	c3819_g1_i1	839	2724	0	0.190519	25.14	-5.65191	24.64	1	-5.65191	24.64	1				Male_High
Smp_148870.1	hypothetical protein	c172_g1_i1	780	3675	0	1.87935	10.7251	-2.51268	8.84571	0.96	-4.42291	10.2251	0.99				Male_High
Smp_149010.1	cadherin-related	c18048_g1_i1	422	5133	0	0.886542	9.72306	-3.45515	8.83651	0.99	-4.28141	9.22306	0.99				Male_High
Smp_149050.1	xtp3-transactivated protein B, putative	c7134_g1_i1	752	1473	14.4456	12.6466	81.357	-2.68552	68.7105	0.99	-2.49364	66.9114	0.97				Male_High
Smp_149390.1	fras1 related extracellular matrix protein	c3065_g1_i1	927	9162	0	2.83743	17.503	-2.62494	14.6655	0.98	-5.12953	17.003	1				Male_High
Smp_149420.1	kh-domain rna binding protein-related	c9207_g1_i1	636	2148	0	0	14.8778	-4.89509	14.3778	1	-4.89509	14.3778	1				Male_High
Smp_149460.1	Tyrosine Kinase, TK group, SYK family	c13440_g1_i1	409	2298	0	0	6.62198	-3.72726	6.12198	0.99	-3.72726	6.12198	0.98				Male_High
Smp_149570.1	POU Transcription factor, putative	c4639_g1_i1	385	2295	0.35928	0.766786	8.11144	-3.40306	7.34465	0.99	-4.01996	7.61144	0.98				Male_High
Smp_150140.1	PI3kinase, putative	c1887_g1_i1	955	4320	0.0776913	1.31707	16.732	-3.66721	15.4149	1	-5.06454	16.232	1				Male_High
Smp_150340.1	monocarboxylate transporter, putative	c4887_g1_i1	1423	1767	3.18924	4.23448	50.4569	-3.57479	46.2224	1	-3.98377	47.2676	1				Male_High
Smp_150420.1	hypothetical protein	c2220_g1_i1	325	1101	0	0	10.1962	-4.34996	9.69617	0.99	-4.34996	9.69617	0.99				Male_High
Smp_150650.1	hypothetical protein	c11862_g1_i1	457	234	4.88831	1.27983	30.1549	-4.55837	28.875	1	-2.62498	25.2665	0.99				Male_High
Smp_150960.1	hypothetical protein	c9517_g1_i1	464	2088	0	0	7.60811	-3.92754	7.10811	0.99	-3.92754	7.10811	0.98				Male_High
Smp_151140.1	serine/threonine kinase	c10167_g1_i1	1206	5190	0	0.786584	15.0697	-4.25991	14.2831	1	-4.91358	14.5697	1				Male_High
Smp_151290.1	multidrug resistance pump, putative	c11833_g1_i1	475	2205	0.59287	0.179227	9.92377	-4.31089	9.42377	0.99	-4.0651	9.3309	0.99				Male_High
Smp_151600.1	neuronal calcium sensor 2	c14660_g1_i1	464	573	0	1.33422	8.11378	-2.60438	6.77956	0.97	-4.02037	7.61378	0.98				Male_High
Smp_152680.1	Receptor Tyrosine Kinase, putative	c8368_g2_i1	271	5322	0	1.08267	9.67693	-3.15996	8.59427	0.99	-4.27455	9.17693	0.99				Male_High
Smp_152990.1	hypothetical protein	c12835_g1_i1	620	549	0	1.62392	9.98866	-2.62081	8.36474	0.98	-4.32029	9.48866	0.99				Male_High
Smp_153000.1	hypothetical protein	c16725_g1_i1	896	2679	0	0	15.1391	-4.92021	14.6391	1	-4.92021	14.6391	1				Male_High
Smp_153170.1	serine/threonine kinase	c8539_g1_i1	1873	9699	13.0206	6.07383	130.435	-4.42458	124.362	1	-3.32447	117.415	1				Male_High
Smp_153180.1	hypothetical protein	c8153_g1_i1	1339	2412	206.344	33.2291	2016.81	-5.92349	1983.58	1	-3.28895	1810.47	1	2.63453	173.115	0.99	Male_High
Smp_153390.2	ectonucleotide pyrophosphatase/phosphodiesterase, putative	c19093_g1_i1	836	1377	0	3.52768	29.6336	-3.07044	26.1059	0.99	-5.88916	29.1336	1				Male_High
Smp_153440.1	neuropilin (nrp) and tolloid (tll)-like	c13221_g1_i1	390	3213	0	0	6.98466	-3.80419	6.48466	0.99	-3.80419	6.48466	0.98				Male_High
Smp_153700.1	protein phosphatase 1 binding protein, putative	c6999_g1_i1	886	2100	5.19418	7.45386	63.0643	-3.08076	55.6104	1	-3.60185	57.8701	1				Male_High
Smp_153780.1	glutamate receptor, kainate, putative	c2364_g1_i1	503	2799	0	1.50636	13.4519	-3.15867	11.9455	0.99	-4.74974	12.9519	0.99				Male_High
Smp_153910.1	hypothetical protein	c13798_g1_i1	387	1584	0	0	7.74852	-3.95392	7.24852	0.99	-3.95392	7.24852	0.98				Male_High
Smp_154010.1	hypothetical protein	c3248_g1_i1	1379	4665	0	2.55508	53.6909	-4.39324	51.1358	1	-6.7466	53.1909	1				Male_High
Smp_154020.1	ankyrin 2,3/unc44, putative	c8587_g2_i1	5768	7029	34.6142	21.5935	306.667	-3.82801	285.074	1	-3.14724	272.053	1				Male_High
Smp_154180.1	hypothetical protein	c6193_g2_i1	217	666	0	0.778421	26.4228	-5.08509	25.6444	1	-5.72371	25.9228	1				Male_High
Smp_154760.1	egf-like domain protein	c8034_g1_i1	3216	5331	4.6921	9.94778	45.3703	-2.1893	35.4225	0.96	-3.27344	40.6782	1				Male_High
Smp_154840.1	hypothetical protein	c9532_g1_i1	491	681	0	0	11.7984	-4.56052	11.2984	1	-4.56052	11.2984	0.99				Male_High
Smp_155270.1	HMG-CoA synthase	c19939_g1_i1	348	4575	0	0.0608239	5.4133	-3.43651	4.9133	0.97	-3.43651	4.9133	0.96				Male_High
Smp_155320.1	tetraspanin, putative	c18134_g1_i1	809	1017	0	1.40103	10.5035	-2.90631	9.10247	0.98	-4.3928	10.0035	0.99				Male_High
Smp_155700.1	mannose-p-dolichol utilization defect 1 (lec35)- related	c7222_g1_i1	844	684	8.07069	15.1258	65.9431	-2.12421	50.8173	0.96	-3.03046	57.8724	1				Male_High
Smp_156150.1	calcium-activated potassium channel	c7069_g1_i1	789	3363	11.3547	0	74.1392	-7.21216	73.6392	1	-2.70695	62.7845	0.99	4.50522	10.8547	0.99	Male_High
Smp_156480.1	hypothetical protein	c13461_g1_i1	518	2733	0	0	8.81577	-4.14009	8.31577	0.99	-4.14009	8.31577	0.99				Male_High
Smp_156510.1	hypothetical protein	c8012_g1_i1	1883	1281	23.3785	1.76482	210.51	-6.89823	208.745	1	-3.17063	187.131	1	3.72759	21.6137	1	Male_High
Smp_156640.1	voltage-gated potassium channel, putative	c13764_g1_i1	306	600	0	0	6.46343	-3.6923	5.96343	0.98	-3.6923	5.96343	0.97				Male_High
Smp_156800.1	hypothetical protein	c1273_g1_i1	411	909	1.35485	0.236243	29.423	-5.87887	28.923	1	-4.44073	28.0681	1				Male_High
Smp_156850.1	hypothetical protein	c9_g1_i1	479	699	0	0.742253	24.3866	-5.03803	23.6443	1	-5.60802	23.8866	1				Male_High
Smp_156930.1	hypothetical protein	c8418_g1_i1	270	171	0	0.060949	7.43956	-3.89522	6.93956	0.99	-3.89522	6.93956	0.98				Male_High
Smp_157010.1	titin, putative	c7080_g1_i1	2297	7887	4.00168	10.899	44.8458	-2.04077	33.9468	0.96	-3.4863	40.8441	1				Male_High
Smp_157020.1	hemicentin, putative	c5683_g1_i1	1933	12786	0	4.86795	56.9912	-3.54935	52.1233	1	-6.83267	56.4912	1	-3.28331	4.36795	0.96	Male_High
Smp_157240.1	serine/threonine kinase	c9381_g1_i1	725	1935	0	1.29642	8.09741	-2.64293	6.801	0.97	-4.01746	7.59741	0.98				Male_High
Smp_157380.1	hypothetical protein	c8060_g2_i1	2031	8235	30.437	17.0609	131.421	-2.94543	114.36	0.99	-2.11029	100.984	0.96				Male_High
Smp_157670.1	hypothetical protein	c6965_g1_i1	1082	1203	0	5.4954	26.8735	-2.28988	21.378	0.96	-5.74811	26.3735	1	-3.45823	4.9954	0.98	Male_High
Smp_158040.1	hypothetical protein	c6312_g1_i1	870	720	10.7245	7.81038	49.3211	-2.65874	41.5107	0.99	-2.20129	38.5965	0.97				Male_High
Smp_158230.1	hypothetical protein	c11443_g1_i1	384	3432	0	0	9.32932	-4.22177	8.82932	0.99	-4.22177	8.82932	0.99				Male_High
Smp_158320.2	glypican, putative	c7946_g1_i1	1790	3417	2.77672	11.9574	93.2155	-2.96266	81.258	0.99	-5.06912	90.4387	1	-2.10645	9.1807	0.95	Male_High
Smp_158890.1	hypothetical protein	c2657_g1_i1	322	240	0	0	18.6569	-5.22164	18.1569	1	-5.22164	18.1569	1				Male_High
Smp_158910.1	cyclin-dependent kinases regulatory subunit or 60S ribosome subunit biogenesis protein nip7-related	c5584_g1_i1	941	288	9.80908	9.81799	81.7354	-3.05746	71.9174	1	-3.05877	71.9263	1				Male_High
Smp_158920.1	uracil-DNA glycosylase, putative	c7117_g2_i1	2151	2382	1.4918	19.1215	84.3066	-2.14045	65.1851	0.96	-5.82052	82.8148	1	-3.68007	17.6297	1	Male_High
Smp_159060.1	macrophage scavenger receptor-related	c16356_g1_i1	407	864	0	0.171994	8.41148	-4.07236	7.91148	0.99	-4.07236	7.91148	0.98				Male_High
Smp_159360.1	growth arrest-specific 2-related	c4037_g1_i1	699	2142	0	1.25559	17.7233	-3.8192	16.4677	1	-5.14757	17.2233	1				Male_High
Smp_159510.1	hypothetical protein	c2059_g1_i1	1458	2856	0	4.23648	19.5708	-2.20776	15.3343	0.96	-5.29063	19.0708	1				Male_High
Smp_160360.1	sodium/chloride dependent neurotransmitter transporter, putative	c1347_g1_i1	791	1881	0	3.14061	29.2983	-3.2217	26.1577	1	-5.87274	28.7983	1				Male_High
Smp_160380.1	hypothetical protein	c14926_g1_i1	520	336	0	0	8.85745	-4.14689	8.35745	0.99	-4.14689	8.35745	0.99				Male_High
Smp_160390.1	hypothetical protein	c20566_g1_i1	487	822	0	0	8.42463	-4.07461	7.92463	0.99	-4.07461	7.92463	0.98				Male_High
Smp_160460.1	Myb1-related transcription factor	c8431_g2_i1	1942	7563	19.8824	15.0319	278.107	-4.20954	263.075	1	-3.80607	258.224	1				Male_High
Smp_160730.1	zinc finger protein, putative	c13919_g1_i1	563	1695	0	1.33078	11.1371	-3.06503	9.80633	0.99	-4.4773	10.6371	0.99				Male_High
Smp_160780.1	voltage-gated potassium channel, putative	c16736_g1_i1	418	3663	0	1.02373	6.56483	-2.68092	5.5411	0.97	-3.71476	6.06483	0.98				Male_High
Smp_161030.1	hypothetical protein	c17997_g1_i1	555	798	2.71777	0	11.3025	-4.49857	10.8025	1	-2.05615	8.58475	0.95				Male_High
Smp_161400.1	jumonji domain containing protein-related including hairless	c732_g1_i1	1050	5541	2.64807	1.24068	12.1824	-3.2956	10.9417	0.99	-2.20179	9.53435	0.96				Male_High
Smp_161510.1	hypothetical protein	c106_g1_i1	675	1752	0	0.947188	9.06802	-3.25906	8.12084	0.99	-4.18079	8.56802	0.99				Male_High
Smp_161600.1	sox transcription factor	c14108_g1_i1	456	1953	0	0	6.54526	-3.71045	6.04526	0.99	-3.71045	6.04526	0.98				Male_High
Smp_161860.1	hypothetical protein	c6683_g1_i1	978	4737	3.24937	8.59722	54.4077	-2.66187	45.8104	0.99	-4.06558	51.1583	1				Male_High
Smp_161920.1	actin, putative	c7848_g1_i2	1162	1128	7.19007	68.6616	1949.89	-4.82775	1881.23	1	-8.08317	1942.7	1	-3.25543	61.4715	1	Male_High
Smp_162060.1	hypothetical protein	c19603_g1_i1	856	1977	0	4.27551	18.1315	-2.08433	13.856	0.96	-5.18043	17.6315	1				Male_High
Smp_162110.1	multidrug resistance pump, putative	c17668_g1_i1	308	1491	0	0.104464	6.15168	-3.62098	5.65168	0.98	-3.62098	5.65168	0.97				Male_High
Smp_162290.1	hypothetical protein	c11985_g1_i1	342	1305	0	0	5.65543	-3.49964	5.15543	0.98	-3.49964	5.15543	0.97				Male_High
Smp_162320.1	hypothetical protein	c683_g1_i1	504	399	0	1.36487	15.8699	-3.53946	14.505	1	-4.98822	15.3699	1				Male_High
Smp_162930.1	beige/beach protein - related	c1582_g1_i1	612	8526	0	1.09174	18.8632	-4.11087	17.7715	1	-5.23751	18.3632	1				Male_High
Smp_163090.1	voltage-gated potassium channel, putative	c18064_g1_i1	496	2340	0	0	7.57886	-3.92198	7.07886	0.99	-3.92198	7.07886	0.98				Male_High
Smp_163570.1	ryanodine receptor related	c5623_g1_i1	1563	14997	5.81254	9.55072	65.0542	-2.76796	55.5035	0.99	-3.4844	59.2417	1				Male_High
Smp_163610.1	26 Kd glutathione-S-transferase, Sm26, putative	c4203_g1_i1	582	657	0	0	12.0655	-4.59281	11.5655	1	-4.59281	11.5655	0.99				Male_High
Smp_163630.1	MEG-4 (10.3) family	c7035_g1_i1	362	381	0	0	221.945	-8.79406	221.445	1	-8.79406	221.445	1				Male_High
Smp_163680.1	rna-binding protein related	c9476_g1_i1	1964	2463	0	3.55198	15.5872	-2.13367	12.0352	0.95	-4.96229	15.0872	1				Male_High
Smp_163710.1	MEG-6	c7724_g1_i1	366	198	2.21425	2.44772	86.9598	-5.15084	84.5121	1	-5.29546	84.7455	1				Male_High
Smp_163850.1	hypothetical protein	c17230_g1_i1	423	780	0	0	9.84635	-4.29959	9.34635	0.99	-4.29959	9.34635	0.99				Male_High
Smp_163930.1	hypothetical protein	c7051_g1_i1	1738	1317	0.235654	1.77012	66.0113	-5.22079	64.2412	1	-7.04464	65.5113	1				Male_High
Smp_163950.1	hypothetical protein	c19138_g1_i1	720	2991	0	1.0406	16.9671	-4.02725	15.9265	1	-5.08466	16.4671	1				Male_High
Smp_164240.1	hypothetical protein	c1494_g1_i2	567	1341	0	1.531	9.94453	-2.69942	8.41352	0.98	-4.3139	9.44453	0.99				Male_High
Smp_164550.1	hypothetical protein	c7930_g1_i1	880	219	12.0939	0	146.408	-8.19385	145.908	1	-3.59764	134.314	1	4.59621	11.5939	0.99	Male_High
Smp_164630.1	hypothetical protein	c3409_g1_i1	1266	4767	0	0.927428	33.2443	-5.16373	32.3169	1	-6.05503	32.7443	1				Male_High
Smp_164640.1	hypothetical protein	c6159_g1_i1	650	1137	0	0	20.9925	-5.3918	20.4925	1	-5.3918	20.4925	1				Male_High
Smp_164770.1	apg5-related	c10838_g1_i1	726	1575	0	2.90849	11.8415	-2.02551	8.93299	0.95	-4.56578	11.3415	0.99				Male_High
Smp_165470.1	Receptor Tyrosine Kinase, putative	c9022_g1_i1	576	5082	0	1.65181	10.0043	-2.59849	8.35244	0.98	-4.32254	9.50426	0.99				Male_High
Smp_165700.1	USP6 N-terminal-like protein	c2725_g1_i1	328	2370	0	2.19014	14.216	-2.69842	12.0259	0.98	-4.82944	13.716	1				Male_High
Smp_166160.1	hypothetical protein	c10055_g1_i1	345	306	0	0	12.9548	-4.69541	12.4548	1	-4.69541	12.4548	0.99				Male_High
Smp_166190.1	nucleolysin tia-1, putative	c9690_g1_i1	388	1644	0	0	6.56292	-3.71434	6.06292	0.99	-3.71434	6.06292	0.98				Male_High
Smp_166300.1	hypothetical protein	c4053_g1_i1	860	1191	10.9714	3.34713	48.2819	-3.85049	44.9348	1	-2.13774	37.3105	0.96				Male_High
Smp_166630.1	hypothetical protein	c13726_g1_i1	362	573	0	0	7.13238	-3.83438	6.63238	0.99	-3.83438	6.63238	0.98				Male_High
Smp_166860.1	hypothetical protein	c10846_g1_i1	468	153	0	2.67801	21.9477	-3.03484	19.2697	0.99	-5.456	21.4477	1				Male_High
Smp_166880.1	hypothetical protein	c5185_g1_i1	1023	7557	0	2.6179	17.9046	-2.77385	15.2867	0.99	-5.16226	17.4046	1				Male_High
Smp_166920.1	hypothetical protein	c5210_g1_i1	871	822	4.01965	5.30927	41.7745	-2.97604	36.4653	0.99	-3.37748	37.7549	1				Male_High
Smp_167400.1	myogenic factor, putative	c13502_g1_i1	486	2595	0	0	9.76439	-4.28753	9.26439	0.99	-4.28753	9.26439	0.99				Male_High
Smp_167540.1	Ris2 protein , putative	c19771_g1_i1	444	1680	0	0	11.4983	-4.52335	10.9983	1	-4.52335	10.9983	0.99				Male_High
Smp_168240.1	hypothetical protein	c18559_g1_i1	385	2613	0	0	8.02392	-4.00431	7.52392	0.99	-4.00431	7.52392	0.98				Male_High
Smp_168270.1	nucleoside diphosphate kinase thioredoxin, putative	c16621_g1_i1	773	1833	0	1.23833	7.70478	-2.63736	6.46646	0.97	-3.94575	7.20478	0.98				Male_High
Smp_168360.1	hypothetical protein	c9610_g1_i1	446	2223	0	0	9.8135	-4.29477	9.3135	0.99	-4.29477	9.3135	0.99				Male_High
Smp_168560.1	steroid dehydrogenase, putative	c5959_g1_i1	682	1395	0	0	29.746	-5.89462	29.246	1	-5.89462	29.246	1				Male_High
Smp_168570.1	hypothetical protein	c3098_g1_i1	509	1347	0	1.74133	17.9014	-3.36181	16.16	1	-5.162	17.4014	1				Male_High
Smp_169260.1	zinc finger protein, putative	c8118_g2_i1	1431	4176	0	23.5053	109.075	-2.21427	85.5702	0.96	-7.76918	108.575	1	-5.55491	23.0053	1	Male_High
Smp_169330.1	nuclear pore complex protein nup155, putative	c2194_g1_i1	671	5265	0	3.21995	14.3594	-2.15689	11.1395	0.95	-4.84393	13.8594	1				Male_High
Smp_170010.1	flagellar radial spoke protein, putative	c4738_g1_i1	468	1026	0	0.616287	16.2389	-4.71971	15.6226	1	-5.02138	15.7389	1				Male_High
Smp_170030.1	sh3 domain-binding glutamic acid-rich-like protein	c6914_g1_i1	539	1008	0	0	27.2663	-5.76905	26.7663	1	-5.76905	26.7663	1				Male_High
Smp_170100.1	hypothetical protein	c17772_g1_i1	760	3012	0	0.0451809	16.9241	-5.08101	16.4241	1	-5.08101	16.4241	1				Male_High
Smp_170150.1	hypothetical protein	c14205_g1_i1	323	2253	0.0670174	0.0142808	7.92624	-3.98664	7.42624	0.99	-3.98664	7.42624	0.98				Male_High
Smp_170340.1	Collagen alpha-1(V) chain precursor, putative	c8571_g3_i1	2169	5343	8.90198	9.61101	62.3106	-2.69672	52.6996	0.99	-2.80728	53.4086	0.99				Male_High
Smp_170620.1	hypothetical protein	c16670_g1_i1	400	2709	0	0	11.0963	-4.47201	10.5963	1	-4.47201	10.5963	0.99				Male_High
Smp_170960.1	serine-rich repeat protein , putative	c15290_g1_i1	406	2235	0	1.45341	10.6009	-2.86668	9.14749	0.98	-4.40611	10.1009	0.99				Male_High
Smp_171190.1	MEG-8 family	c20629_g1_i1	642	567	0	0	18.2204	-5.18748	17.7204	1	-5.18748	17.7204	1				Male_High
Smp_171440.1	mind bomb, putative	c17671_g1_i1	503	2505	0	0	15.3498	-4.94015	14.8498	1	-4.94015	14.8498	1				Male_High
Smp_171670.1	WD-repeat protein, putative	c3195_g1_i1	788	1365	5.35824	2.94301	26.8884	-3.19162	23.9454	0.99	-2.32715	21.5301	0.97				Male_High
Smp_172180.1	MEG-8 family	c7492_g1_i1	569	423	0	10.1386	305.086	-4.91128	294.948	1	-9.25307	304.586	1	-4.34179	9.63864	0.99	Male_High
Smp_172520.1	hypothetical protein	c17224_g1_i1	473	390	0	1.03819	11.5941	-3.48124	10.5559	0.99	-4.53532	11.0941	0.99				Male_High
Smp_172600.1	sonic hedgehog, putative	c5252_g1_i1	575	921	0	3.32552	36.4304	-3.45349	33.1049	1	-6.18707	35.9304	1				Male_High
Smp_172890.1	protein tyrosine phosphatase, putative	c16687_g1_i1	471	1158	0	0.144964	9.91592	-4.30975	9.41592	0.99	-4.30975	9.41592	0.99				Male_High
Smp_172960.1	kunitz-type protease inhibitor, putative	c8298_g2_i1	445	159	2.06109	14.8317	77.8946	-2.39284	63.0628	0.96	-5.24004	75.8335	1	-2.84721	12.7706	0.99	Male_High
Smp_173100.1	roundabout axon guidance protein	c6935_g2_i1	935	5175	0	2.97875	30.4578	-3.35403	27.4791	1	-5.92874	29.9578	1				Male_High
Smp_173380.1	tyrosine kinase	c14703_g1_i1	660	4503	0	2.50561	14.5925	-2.542	12.0869	0.96	-4.86716	14.0925	1				Male_High
Smp_174470.1	mannosyl-oligosaccharidealpha-1,2-mannosidase-r el ated	c7399_g1_i1	422	2841	5.3938	0.777752	38.7245	-5.63779	37.9468	1	-2.84387	33.3307	0.99	2.79392	4.61605	0.96	Male_High
Smp_174690.1	target of myb1 related (tom1-related)	c12804_g1_i1	460	1977	0	0	6.89166	-3.78485	6.39166	0.99	-3.78485	6.39166	0.98				Male_High
Smp_174890.1	hypothetical protein	c7880_g1_i2	1599	1566	0	0	12.3046	-4.62113	11.8046	1	-4.62113	11.8046	0.99				Male_High
Smp_175010.1	solute carrier family 17, member 7 (vesicular glutamate transporter), putative	c297_g1_i1	675	1215	0	0	35.7753	-6.16089	35.2753	1	-6.16089	35.2753	1				Male_High
Smp_175210.1	enhancer of rudimentary protein, putative	c2653_g1_i2	411	309	0	2.06832	18.9491	-3.1956	16.8808	0.99	-5.24406	18.4491	1				Male_High
Smp_175290.1	hypothetical protein	c16522_g1_i1	540	327	0.920246	0.573536	26.5037	-5.53017	25.9301	1	-4.84803	25.5834	1				Male_High
Smp_175510.1	hypothetical protein	c14441_g1_i1	787	5859	0	0	25.6539	-5.68111	25.1539	1	-5.68111	25.1539	1				Male_High
Smp_175730.1	hypothetical protein	c13021_g1_i1	317	1188	0	0	6.42982	-3.68478	5.92982	0.98	-3.68478	5.92982	0.97				Male_High
Smp_175980.1	hypothetical protein	c13351_g1_i1	656	1956	0.710333	2.54879	11.0919	-2.12163	8.54313	0.95	-3.96487	10.3816	0.99				Male_High
Smp_176020.1	MEG-11	c19136_g1_i1	392	201	0	0.429039	22.18	-5.47119	21.68	1	-5.47119	21.68	1				Male_High
Smp_176120.1	ring finger protein 11 (sid 1669) (nedd4 ww domain-binding protein 2), putative	c5176_g1_i1	476	582	3.23597	3.3087	30.326	-3.19622	27.0173	1	-3.22829	27.0901	0.99				Male_High
Smp_176540.1	cadherin, putative	c14269_g1_i1	353	3255	0	0	6.55727	-3.7131	6.05727	0.99	-3.7131	6.05727	0.98				Male_High
Smp_176690.1	guanine-nucleotide-exchange-factor, putative	c16396_g1_i1	381	1758	0	0.036835	6.19937	-3.63212	5.69937	0.98	-3.63212	5.69937	0.97				Male_High
Smp_176770.1	dock-9, putative	c8021_g2_i1	794	9585	0	10.0295	70.6484	-2.81641	60.6189	0.99	-7.14258	70.1484	1	-4.32617	9.52947	0.99	Male_High
Smp_176920.1	neuronal RhoA GEF protein, putative	c11445_g1_i1	401	2655	0	0	8.34581	-4.06105	7.84581	0.99	-4.06105	7.84581	0.98				Male_High
Smp_177000.1	hypothetical protein	c16551_g1_i1	364	5478	0	0.0244949	8.40415	-4.0711	7.90415	0.99	-4.0711	7.90415	0.98				Male_High
Smp_177180.1	hypothetical protein	c9755_g1_i1	670	279	0	1.88486	9.49238	-2.33231	7.60752	0.95	-4.24677	8.99238	0.99				Male_High
Smp_178240.1	hypothetical protein	c10858_g1_i1	570	777	0	0	9.9771	-4.31862	9.4771	0.99	-4.31862	9.4771	0.99				Male_High
Smp_179020.1	hypothetical protein	c16653_g1_i1	820	885	0	2.09897	13.9845	-2.73608	11.8855	0.98	-4.80576	13.4845	1				Male_High
Smp_179350.1	hypothetical protein	c638_g1_i2	751	5115	0	0	5.50604	-3.46101	5.00604	0.98	-3.46101	5.00604	0.97				Male_High
Smp_179460.1	hypothetical protein	c4136_g1_i1	418	282	0	3.04772	15.1432	-2.31287	12.0955	0.96	-4.9206	14.6432	1				Male_High
Smp_179570.1	otopetrin, putative	c1894_g1_i1	251	2562	0	0	11.3439	-4.50385	10.8439	1	-4.50385	10.8439	0.99				Male_High
Smp_179590.1	camp/cgmp cyclic nucleotide phosphodiesterase, putative	c5561_g1_i1	609	2976	0	7.1009	69.7376	-3.29586	62.6367	1	-7.12387	69.2376	1	-3.828	6.6009	0.98	Male_High
Smp_179810.1	troponin t, invertebrate, putative	c8404_g1_i2	1804	948	52.505	20.0886	1213.95	-5.91718	1193.86	1	-4.53111	1161.44	1				Male_High
Smp_180050.1	hypothetical protein	c6231_g1_i1	668	435	0.792966	0.0842359	17.6995	-5.14564	17.1995	1	-4.48031	16.9066	1				Male_High
Smp_180600.1	insulin-like growth factor binding protein- related	c3871_g1_i2	880	729	0	0.0499112	5.74741	-3.52291	5.24741	0.98	-3.52291	5.24741	0.97				Male_High
Smp_181340.1	family M14 non-peptidase homologue (M14 family)	c20453_g1_i1	803	3531	0	1.25592	19.9269	-3.9879	18.6709	1	-5.31664	19.4269	1				Male_High
Smp_181360.1	huntington inteteracting protein-related	c10542_g1_i1	363	927	0	0	8.55763	-4.09721	8.05763	0.99	-4.09721	8.05763	0.99				Male_High
Smp_181560.1	hypothetical protein	c16076_g1_i1	616	1380	0	0	9.4199	-4.23571	8.9199	0.99	-4.23571	8.9199	0.99				Male_High
Smp_187350.1	hypothetical protein	c8317_g1_i1	1278	5634	3.03262	14.5993	181.221	-3.63378	166.622	1	-5.90105	178.189	1	-2.26726	11.5667	0.96	Male_High
Smp_188580.1	hypothetical protein	c7202_g1_i1	439	285	0	0	62.9542	-6.97623	62.4542	1	-6.97623	62.4542	1				Male_High
Smp_190020.1	hypothetical protein	c7610_g1_i2	837	546	0	1.89087	14.8696	-2.97524	12.9787	0.98	-4.89429	14.3696	1				Male_High
Smp_191310.1	histone deacetylase 4, 5,, putative	c10126_g1_i1	471	2454	0	0	10.664	-4.41467	10.164	1	-4.41467	10.164	0.99				Male_High
Smp_192080.1	atpase, class VI, type 11c, putative	c20371_g1_i1	467	780	0	0	8.33609	-4.05937	7.83609	0.99	-4.05937	7.83609	0.98				Male_High
Smp_193390.1	hypothetical protein	c8933_g1_i1	918	333	0	3.55448	14.5401	-2.03233	10.9857	0.95	-4.86197	14.0401	1				Male_High
Smp_193480.1	hypothetical protein	c8270_g5_i1	239	75	0	0.0479798	8.66128	-4.11458	8.16128	0.99	-4.11458	8.16128	0.99				Male_High
Smp_194360.1	eukaryotictranslation initiation factor, putative	c12823_g1_i1	480	390	0	1.12659	8.38349	-2.89559	7.2569	0.98	-4.06755	7.88349	0.98				Male_High
Smp_194740.1	G-protein coupled receptor fragment, putative	c3434_g1_i1	242	798	0	0	11.362	-4.50614	10.862	1	-4.50614	10.862	0.99				Male_High
Smp_194830.1	SmKK7	c20290_g1_i1	341	240	0	1.00055	8.34177	-3.05955	7.34122	0.99	-4.06035	7.84177	0.98				Male_High
Smp_195090.1	tegument-allergen-like protein	c3380_g1_i1	1027	519	0.361348	3.80341	29.1346	-2.93737	25.3312	0.99	-5.86466	28.6346	1				Male_High
Smp_195190.1	13 kDa tegumental antigen Sm13	c19619_g1_i1	381	315	0	0	8.62704	-4.10887	8.12704	0.99	-4.10887	8.12704	0.99				Male_High
Smp_196240.1	cadherin-related	c19730_g1_i1	454	2103	0	0	11.9705	-4.58141	11.4705	1	-4.58141	11.4705	0.99				Male_High
Smp_197080.1	kettin/titin-related protein	c8490_g1_i1	2147	2436	39.0848	25.1052	432.039	-4.10511	406.934	1	-3.46648	392.955	1				Male_High
Smp_197540.1	poly(p)/ATP NAD kinase, putative	c6911_g2_i1	1459	2211	8.51073	9.35855	46.6975	-2.31899	37.3389	0.96	-2.45599	38.1868	0.97				Male_High
Smp_197630.1	hypothetical protein	c7447_g1_i4	632	954	0	0	7.0445	-3.8165	6.5445	0.99	-3.8165	6.5445	0.98				Male_High
Smp_197680.1	transient receptor potential cation channel, subfamily m, member, putative	c1303_g1_i1	770	1923	0	3.98576	40.2	-3.33427	36.2142	1	-6.32912	39.7	1				Male_High
Smp_197770.1	rab6-interacting protein 2/elks/erc/cast, putative	c18397_g1_i1	383	4836	0	0	4.73036	-3.24195	4.23036	0.97	-3.24195	4.23036	0.95				Male_High
Smp_197860.1	gelsolin, putative	c13337_g1_i1	1008	1030	0	0	22.4301	-5.48736	21.9301	1	-5.48736	21.9301	1				Male_High
Smp_198230.1	hypothetical protein	c19142_g1_i1	1145	5979	0	0	6.61352	-3.72542	6.11352	0.99	-3.72542	6.11352	0.98				Male_High
Smp_198360.1		c2299_g1_i1	1132	2427	0	0	19.7414	-5.30315	19.2414	1	-5.30315	19.2414	1				Male_High
Smp_198520.1	hypothetical protein	c5043_g1_i1	974	942	0.945223	4.43415	20.6821	-2.22166	16.248	0.96	-4.45159	19.7369	1				Male_High
Smp_198560.1	putative neutral sphingomyelinase	c11588_g1_i1	480	456	0	0	10.0926	-4.33523	9.59262	0.99	-4.33523	9.59262	0.99				Male_High
Smp_198930.1	hypothetical protein	c9245_g1_i1	711	3549	0	1.07227	9.97667	-3.2179	8.9044	0.99	-4.31856	9.47667	0.99				Male_High
Smp_199060.1	serine-rich repeat protein , putative	c1464_g1_i1	926	1482	4.25492	4.30915	19.8052	-2.20041	15.4961	0.96	-2.21868	15.5503	0.96				Male_High
Smp_199210.1	plasma membrane calcium-transporting atpase, putative	c8225_g1_i3	1547	2838	0	16.9339	146.199	-3.10995	129.265	1	-8.19179	145.699	1	-5.08184	16.4339	1	Male_High
Smp_199400.1	myosin regulatory light chain 2 smooth muscle, putative	c8109_g1_i1	877	519	427.988	154.903	2570.78	-4.05277	2415.87	1	-2.58656	2142.79	0.99				Male_High
Smp_200180.1		c3893_g1_i1	332	273	0	2.47945	14.1199	-2.50964	11.6404	0.96	-4.81966	13.6199	1				Male_High
Smp_201060.1		c7643_g1_i1	552	270	8.38127	4.36972	122.999	-4.81496	118.629	1	-3.87533	114.618	1				Male_High
Smp_201150.1		c868_g1_i1	970	426	0	2.47386	12.0253	-2.28123	9.55144	0.95	-4.588	11.5253	0.99				Male_High
Smp_203030.1		c12812_g1_i1	303	363	0	0	6.79851	-3.76522	6.29851	0.99	-3.76522	6.29851	0.98				Male_High
Smp_203580.1		c574_g1_i1	406	249	0	0	18.0801	-5.17633	17.5801	1	-5.17633	17.5801	1				Male_High
Smp_203780.1		c9838_g1_i1	377	234	0	0.0949756	6.98817	-3.80492	6.48817	0.99	-3.80492	6.48817	0.98				Male_High
Smp_204300.1		c8368_g3_i1	1068	675	2.91953	6.58117	108.416	-4.04208	101.834	1	-5.21469	105.496	1				Male_High
Smp_204390.1	hypothetical protein	c15021_g1_i1	535	648	0	0.72223	7.8254	-3.43764	7.10317	0.99	-3.96817	7.3254	0.98				Male_High
Smp_205270.1		c1532_g1_i1	466	234	0	0	14.685	-4.87627	14.185	1	-4.87627	14.185	1				Male_High
Smp_205930.1	transposase	c3281_g2_i1	533	198	0	0.82142	7.95099	-3.27494	7.12957	0.99	-3.99114	7.45099	0.98				Male_High
Smp_206120.1		c13069_g1_i1	500	903	0	1.41063	10.6068	-2.91058	9.1962	0.98	-4.40692	10.1068	0.99				Male_High
Smp_206270.1		c2936_g1_i1	350	321	0.807903	1.93138	14.2051	-2.87871	12.2738	0.98	-4.13609	13.3972	1				Male_High
Smp_207040.1	annexin, putative	c17677_g1_i1	445	1506	0	0	7.53727	-3.91404	7.03727	0.99	-3.91404	7.03727	0.98				Male_High
Smp_210240.1	cdc50-related	c11991_g1_i1	565	531	0	0.810064	9.13729	-3.49566	8.32722	0.99	-4.19177	8.63729	0.99				Male_High
Smp_210290.1	beta-1,4-galactosyltransferase, putative	c18227_g1_i1	577	786	0	1.21258	8.02393	-2.72623	6.81135	0.97	-4.00431	7.52393	0.98				Male_High
Smp_210630.1	histone H2A, putative	c3353_g1_i1	676	408	13.2965	7.29745	58.4539	-3.00183	51.1564	1	-2.13625	45.1573	0.96				Male_High
Smp_210640.1	huntingtin interacting protein-related	c13215_g1_i1	627	1467	0	1.3951	12.405	-3.15248	11.0099	0.99	-4.63285	11.905	0.99				Male_High
Smp_210710.1	xp-G/rad2 DNA repair endonuclease family member, putative	c749_g1_i1	566	1023	0	1.91749	10.6372	-2.47182	8.71967	0.96	-4.41104	10.1372	0.99				Male_High
Smp_211250.1	beta-1,4-galactosyltransferase, putative	c8078_g1_i1	533	357	3.95095	13.3962	261.599	-4.28746	248.203	1	-6.04901	257.648	1				Male_High
Smp_212350.1	hypothetical protein	c10699_g1_i1	620	5052	0	0.816433	9.81917	-3.58819	9.00273	0.99	-4.2956	9.31917	0.99				Male_High
Smp_212560.1		c18144_g1_i1	489	636	0	0	11.341	-4.50348	10.841	1	-4.50348	10.841	0.99				Male_High
Smp_212710.1	gynecophoral canal protein, putative	c3688_g1_i1	1339	2130	0	4.49573	27.2962	-2.60207	22.8005	0.99	-5.77063	26.7962	1	-3.16855	3.99573	0.96	Male_High
Smp_212780.1		c7019_g1_i1	664	480	0	10.0459	49.269	-2.29408	39.2232	0.96	-6.62261	48.769	1	-4.32853	9.54587	0.99	Male_High
Smp_212910.1	nuclear pore complex protein Nup43	c7793_g1_i1	2236	1170	6.05352	19.2446	85.3201	-2.14843	66.0755	0.96	-3.81704	79.2666	1				Male_High
Smp_213220.1	hypothetical protein	c15800_g1_i1	414	1974	0	0.406535	9.25389	-4.21006	8.75389	0.99	-4.21006	8.75389	0.99				Male_High
Smp_214180.1		c6993_g1_i1	726	2340	0	15.577	118.315	-2.92514	102.738	0.99	-7.88649	117.815	1	-4.96135	15.077	1	Male_High
Smp_900010.1	cytochrome c oxidase subunit 2	c2881_g1_i1	366	594	7.5654	6.77772	32.9051	-2.27944	26.1274	0.96	-2.12082	25.3397	0.96				Male_High
Smp_900020.1	NADH dehydrogenase subunit 6	c7834_g1_i1	404	450	8.50286	9.43365	1395.61	-7.20886	1386.18	1	-7.35873	1387.11	1				Male_High
Smp_900040.1	NADH dehydrogenase subunit 2	c6934_g1_i1	451	840	2.06594	4.4705	63.6782	-3.83229	59.2077	1	-4.94593	61.6123	1				Male_High
Smp_900050.1	NADH dehydrogenase subunit 5	c7811_g1_i1	682	1584	3.90895	4.57313	125.95	-4.78353	121.377	1	-5.00993	122.041	1				Male_High
Smp_900080.1	NADH dehydrogenase subunit 4L	c4452_g1_i1	206	261	0.520165	1.58851	32.0957	-4.33664	30.5072	1	-5.94726	31.5755	1				Male_High
Smp_900090.1	NADH dehydrogenase subunit 4	c5860_g1_i1	272	1260	4.27365	18.268	123.15	-2.75302	104.882	0.99	-4.8488	118.876	1	-2.09578	13.9944	0.96	Male_High
Smp_900110.1	NADH dehydrogenase subunit 1	c3121_g1_i1	420	891	0	2.41821	35.9972	-3.89588	33.579	1	-6.16981	35.4972	1				Male_High
Smp_000270.1	Trematode Eggshell Synthesis domain containing protein	c7455_g1_i1	496	675	0	52.243	0	6.70717	51.743	1				-6.70717	51.743	1	Female_High
Smp_000280.1	Trematode Eggshell Synthesis domain containing protein similar to female-specific protein 800 (fs800)	c8245_g1_i1	480	669	0	110.141	1.38297	6.31544	108.758	1				-7.78321	109.641	1	Female_High
Smp_000300.1	similar to WD repeat domain 19-related	c4957_g1_i1	414	4479	0	4.50282	0	3.17083	4.00282	0.97				-3.17083	4.00282	0.96	Female_High
Smp_000390.1	Trematode Eggshell Synthesis domain containing protein	c7450_g1_i1	1082	660	0	805.807	33.0277	4.60869	772.779	1	-6.0456	32.5277	1	-10.6543	805.307	1	Female_High
Smp_000420.1	Pro-His-rich protein	c7873_g1_i1	1111	909	0	994.153	17.7282	5.80935	976.425	1	-5.14797	17.2282	1	-10.9573	993.653	1	Female_High
Smp_000430.1	eggshell precursor protein	c6497_g1_i1	1007	798	2.12345	2298.7	45.9314	5.64519	2252.76	1	-4.435	43.808	1	-10.0802	2296.57	1	Female_High
Smp_000755.1	family M13 non-peptidase homologue (M13 family)	c6789_g1_i1	1394	2391	0	6.82874	0	3.77162	6.32874	0.99				-3.77162	6.32874	0.98	Female_High
Smp_000780.2	hypothetical protein	c20100_g1_i1	1213	1980	0	8.77013	0	4.1326	8.27013	0.99				-4.1326	8.27013	0.99	Female_High
Smp_000990.1	exocyst complex component 1	c4302_g1_i1	897	2343	0.713	7.85037	0	3.97276	7.35037	0.99				-3.46079	7.13737	0.99	Female_High
Smp_001095.1	hypothetical protein	c15232_g1_i1	465	1842	0	6.1971	0	3.63159	5.6971	0.98				-3.63159	5.6971	0.98	Female_High
Smp_001940.1	hypothetical protein	c6761_g1_i3	1217	921	0	10.5709	0	4.40203	10.0709	1				-4.40203	10.0709	0.99	Female_High
Smp_002160.1	hypothetical protein	c19487_g1_i1	427	2037	0	4.78711	0	3.25916	4.28711	0.97				-3.25916	4.28711	0.96	Female_High
Smp_004080.1	mitochondrial 2-oxoglutarate/malate carrier protein, putative	c7355_g1_i1	1444	945	6.13772	41.1311	8.83027	2.2197	32.3008	0.96				-2.74446	34.9934	0.99	Female_High
Smp_004170.1	hypothetical protein	c8667_g1_i1	656	819	0	6.41769	0	3.68205	5.91769	0.98				-3.68205	5.91769	0.98	Female_High
Smp_004420.1	hypothetical protein	c7789_g1_i1	974	786	0	30.5877	0	5.93488	30.0877	1				-5.93488	30.0877	1	Female_High
Smp_004630.1	sugar transporter, putative	c3902_g1_i1	601	948	0.905649	15.9884	0.602563	4.72977	15.3858	1				-4.14193	15.0827	1	Female_High
Smp_005010.1	chitobiosyldiphosphodolichol alpha-mannosyltransferase	c5242_g2_i1	812	1416	0	12.9217	0	4.69173	12.4217	1				-4.69173	12.4217	1	Female_High
Smp_005060.1	hypothetical protein	c7197_g1_i1	704	441	0	28.461	6.58172	2.11245	21.8792	0.96	-3.71846	6.08172	0.98	-5.83091	27.961	1	Female_High
Smp_005210.1	histone deacetylase 1	c3254_g1_i2	1338	1410	0	6.27511	0	3.64964	5.77511	0.98				-3.64964	5.77511	0.98	Female_High
Smp_007630.1	polyadenylate binding protein, putative	c5728_g1_i2	882	672	0.0717835	4.74336	0	3.24591	4.24336	0.97				-3.24591	4.24336	0.96	Female_High
Smp_007700.1	RING finger protein, putative	c17624_g1_i1	467	4266	0	5.05791	0	3.33854	4.55791	0.97				-3.33854	4.55791	0.96	Female_High
Smp_007770.1	ubiquitin-conjugating enzyme-related	c17445_g1_i1	548	1884	0	5.33181	0	3.41462	4.83181	0.97				-3.41462	4.83181	0.96	Female_High
Smp_007950.1	beta-1,4-galactosyltransferase, putative	c17338_g1_i1	968	501	0	5.0302	0	3.33062	4.5302	0.97				-3.33062	4.5302	0.96	Female_High
Smp_008140.1	hypothetical protein	c18127_g1_i1	544	477	0	4.89412	0	3.29105	4.39412	0.97				-3.29105	4.39412	0.96	Female_High
Smp_008290.1	hypothetical protein	c1075_g1_i1	1219	5802	0	6.16523	0	3.62415	5.66523	0.98				-3.62415	5.66523	0.98	Female_High
Smp_008610.1	deoxyribonuclease II-related	c7259_g1_i1	613	1131	3.40651	16.1831	3.50064	2.2088	12.6824	0.96				-2.24812	12.7766	0.96	Female_High
Smp_009420.1	hypothetical protein	c7928_g1_i4	963	768	0.499315	10.4589	0.101904	4.38666	9.9589	0.99				-4.38666	9.9589	0.99	Female_High
Smp_009600.1	serine/threonine kinase	c18782_g1_i1	939	1740	0.825502	8.57824	0	4.10068	8.07824	0.99				-3.37734	7.75274	0.99	Female_High
Smp_011740.1	eppb9, putative	c17633_g1_i1	533	624	0	5.4897	0	3.45673	4.9897	0.97				-3.45673	4.9897	0.96	Female_High
Smp_011870.1	hypothetical protein	c4981_g1_i1	528	822	0	27.2985	0	5.77075	26.7985	1				-5.77075	26.7985	1	Female_High
Smp_012340.1	hypothetical protein	c7431_g1_i1	855	1629	3.64305	15.0645	0	4.91308	14.5645	1				-2.04794	11.4215	0.96	Female_High
Smp_012740.2	ankyrin repeat and mynd domain containing, putative	c2227_g1_i2	1040	1164	0	4.87305	0	3.28483	4.37305	0.97				-3.28483	4.37305	0.96	Female_High
Smp_012930.1	inosine-5-monophosphate dehydrogenase, putative	c8426_g1_i1	1526	1530	4.9007	55.9925	0	6.80716	55.4925	1	3.29299	4.4007	0.95	-3.51417	51.0918	1	Female_High
Smp_013540.1	tyrosinase precursor	c7863_g1_i2	1956	1437	0	41.4794	0	6.37432	40.9794	1				-6.37432	40.9794	1	Female_High
Smp_013570.1	hypothetical protein	c9784_g1_i1	773	741	0	6.58248	0	3.71863	6.08248	0.99				-3.71863	6.08248	0.98	Female_High
Smp_013630.1	cadherin-related	c17289_g1_i1	447	2283	0.202073	4.55432	0.510445	3.15741	4.04388	0.97				-3.18724	4.05432	0.96	Female_High
Smp_014440.1	hypothetical protein	c19086_g1_i1	576	2220	0	7.49588	0	3.9061	6.99588	0.99				-3.9061	6.99588	0.99	Female_High
Smp_014610.1	hypothetical protein	c8337_g1_i1	1404	2514	0	124.216	19.604	2.66363	104.612	0.99	-5.29308	19.104	1	-7.95671	123.716	1	Female_High
Smp_015050.1	choline/ethanolamine kinase choline kinase	c18145_g1_i1	593	1227	0	4.99989	0	3.3219	4.49989	0.97				-3.3219	4.49989	0.96	Female_High
Smp_015690.1	hypothetical protein	c8484_g1_i1	3559	2298	72.1626	471.092	34.9416	3.75299	436.15	1				-2.70668	398.929	0.99	Female_High
Smp_015730.1	hypothetical protein	c7326_g1_i1	736	603	4.2513	189.855	23.7463	2.99912	166.109	1	-2.48173	19.495	0.97	-5.48085	185.604	1	Female_High
Smp_016130.1	mitochondrial import inner membrane translocase subunit tim10, putative	c11222_g1_i1	514	261	0	5.39805	0	3.43244	4.89805	0.97				-3.43244	4.89805	0.96	Female_High
Smp_017230.1	nicotinate phosphoribosyltransferase related pre- B cell enhancing factor	c1171_g1_i1	1454	1419	0.593304	8.61307	1.52472	2.49799	7.08836	0.95				-3.85969	8.01977	0.99	Female_High
Smp_017290.4	hypothetical protein	c1643_g1_i1	866	561	2.04361	10.8915	0	4.44513	10.3915	1				-2.414	8.84785	0.96	Female_High
Smp_017710.1	rab, putative	c2721_g1_i1	1374	939	0	10.8619	1.92763	2.49438	8.93426	0.96				-4.4412	10.3619	0.99	Female_High
Smp_018150.1	mannosyl-oligosaccharide alpha-1,2-mannosidase, putative	c7518_g2_i1	1218	1746	3.86822	24.3326	4.70948	2.36925	19.6232	0.96				-2.65315	20.4644	0.99	Female_High
Smp_018290.1	serine/threonine kinase	c1378_g1_i2	1185	1101	0	4.53524	0	3.18118	4.03524	0.97				-3.18118	4.03524	0.96	Female_High
Smp_018870.1	hypothetical protein	c3630_g1_i1	491	1974	1.28931	10.5551	0	4.39986	10.0551	1				-3.03326	9.26576	0.99	Female_High
Smp_019380.1	eukariotic translation initiation factor 2b, epsilon subunit, putative	c1889_g1_i1	1318	2298	0	8.15237	0	4.02722	7.65237	0.99				-4.02722	7.65237	0.99	Female_High
Smp_019840.2	DNA ligase I, putative	c4929_g1_i1	1283	2352	0	6.38186	0	3.67398	5.88186	0.98				-3.67398	5.88186	0.98	Female_High
Smp_020060.1	hypothetical protein	c741_g1_i1	552	1983	0	18.8337	0	5.23525	18.3337	1				-5.23525	18.3337	1	Female_High
Smp_020120.1	hypothetical protein	c10646_g1_i1	635	492	1.64859	11.5314	0	4.52749	11.0314	1				-2.80626	9.88279	0.98	Female_High
Smp_020270.1	voltage-dependent calcium channel	c14391_g1_i1	830	5100	0	5.16184	0	3.36789	4.66184	0.97				-3.36789	4.66184	0.96	Female_High
Smp_020590.1	hypothetical protein	c3373_g1_i2	1662	1350	0	8.64813	0	4.11239	8.14813	0.99				-4.11239	8.14813	0.99	Female_High
Smp_020800.1	cysteine and histidine-rich domain (chord)- containing, zinc binding protein, putative	c12567_g1_i1	1169	1032	1.47059	9.67793	1.86771	2.37343	7.81022	0.95				-2.71831	8.20735	0.98	Female_High
Smp_021300.1	family C19 unassigned peptidase (C19 family)	c11992_g1_i1	836	2646	0	5.62109	0	3.49085	5.12109	0.98				-3.49085	5.12109	0.98	Female_High
Smp_022470.1	excision repair cross-complementing 1 ercc1, putative	c6070_g1_i1	265	657	0	16.2699	0.140961	5.02413	15.7699	1				-5.02413	15.7699	1	Female_High
Smp_025340.1	hypothetical protein	c1441_g1_i1	634	486	0	7.58201	1.45532	2.38124	6.12669	0.95				-3.92258	7.08201	0.99	Female_High
Smp_025440.1	hypothetical protein	c16756_g1_i1	1180	2352	0	5.86049	0	3.55102	5.36049	0.98				-3.55102	5.36049	0.98	Female_High
Smp_025740.1	Rho GTPase, putative	c5363_g1_i2	1184	1011	0	9.40172	0	4.23292	8.90172	0.99				-4.23292	8.90172	0.99	Female_High
Smp_026280.1	hypothetical protein	c3792_g2_i1	407	618	0	10.7704	1.94128	2.472	8.82916	0.96				-4.42901	10.2704	0.99	Female_High
Smp_026340.1	hypothetical protein	c6117_g1_i1	309	252	0.262715	8.88468	0.104758	4.15132	8.38468	0.99				-4.15132	8.38468	0.99	Female_High
Smp_026420.1	calcineurin B subunit, putative	c7908_g1_i2	992	567	0	12.2809	1.61918	2.92308	10.6617	0.98				-4.61834	11.7809	0.99	Female_High
Smp_026510.1	protein kinase	c4497_g1_i1	590	1635	0	11.3019	0	4.4985	10.8019	1				-4.4985	10.8019	0.99	Female_High
Smp_026570.1	innexin, putative	c6889_g1_i1	954	1431	3.50141	19.8452	2.62236	2.91985	17.2228	0.99				-2.50278	16.3438	0.96	Female_High
Smp_026670.1	hypothetical protein	c256_g1_i1	892	1239	0	10.97	0	4.45549	10.47	1				-4.45549	10.47	0.99	Female_High
Smp_027750.1	hypothetical protein	c11351_g1_i1	600	1266	0	4.82799	0	3.27142	4.32799	0.97				-3.27142	4.32799	0.96	Female_High
Smp_028030.1	slit-robo rho gtpase activating protein, putative	c8943_g1_i1	688	4689	0	4.81258	0	3.26681	4.31258	0.97				-3.26681	4.31258	0.96	Female_High
Smp_028050.1	hypothetical protein	c15338_g1_i1	796	4026	0	8.26966	0	4.04783	7.76966	0.99				-4.04783	7.76966	0.99	Female_High
Smp_028550.1	DEAD/DEAH box helicase, fragment	c15223_g1_i1	892	1272	0	9.76554	0	4.2877	9.26554	0.99				-4.2877	9.26554	0.99	Female_High
Smp_028670.1	carbonic anhydrase II (carbonate dehydratase II), putative	c1081_g1_i1	618	774	0	6.68814	0	3.74161	6.18814	0.99				-3.74161	6.18814	0.98	Female_High
Smp_028980.1	hypothetical protein	c1905_g1_i2	736	519	0	4.54051	0	3.18285	4.04051	0.97				-3.18285	4.04051	0.96	Female_High
Smp_028990.1	protein phosphatase-1, putative	c1730_g1_i1	1162	981	0	12.0184	0	4.58717	11.5184	1				-4.58717	11.5184	0.99	Female_High
Smp_029310.1	phosphatidylinositol transfer protein	c497_g1_i1	510	726	0	21.5432	0	5.42916	21.0432	1				-5.42916	21.0432	1	Female_High
Smp_029360.1	amino acid transporter, putative	c2537_g1_i1	724	1401	0	4.99391	0	3.32017	4.49391	0.97				-3.32017	4.49391	0.96	Female_High
Smp_029480.1	bardet-biedl syndrome 4-like protein	c5707_g2_i1	385	1104	0	8.28831	0	4.05108	7.78831	0.99				-4.05108	7.78831	0.99	Female_High
Smp_029750.1	hypothetical protein	c6864_g1_i1	559	429	0	22.9578	2.69406	3.09113	20.2638	0.99				-5.52091	22.4578	1	Female_High
Smp_030280.1	C64 protease (C64 family)	c7144_g2_i1	776	705	0	5.84568	0	3.54737	5.34568	0.98				-3.54737	5.34568	0.98	Female_High
Smp_031040.2	zinc phosphodiesterase, putative	c4350_g1_i1	933	2448	0	6.39048	0	3.67592	5.89048	0.98				-3.67592	5.89048	0.98	Female_High
Smp_031190.1	phosphatidylcholine-sterol acyltransferase (lecithin-cholesterol acyltransferase)/ Phospholipase A	c1233_g1_i1	493	1170	0	6.34571	0	3.66578	5.84571	0.98				-3.66578	5.84571	0.98	Female_High
Smp_031560.1	bcl2-associated athanogene, putative	c5760_g1_i2	1424	468	0	11.3219	1.53508	2.88273	9.78685	0.98				-4.50105	10.8219	0.99	Female_High
Smp_031590.1	hypothetical protein	c7255_g1_i1	418	276	0.318505	509.29	81.1047	2.65063	428.185	0.99	-7.34171	80.6047	1	-9.99234	508.79	1	Female_High
Smp_031720.1	histone H2A, putative	c5901_g1_i1	557	471	0	10.9914	2.57858	2.09172	8.41278	0.95				-4.4583	10.4914	0.99	Female_High
Smp_031940.1	protein kinase	c3818_g1_i3	3041	3021	0	15.4443	0	4.94901	14.9443	1				-4.94901	14.9443	1	Female_High
Smp_032520.1	lysosome-associated membrane glycoprotein, putative	c8061_g1_i1	1468	732	0	53.1984	8.37039	2.66802	44.828	0.99	-4.0653	7.87039	0.98	-6.73331	52.6984	1	Female_High
Smp_032790.1	hypothetical protein	c8910_g1_i1	489	264	0	6.61172	0	3.72503	6.11172	0.99				-3.72503	6.11172	0.98	Female_High
Smp_033250.1	hypothetical protein	c8053_g1_i1	1052	948	0	146.209	1.0404	7.13475	145.168	1				-8.19188	145.709	1	Female_High
Smp_033620.1	hypothetical protein	c6558_g1_i1	870	642	0	8.94853	0	4.16165	8.44853	0.99				-4.16165	8.44853	0.99	Female_High
Smp_033700.1	DNA photolyase, putative	c8974_g1_i1	517	1602	0	5.95528	0	3.57417	5.45528	0.98				-3.57417	5.45528	0.98	Female_High
Smp_034080.1	erythrocyte membrane protein, putative	c12527_g1_i1	548	11265	0	6.06637	0	3.60083	5.56637	0.98				-3.60083	5.56637	0.98	Female_High
Smp_034090.1	hypothetical protein	c14702_g1_i1	595	2418	0	5.96477	0	3.57647	5.46477	0.98				-3.57647	5.46477	0.98	Female_High
Smp_034220.1	5-methyl tetrahydrofolate-homocysteine methyltransferase reductase, putative	c9149_g1_i1	843	1737	0	7.99564	0	3.99921	7.49564	0.99				-3.99921	7.49564	0.99	Female_High
Smp_034410.2	cathepsin F (C01 family)	c7933_g1_i1	856	1371	0.333779	22.3385	2.53594	3.13894	19.8025	0.99				-5.48146	21.8385	1	Female_High
Smp_034430.1	mitochondrial ribosome protein, putative	c20075_g1_i1	697	561	0.138995	5.84326	0	3.54677	5.34326	0.98				-3.54677	5.34326	0.98	Female_High
Smp_034660.1	cytohesin-related guanine nucleotide-exchange protein	c1828_g1_i1	820	2793	0	11.8503	0	4.56685	11.3503	1				-4.56685	11.3503	0.99	Female_High
Smp_035410.1	mitochondrial ribosomal protein L24, putative	c12944_g1_i1	1028	867	0.0790852	7.87901	0	3.97801	7.37901	0.99				-3.97801	7.37901	0.99	Female_High
Smp_035480.1	hypothetical protein	c6507_g1_i1	991	678	3.09157	15.7238	0	4.97488	15.2238	1				-2.34654	12.6322	0.96	Female_High
Smp_036250.1	msf1/px19 related	c6782_g1_i1	1003	891	3.08101	12.5049	0	4.64442	12.0049	1				-2.02102	9.4239	0.95	Female_High
Smp_036570.1	hypothetical protein	c5569_g1_i2	1113	558	0	4.81193	0	3.26662	4.31193	0.97				-3.26662	4.31193	0.96	Female_High
Smp_036940.1	sec61 gamma subunit, putative	c6880_g1_i1	333	207	0	45.7881	9.0597	2.33744	36.7284	0.96	-4.17946	8.5597	0.99	-6.5169	45.2881	1	Female_High
Smp_037380.1	hypothetical protein	c20356_g1_i1	530	924	0	5.91502	0	3.56438	5.41502	0.98				-3.56438	5.41502	0.98	Female_High
Smp_037400.1		c5755_g1_i1	760	2412	0	8.96653	1.48918	2.59003	7.47735	0.98				-4.16455	8.46653	0.99	Female_High
Smp_037430.1	hypothetical protein	c13475_g1_i1	405	435	0	4.96244	0	3.31105	4.46244	0.97				-3.31105	4.46244	0.96	Female_High
Smp_037530.1	Thioredoxin (mitochondrial), Trx M	c2727_g1_i1	423	327	0	5.09239	0.317619	3.34834	4.59239	0.97				-3.34834	4.59239	0.96	Female_High
Smp_038030.1	adenylosuccinate lyase	c6526_g1_i1	1138	1443	0	53.3742	0	6.73807	52.8742	1				-6.73807	52.8742	1	Female_High
Smp_038410.1	hypothetical protein	c2086_g1_i1	678	471	0	9.43102	0	4.23741	8.93102	0.99				-4.23741	8.93102	0.99	Female_High
Smp_040540.1	ATP-dependent transporter, putative	c5753_g1_i1	1230	1935	1.75655	11.8986	0	4.57272	11.3986	1				-2.75997	10.1421	0.98	Female_High
Smp_040610.1	hypothetical protein	c81_g1_i1	346	441	0	4.49645	0	3.16879	3.99645	0.97				-3.16879	3.99645	0.96	Female_High
Smp_040720.3	hypothetical protein	c11469_g1_i1	616	828	0	5.75768	0	3.52549	5.25768	0.98				-3.52549	5.25768	0.98	Female_High
Smp_041100.1	hypothetical protein	c2282_g1_i1	736	2088	0	5.04537	0	3.33496	4.54537	0.97				-3.33496	4.54537	0.96	Female_High
Smp_041190.1	hypothetical protein	c3660_g1_i2	1792	1887	0	8.82872	0	4.1422	8.32872	0.99				-4.1422	8.32872	0.99	Female_High
Smp_041490.1	hypothetical protein	c970_g1_i1	523	1005	0	5.16079	0	3.36759	4.66079	0.97				-3.36759	4.66079	0.96	Female_High
Smp_041500.1	hypothetical protein	c4275_g2_i1	389	444	0.412978	9.65577	0	4.27139	9.15577	0.99				-4.27139	9.15577	0.99	Female_High
Smp_041540.1	Hormone receptor 4 (dHR4), putative	c8383_g2_i1	1091	693	0	30.0783	2.73625	3.45845	27.342	1				-5.91065	29.5783	1	Female_High
Smp_041880.1	peptide (allatostatin/somatostatin)-like receptor, putative	c1452_g1_i1	1413	1029	1.86544	15.1625	0	4.92243	14.6625	1				-3.02292	13.297	0.99	Female_High
Smp_042050.1	hypothetical protein	c640_g1_i1	2001	2061	1.32824	8.67814	0.625136	3.79514	8.053	0.99				-2.70786	7.34989	0.98	Female_High
Smp_042680.1	Tropinone reductase, putative	c10418_g1_i1	826	819	0.0314697	9.04492	1.04662	3.11136	7.9983	0.99				-4.17711	8.54492	0.99	Female_High
Smp_042700.1	subfamily M23B non-peptidase homologue (M23 family)	c208_g1_i1	504	1143	0	6.09687	0	3.60807	5.59687	0.98				-3.60807	5.59687	0.98	Female_High
Smp_042810.1	chromosome transmission fidelity factor, putative	c15265_g1_i1	453	2706	0.716886	4.86826	0	3.2834	4.36826	0.97				-2.76359	4.15137	0.96	Female_High
Smp_043070.1	hypothetical protein	c15193_g1_i1	883	1029	0	4.8926	0	3.2906	4.3926	0.97				-3.2906	4.3926	0.96	Female_High
Smp_043390.1	hypothetical protein	c19264_g1_i1	672	2355	0	4.51685	0	3.17532	4.01685	0.97				-3.17532	4.01685	0.96	Female_High
Smp_043620.1	cytidylate kinase	c19342_g1_i1	732	372	1.20524	7.44415	0	3.89611	6.94415	0.99				-2.62678	6.2389	0.97	Female_High
Smp_044250.1	subfamily M67C unassigned peptidase (M67 family)	c2967_g1_i2	1333	1101	0	7.55145	0	3.91675	7.05145	0.99				-3.91675	7.05145	0.99	Female_High
Smp_045260.1	5-aminolevulinic acid synthase	c4312_g1_i1	1672	1749	4.03424	16.5616	3.33071	2.31394	13.2309	0.96				-2.03748	12.5274	0.96	Female_High
Smp_045760.1	hypothetical protein	c3318_g1_i1	1435	1770	0	13.8319	0	4.78993	13.3319	1				-4.78993	13.3319	1	Female_High
Smp_045780.1	ubiquitin-activating enzyme E1-related	c17071_g1_i1	908	1311	0	6.8412	0.82761	3.04723	6.01359	0.98				-3.77425	6.3412	0.98	Female_High
Smp_046030.1	hypothetical protein	c5962_g1_i1	568	207	0	5.53671	0.0502745	3.46903	5.03671	0.98				-3.46903	5.03671	0.98	Female_High
Smp_047540.1	f-box and wd40 domain protein, putative	c9651_g1_i1	697	1653	0	5.7257	0	3.51745	5.2257	0.98				-3.51745	5.2257	0.98	Female_High
Smp_047680.1	ferritin, putative	c6238_g2_i1	615	519	0.0859631	8.86575	0	4.14824	8.36575	0.99				-4.14824	8.36575	0.99	Female_High
Smp_047720.1	hypothetical protein	c13503_g1_i1	693	3423	0	6.19386	0	3.63084	5.69386	0.98				-3.63084	5.69386	0.98	Female_High
Smp_048080.1	hypothetical protein	c5488_g1_i1	833	1338	0	16.8127	3.61864	2.21603	13.194	0.96				-5.07148	16.3127	1	Female_High
Smp_048240.1	mannose-1-phosphate guanyltransferase, putative	c3481_g1_i1	1296	1386	1.68747	13.0857	1.93868	2.75484	11.147	0.98				-2.95505	11.3982	0.98	Female_High
Smp_048430.1	thioredoxin glutathione reductase	c8040_g1_i1	2286	1797	84.2962	376.207	79.6576	2.23964	296.549	0.96				-2.15799	291.91	0.96	Female_High
Smp_049010.1	rna-binding protein related	c8107_g2_i1	1930	2001	2.99584	18.0797	2.9824	2.59982	15.0973	0.99				-2.59334	15.0838	0.99	Female_High
Smp_049150.1	aspartate aminotransferase, putative	c8039_g1_i3	1883	1218	0	84.1306	13.4441	2.64566	70.6865	0.99	-4.7489	12.9441	0.99	-7.39456	83.6306	1	Female_High
Smp_049380.1	chimerin-related rho- gtpase-activating protein	c8402_g1_i1	1677	2358	66.3356	357.118	68.2613	2.38726	288.857	0.96				-2.42854	290.782	0.97	Female_High
Smp_049760.1	TGF-beta receptor, TKL group, STKR family, type1 subfamily	c19704_g1_i1	763	2343	0.876399	11.2061	0	4.48622	10.7061	1				-3.67656	10.3297	0.99	Female_High
Smp_050270.1	tyrosinase precursor	c8350_g1_i1	1608	1458	0	298.677	5.26403	5.82627	293.413	1	-3.39617	4.76403	0.96	-9.22244	298.177	1	Female_High
Smp_050380.1	protein kinase	c19127_g1_i1	591	5331	0	6.84805	0	3.77569	6.34805	0.99				-3.77569	6.34805	0.98	Female_High
Smp_050540.1	orotidine 5'-phosphate decarboxylase orotate phosphoribosyltransferase	c15638_g1_i1	672	1356	0	5.44776	0	3.44566	4.94776	0.97				-3.44566	4.94776	0.96	Female_High
Smp_050750.1	hypothetical protein	c6688_g1_i2	702	231	0	20.622	0	5.36611	20.122	1				-5.36611	20.122	1	Female_High
Smp_050760.1	hypothetical protein	c3873_g1_i1	718	312	1.0175	12.8413	0.510868	4.6517	12.3304	1				-3.6577	11.8238	0.99	Female_High
Smp_051000.1	hypothetical protein	c712_g1_i2	1146	2367	0	6.23792	0	3.64106	5.73792	0.98				-3.64106	5.73792	0.98	Female_High
Smp_051320.1	ap endonuclease, putative	c2146_g1_i1	884	846	0	5.22231	0	3.38469	4.72231	0.97				-3.38469	4.72231	0.96	Female_High
Smp_051660.1	hypothetical protein	c5529_g1_i1	967	327	0	9.34878	0	4.22478	8.84878	0.99				-4.22478	8.84878	0.99	Female_High
Smp_052330.1	glycosyltransferase	c1288_g1_i1	931	1503	0	8.78796	0	4.13553	8.28796	0.99				-4.13553	8.28796	0.99	Female_High
Smp_052740.1	gamma-soluble nsf attachment protein (snap), putative	c2489_g1_i1	1113	1068	0	5.63041	0	3.49324	5.13041	0.98				-3.49324	5.13041	0.98	Female_High
Smp_052790.1	hypothetical protein	c3743_g1_i1	992	3030	0	8.98375	0	4.16732	8.48375	0.99				-4.16732	8.48375	0.99	Female_High
Smp_053020.1	zinc finger protein, putative	c4866_g1_i1	758	1242	0	10.0676	1.49425	2.75223	8.5734	0.98				-4.33165	9.56765	0.99	Female_High
Smp_053550.1	hypothetical protein	c16946_g1_i1	410	741	0	6.10938	0	3.61103	5.60938	0.98				-3.61103	5.60938	0.98	Female_High
Smp_054010.1	cationic amino acid transporter, putative	c8047_g1_i2	2039	1446	11.0357	47.5642	0	6.5718	47.0642	1	4.4641	10.5357	0.99	-2.1077	36.5285	0.96	Female_High
Smp_054320.1	hypothetical protein	c7780_g1_i1	988	1752	0	22.5434	0	5.49463	22.0434	1				-5.49463	22.0434	1	Female_High
Smp_054620.1	hypothetical protein	c19814_g1_i1	548	1110	0	7.18428	0	3.84484	6.68428	0.99				-3.84484	6.68428	0.98	Female_High
Smp_054790.2	microtubule associated protein xmap215, putative	c2672_g1_i1	872	6171	0	13.4827	0	4.75304	12.9827	1				-4.75304	12.9827	1	Female_High
Smp_055200.1	dolichyl-diphosphooligosaccharide- proteinglycos yl transferase-related	c7993_g1_i1	1458	1005	0	11.91	2.5209	2.24016	9.38907	0.95				-4.5741	11.41	0.99	Female_High
Smp_055390.1	dullard protein, putative	c13019_g1_i1	705	738	0	6.79374	0	3.76421	6.29374	0.99				-3.76421	6.29374	0.98	Female_High
Smp_055780.1	smdr2	c6890_g1_i1	804	2886	0	28.1922	5.35757	2.39564	22.8346	0.96	-3.42158	4.85757	0.96	-5.81722	27.6922	1	Female_High
Smp_056700.1	membrane associated ring finger 1,8, putative	c7481_g1_i1	930	1959	0	65.9411	0	7.04311	65.4411	1				-7.04311	65.4411	1	Female_High
Smp_056850.1	hypothetical protein	c5303_g1_i2	757	702	0	6.79731	0.63425	3.42184	6.16306	0.99				-3.76496	6.29731	0.98	Female_High
Smp_056940.1	hypothetical protein	c11040_g1_i1	662	660	0	5.54664	0	3.47161	5.04664	0.98				-3.47161	5.04664	0.98	Female_High
Smp_058160.1	hypothetical protein	c7154_g1_i1	1849	405	0	39.192	0	6.29249	38.692	1				-6.29249	38.692	1	Female_High
Smp_059210.1	hypothetical protein	c7853_g2_i2	459	1935	0.611631	4.91063	0.288375	3.29591	4.41063	0.97				-3.00517	4.299	0.96	Female_High
Smp_060290.1	family C86 unassigned peptidase (C86 family)	c644_g1_i1	540	582	0	11.0711	0	4.46872	10.5711	1				-4.46872	10.5711	0.99	Female_High
Smp_061000.1	hypothetical protein	c2873_g1_i1	919	1419	0	15.357	0.972983	3.98034	14.384	1				-4.94082	14.857	1	Female_High
Smp_061100.1	hypothetical protein	c6282_g1_i1	688	747	0	12.6155	0	4.65713	12.1155	1				-4.65713	12.1155	1	Female_High
Smp_061220.1	hypothetical protein	c16905_g1_i1	462	705	0	5.7872	0	3.53286	5.2872	0.98				-3.53286	5.2872	0.98	Female_High
Smp_061300.1	transcription initiation factor tfiid, putative	c19682_g1_i1	445	1611	2.85768	19.4876	0	5.28449	18.9876	1				-2.76964	16.63	0.99	Female_High
Smp_062070.2	sulfide quinone reductase, putative	c8367_g1_i4	2050	1404	0	23.8985	0	5.57885	23.3985	1				-5.57885	23.3985	1	Female_High
Smp_062760.1	regulator of G protein signaling, putative	c8860_g1_i1	430	1341	0	5.09546	0	3.34921	4.59546	0.97				-3.34921	4.59546	0.96	Female_High
Smp_063520.1	irx-related	c18935_g1_i1	457	1608	0	5.29688	0	3.40514	4.79688	0.97				-3.40514	4.79688	0.96	Female_High
Smp_063540.1	hypothetical protein	c6522_g1_i2	424	738	0	11.3952	2.77953	2.03552	8.6157	0.95				-4.51036	10.8952	0.99	Female_High
Smp_064430.1	hypothetical protein	c6064_g1_i1	352	534	1.25179	10.3636	0	4.37345	9.86356	0.99				-3.04945	9.11176	0.99	Female_High
Smp_065530.1	subfamily S1A unassigned peptidase (S01 family)	c7315_g2_i1	418	642	0	12.9803	0	4.69825	12.4803	1				-4.69825	12.4803	1	Female_High
Smp_065810.1	hypothetical protein	c19048_g1_i1	1152	5628	0	8.9685	0	4.16487	8.4685	0.99				-4.16487	8.4685	0.99	Female_High
Smp_066290.1	hypothetical protein	c14781_g1_i1	1413	4326	0	7.68761	0	3.94253	7.18761	0.99				-3.94253	7.18761	0.99	Female_High
Smp_066960.1	geranylgeranyl transferase type I beta subunit, putative	c5889_g1_i2	729	894	0	7.35111	0	3.87796	6.85111	0.99				-3.87796	6.85111	0.98	Female_High
Smp_068710.1	hypothetical protein	c4439_g1_i1	496	567	0	6.75123	0	3.75515	6.25123	0.99				-3.75515	6.25123	0.98	Female_High
Smp_068990.1	serine/threonine kinase	c5748_g1_i1	1359	3951	2.29323	12.7066	0	4.6675	12.2066	1				-2.47012	10.4133	0.96	Female_High
Smp_069170.1	cation efflux protein/ zinc transporter, putative	c660_g1_i1	482	1422	0	7.69101	0	3.94317	7.19101	0.99				-3.94317	7.19101	0.99	Female_High
Smp_070330.1	fun14 domain containing, putative	c3748_g1_i2	677	390	0	12.6955	0	4.66624	12.1955	1				-4.66624	12.1955	1	Female_High
Smp_070340.1	protein arginine n-methyltransferase, putative	c6432_g1_i1	1564	2214	3.18816	19.6665	0	5.29767	19.1665	1				-2.62494	16.4783	0.99	Female_High
Smp_070540.1	hypothetical protein	c2646_g1_i1	509	1239	0	5.10782	0	3.35271	4.60782	0.97				-3.35271	4.60782	0.96	Female_High
Smp_070770.1	hypothetical protein	c5904_g1_i1	603	381	0	27.4459	4.11016	2.73932	23.3358	0.99				-5.77852	26.9459	1	Female_High
Smp_071000.1	hypothetical protein	c4785_g1_i1	710	291	1.26621	15.7243	0	4.97493	15.2243	1				-3.63441	14.4581	1	Female_High
Smp_071540.1	hypothetical protein	c664_g1_i1	679	1107	1.47308	8.31969	0	4.05653	7.81969	0.99				-2.4977	6.84661	0.95	Female_High
Smp_071770.1	rnase h (70), putative	c10912_g1_i1	697	2358	0.814738	6.2925	0	3.65363	5.7925	0.98				-2.94923	5.47776	0.97	Female_High
Smp_072360.1	hypothetical protein	c14641_g1_i1	1540	1968	0	7.3234	0	3.87251	6.8234	0.99				-3.87251	6.8234	0.98	Female_High
Smp_072460.1	phosphomevalonate kinase	c18356_g1_i1	952	627	0	4.73735	0	3.24408	4.23735	0.97				-3.24408	4.23735	0.96	Female_High
Smp_072870.1	actin, putative	c5426_g1_i1	934	1128	3.74599	15.011	2.62276	2.51686	12.3882	0.96				-2.0026	11.265	0.96	Female_High
Smp_073110.1	vacuolar protein sorting vps41, putative	c17009_g1_i1	968	1968	0	6.89254	0	3.78504	6.39254	0.99				-3.78504	6.39254	0.98	Female_High
Smp_073210.1	ADP-ribosylation factor interacting protein, putative	c5024_g1_i2	515	1026	0	5.25261	0	3.39303	4.75261	0.97				-3.39303	4.75261	0.96	Female_High
Smp_073340.1	serine/threonine kinase	c9287_g1_i1	429	891	0	4.49617	0	3.1687	3.99617	0.97				-3.1687	3.99617	0.96	Female_High
Smp_073610.2	transcriptional co-activator crsp77-related	c13754_g1_i1	588	2379	0	7.77308	0	3.95849	7.27308	0.99				-3.95849	7.27308	0.99	Female_High
Smp_073800.1	hypothetical protein	c2018_g1_i1	749	2571	0	6.99546	0	3.80642	6.49546	0.99				-3.80642	6.49546	0.98	Female_High
Smp_075470.1	cysteine desulfurylase, putative	c6525_g1_i2	1581	1335	1.01782	19.187	0	5.26205	18.687	1				-4.23657	18.1691	1	Female_High
Smp_076320.1	hypothetical protein	c2818_g1_i1	1087	1227	0	31.3526	0	5.97051	30.8526	1				-5.97051	30.8526	1	Female_High
Smp_076620.1	hypothetical protein	c2841_g1_i1	421	267	1.67778	8.67583	0	4.117	8.17583	0.99				-2.37044	6.99805	0.96	Female_High
Smp_077280.1	hypothetical protein	c1913_g1_i1	306	198	0	5.97377	0.0261984	3.57864	5.47377	0.98				-3.57864	5.47377	0.98	Female_High
Smp_077440.1	hypothetical protein	c19369_g1_i1	530	615	0	7.16091	0	3.84014	6.66091	0.99				-3.84014	6.66091	0.98	Female_High
Smp_077880.2	annexin, putative	c3825_g1_i1	609	1098	0	4.85312	0	3.27891	4.35312	0.97				-3.27891	4.35312	0.96	Female_High
Smp_077890.1	Trematode Eggshell Synthesis domain containing protein	c7688_g1_i1	1193	729	0	187.604	0	8.55155	187.104	1				-8.55155	187.104	1	Female_High
Smp_077920.1	Trematode Eggshell Synthesis domain containing protein	c7510_g1_i1	1027	648	0	333.177	0	9.38015	332.677	1				-9.38015	332.677	1	Female_High
Smp_078400.1	galactokinase	c12285_g1_i1	742	1482	0	5.5416	0	3.4703	5.0416	0.98				-3.4703	5.0416	0.98	Female_High
Smp_079010.1	camp-dependent protein kinase type II-alpha regulatory subunit, putative	c7970_g2_i1	1339	1137	4.32132	21.0689	5.18818	2.02182	15.8808	0.96				-2.28557	16.7476	0.96	Female_High
Smp_079390.1	protein kinase	c19538_g1_i1	497	5499	0	5.50769	0	3.46145	5.00769	0.98				-3.46145	5.00769	0.98	Female_High
Smp_079400.1	goliath E3 ubiquitin ligase, putative	c4603_g1_i1	607	1932	0	15.805	0	4.98231	15.305	1				-4.98231	15.305	1	Female_High
Smp_079570.1	hypothetical protein	c6025_g2_i1	507	1308	0	7.34205	0.616215	3.57468	6.72584	0.99				-3.87618	6.84205	0.98	Female_High
Smp_079750.1	methyltransferase, putative	c10526_g1_i1	662	795	0	7.18362	1.15273	2.63966	6.0309	0.97				-3.84471	6.68362	0.98	Female_High
Smp_080150.1	peptidyl-prolyl cis-trans isomerase-like 3, putative (ppiase)(rotamase) (cyclophilin-like protein ppil3) (cyp10l)	c4105_g1_i3	593	432	0	6.37589	0	3.67263	5.87589	0.98				-3.67263	5.87589	0.98	Female_High
Smp_080360.1	hypothetical protein	c9485_g1_i1	1012	672	0	5.87744	0	3.55519	5.37744	0.98				-3.55519	5.37744	0.98	Female_High
Smp_080670.1	hypothetical protein	c6213_g1_i1	550	426	0	9.04393	0	4.17695	8.54393	0.99				-4.17695	8.54393	0.99	Female_High
Smp_083120.1	mitochondrial chaperone BCS1, putative	c9292_g1_i1	494	1077	0	9.82161	0	4.29596	9.32161	0.99				-4.29596	9.32161	0.99	Female_High
Smp_083480.1	hypothetical protein	c2548_g1_i1	796	1128	0	5.59717	0	3.4847	5.09717	0.98				-3.4847	5.09717	0.98	Female_High
Smp_084050.1	AAA family ATPase, putative	c13009_g1_i1	806	717	0	5.68456	0	3.50705	5.18456	0.98				-3.50705	5.18456	0.98	Female_High
Smp_084770.1	hypothetical protein	c17175_g1_i1	878	1935	0	9.95958	0	4.31608	9.45958	0.99				-4.31608	9.45958	0.99	Female_High
Smp_084830.1	UDP-glucose 6-dehydrogenase, putative	c6111_g1_i1	804	1461	0	15.5666	0	4.96038	15.0666	1				-4.96038	15.0666	1	Female_High
Smp_085080.1	hypothetical protein	c3429_g1_i1	1167	864	0	8.86038	0	4.14737	8.36038	0.99				-4.14737	8.36038	0.99	Female_High
Smp_085180.1	cathepsin B (C01 family)	c4708_g1_i1	1230	690	0	13.9234	1.97815	2.81528	11.9452	0.98				-4.79944	13.4234	1	Female_High
Smp_085490.1	hypothetical protein	c525_g1_i1	492	1122	0	7.17435	0	3.84285	6.67435	0.99				-3.84285	6.67435	0.98	Female_High
Smp_085790.2	hypothetical protein	c15250_g1_i1	1219	777	1.32847	7.46362	0	3.89988	6.96362	0.99				-2.49011	6.13515	0.95	Female_High
Smp_086450.1	pseudouridylate synthase, putative	c4137_g1_i1	738	1287	0.610983	15.1581	3.7174	2.02772	11.4407	0.95				-4.63281	14.5471	1	Female_High
Smp_087010.1	DNA polymerase delta catalytic subunit, putative	c9660_g1_i1	852	3534	0	4.79479	0	3.26147	4.29479	0.97				-3.26147	4.29479	0.96	Female_High
Smp_087340.1	hypothetical protein	c17074_g1_i1	472	1560	0	4.93926	0	3.30429	4.43926	0.97				-3.30429	4.43926	0.96	Female_High
Smp_087580.1	pcd6 interacting protein-related	c4259_g1_i2	1557	2094	1.33401	15.5659	0	4.96032	15.0659	1				-3.54455	14.2319	1	Female_High
Smp_087760.1	ferritin, putative	c7176_g1_i1	658	522	16.1117	144.275	8.74506	4.04421	135.53	1				-3.16264	128.164	1	Female_High
Smp_087860.1	phosphomannomutase	c5037_g1_i1	620	738	3.31963	15.8111	2.21041	2.83855	13.6007	0.99				-2.25184	12.4914	0.96	Female_High
Smp_088240.1	hypothetical protein	c6414_g1_i1	350	513	0	27.7593	0	5.7949	27.2593	1				-5.7949	27.2593	1	Female_High
Smp_088950.1	hypoxia upregulated 1 (hyou1)-related	c6788_g1_i1	1925	2538	1.41387	14.0665	0	4.81419	13.5665	1				-3.31454	12.6526	0.99	Female_High
Smp_089220.1	hypothetical protein	c7514_g1_i1	857	693	3.45509	46.2449	8.43036	2.45563	37.8146	0.96				-3.7425	42.7898	1	Female_High
Smp_089400.1	hypothetical protein	c2929_g1_i2	857	1728	0	5.59887	0	3.48514	5.09887	0.98				-3.48514	5.09887	0.98	Female_High
Smp_089860.1	histone H3, putative	c7885_g6_i1	344	411	1.95932	39.017	2.43447	4.00242	36.5825	1				-4.31568	37.0576	1	Female_High
Smp_090230.1	60S ribosomal protein L13a, putative	c5862_g1_i1	669	612	92.435	4503.45	103.543	5.44273	4399.91	1				-5.60645	4411.02	1	Female_High
Smp_090520.1	purine nucleoside phosphorylase	c7030_g1_i1	938	1230	3.30777	43.3831	0	6.43906	42.8831	1				-3.7132	40.0753	1	Female_High
Smp_092180.1	RPA-interacting protein, putative	c729_g1_i1	644	726	0	5.8454	0	3.5473	5.3454	0.98				-3.5473	5.3454	0.98	Female_High
Smp_092320.1	ell related	c4442_g1_i1	1188	2523	0	9.39272	0.738801	3.66829	8.65392	0.99				-4.23154	8.89272	0.99	Female_High
Smp_093790.1	CAI-2 protein , putative	c15896_g1_i1	575	384	0	4.78474	0	3.25844	4.28474	0.97				-3.25844	4.28474	0.96	Female_High
Smp_094330.1	ABC transporter, putative	c4755_g1_i1	699	4050	0	9.09331	0	4.1848	8.59331	0.99				-4.1848	8.59331	0.99	Female_High
Smp_095620.1	4.1 G protein, putative	c8500_g1_i6	2215	2040	0	5.09697	0	3.34964	4.59697	0.97				-3.34964	4.59697	0.96	Female_High
Smp_095650.1		c7564_g1_i1	1592	1179	0	13.9225	0	4.79934	13.4225	1				-4.79934	13.4225	1	Female_High
Smp_095980.1	superoxide dismutase precursor (EC 1.15.1.1), putative	c6015_g1_i1	652	555	0	1094.19	22.2164	5.6221	1071.98	1	-5.47355	21.7164	1	-11.0957	1093.69	1	Female_High
Smp_096270.1	valine-tRNA ligase	c1048_g1_i1	783	3339	0	13.6714	0	4.77309	13.1714	1				-4.77309	13.1714	1	Female_High
Smp_096310.1	atypical protein kinase C cell polarity protein serine/threonine kinase	c11225_g1_i1	732	1887	0	9.95426	1.6782	2.5684	8.27605	0.96				-4.31531	9.45426	0.99	Female_High
Smp_096320.1	kelch-like ect2 interacting protein	c13099_g1_i1	782	2313	0	5.46849	0	3.45114	4.96849	0.97				-3.45114	4.96849	0.96	Female_High
Smp_096780.1	transmembrane protein htp-1 related	c6059_g1_i1	1134	843	4.81696	20.0182	4.62401	2.11409	15.3942	0.96				-2.05512	15.2012	0.96	Female_High
Smp_098610.1	hypothetical protein	c15562_g1_i1	565	195	0	4.51863	0	3.17589	4.01863	0.97				-3.17589	4.01863	0.96	Female_High
Smp_099800.1	hypothetical protein	c7294_g2_i1	2782	6534	0	10.1626	0.167893	4.34519	9.66255	0.99				-4.34519	9.66255	0.99	Female_High
Smp_100130.1	hypothetical protein	c4534_g1_i1	744	999	2.14354	10.0196	0	4.32476	9.51965	0.99				-2.22476	7.8761	0.95	Female_High
Smp_100140.1	Keratinocytes-associated protein 2 (KCP-2), putative	c2020_g1_i1	452	399	0	14.2738	0.865324	4.04398	13.4084	1				-4.83529	13.7738	1	Female_High
Smp_101240.1	phenylalanyl-tRNA synthetase alpha chain, putative	c10965_g1_i1	573	687	0	8.60644	0	4.10542	8.10644	0.99				-4.10542	8.10644	0.99	Female_High
Smp_102690.3	eukaryotic translation initiation factor 2c, putative	c8004_g1_i2	767	2463	0.810843	14.5627	0	4.8642	14.0627	1				-4.16671	13.7518	1	Female_High
Smp_102780.1	N-methyl-D-aspartate receptor-associated protein, putative	c6868_g1_i1	810	771	0	5.75423	0.84317	2.77073	4.91106	0.96				-3.52462	5.25423	0.98	Female_High
Smp_102960.1	nebula, putative	c8181_g1_i2	1943	1080	13.1657	61.2408	9.77746	2.64696	51.4634	0.99				-2.21771	48.0751	0.96	Female_High
Smp_103010.1	hypothetical protein	c11518_g1_i1	560	540	0	7.33459	1.16743	2.65138	6.16717	0.97				-3.87472	6.83459	0.98	Female_High
Smp_103560.1	Hypoxanthine-guanine phosphoribosyltransferase (HGPRT) (HGPRTase), putative	c7039_g1_i1	624	750	1.72579	12.3574	0.448512	4.62731	11.8574	1				-2.84005	10.6317	0.98	Female_High
Smp_103810.2	hypothetical protein	c4431_g1_i2	425	2091	0	6.79029	0	3.76347	6.29029	0.99				-3.76347	6.29029	0.98	Female_High
Smp_104500.1	phospholipid-transporting atpase	c7226_g2_i1	2965	3303	1.9415	12.44	0	4.63692	11.94	1				-2.67974	10.4985	0.98	Female_High
Smp_104580.1	ribulose-phosphate 3-epimerase	c4079_g1_i2	732	696	0.0465148	8.81512	0	4.13998	8.31512	0.99				-4.13998	8.31512	0.99	Female_High
Smp_104660.1	ribosomal protein l7ae, putative	c5654_g1_i1	451	384	0	15.1394	3.31083	2.19304	11.8286	0.95				-4.92024	14.6394	1	Female_High
Smp_104710.1	hypothetical protein	c3261_g1_i2	775	498	0	6.39031	0	3.67589	5.89031	0.98				-3.67589	5.89031	0.98	Female_High
Smp_105450.2	saposin containing protein	c6157_g1_i1	472	345	0	328.642	23.6738	3.79516	304.969	1	-5.56522	23.1738	1	-9.36038	328.142	1	Female_High
Smp_105960.1	zuotin related factor	c1613_g1_i1	879	1608	0	6.96117	0	3.79933	6.46117	0.99				-3.79933	6.46117	0.98	Female_High
Smp_106080.1	NADH-ubiquinone oxidoreductase 39 kD subunit, putative	c7044_g2_i1	1383	978	0	8.19714	0	4.03512	7.69714	0.99				-4.03512	7.69714	0.99	Female_High
Smp_108010.1	hypothetical protein	c7907_g1_i1	373	348	0.214034	30.5934	0.440799	5.93515	30.0934	1				-5.93515	30.0934	1	Female_High
Smp_118990.1	tRNA delta(2)-isopentenylpyrophosphate transferase-related	c12898_g1_i1	723	432	0.395124	4.77188	0	3.25456	4.27188	0.97				-3.25456	4.27188	0.96	Female_High
Smp_119910.1	hypothetical protein	c2225_g1_i1	510	1416	0	7.0259	0	3.81268	6.5259	0.99				-3.81268	6.5259	0.98	Female_High
Smp_120630.1	ubiquitin, putative	c7149_g1_i3	654	399	0	14.2785	0	4.83578	13.7785	1				-4.83578	13.7785	1	Female_High
Smp_120740.1	hypothetical protein	c16870_g1_i1	781	1254	1.52263	8.20136	0	4.03586	7.70136	0.99				-2.4293	6.67873	0.95	Female_High
Smp_121070.1	hypothetical protein	c13744_g1_i1	923	618	0	8.53474	0	4.09335	8.03474	0.99				-4.09335	8.03474	0.99	Female_High
Smp_121580.1	hypothetical protein	c13940_g1_i1	549	1323	0	4.87005	0	3.28394	4.37005	0.97				-3.28394	4.37005	0.96	Female_High
Smp_121880.1	butyrate induced transcript, putative	c5921_g1_i1	1245	1299	2.36284	10.8794	0	4.44353	10.3794	1				-2.20301	8.51656	0.95	Female_High
Smp_122030.1	sh3-containing grb2-like protein 1 (endophilin II)	c9622_g1_i1	1017	984	0	5.87689	0	3.55505	5.37689	0.98				-3.55505	5.37689	0.98	Female_High
Smp_122410.1	hypothetical protein	c11036_g1_i1	1004	756	0	5.85127	0	3.54875	5.35127	0.98				-3.54875	5.35127	0.98	Female_High
Smp_122630.1	MEG-1 family	c9306_g1_i1	407	468	0	4.57011	0.0494279	3.19223	4.07011	0.97				-3.19223	4.07011	0.96	Female_High
Smp_122920.1	POU Transcription factor, putative	c1626_g1_i1	930	909	0	12.4461	0	4.63762	11.9461	1				-4.63762	11.9461	0.99	Female_High
Smp_123010.1	cationic amino acid transporter, putative	c4071_g1_i1	1178	2040	0	10.9457	2.20507	2.31147	8.74064	0.95				-4.45229	10.4457	0.99	Female_High
Smp_123260.1	ubiquitin 1,, putative	c18716_g1_i1	434	1788	0	5.58082	0	3.48048	5.08082	0.98				-3.48048	5.08082	0.98	Female_High
Smp_123280.1	transport proetin (smap-4-related)	c5711_g1_i1	2248	1539	0	20.2667	3.93893	2.36324	16.3278	0.96				-5.34104	19.7667	1	Female_High
Smp_123390.1	requim, req/dpf2, putative	c5524_g1_i1	709	1353	3.0651	12.8828	0	4.68737	12.3828	1				-2.07143	9.81767	0.95	Female_High
Smp_123500.1	ATP-dependent RNA helicase, putative	c3624_g1_i3	1282	3552	1.09077	10.0683	0	4.33175	9.56831	0.99				-3.2064	8.97753	0.99	Female_High
Smp_123990.1	threonyl-tRNA synthetase, putative	c7829_g1_i1	2404	1203	0	20.2429	0.361684	5.33934	19.7429	1				-5.33934	19.7429	1	Female_High
Smp_124120.1	DNA polymerase epsilon subunit b, putative	c8944_g1_i1	552	1713	0	4.92372	0	3.29975	4.42372	0.97				-3.29975	4.42372	0.96	Female_High
Smp_124300.1	Lamin B receptor (ERG24)	c16600_g1_i1	889	1821	0	5.42015	0	3.43833	4.92015	0.97				-3.43833	4.92015	0.96	Female_High
Smp_124460.1	ATP-binding cassette, sub-family E (oabp), member, putative	c8469_g1_i1	1913	1659	22.4819	133.571	6.3835	4.38712	127.188	1				-2.57077	111.089	0.97	Female_High
Smp_124510.1	hypothetical protein	c19467_g1_i1	574	1089	0	5.13863	0	3.36138	4.63863	0.97				-3.36138	4.63863	0.96	Female_High
Smp_124590.1	hypothetical protein	c16962_g1_i1	583	4644	0	4.77866	0.0642275	3.2566	4.27866	0.97				-3.2566	4.27866	0.96	Female_High
Smp_124650.1	hypothetical protein	c16948_g1_i1	796	855	0	7.13793	0	3.8355	6.63793	0.99				-3.8355	6.63793	0.98	Female_High
Smp_124710.1	hypothetical protein	c17111_g1_i1	603	2925	0	4.66803	0.223811	3.22281	4.16803	0.97				-3.22281	4.16803	0.96	Female_High
Smp_124750.1	hypothetical protein	c12827_g1_i1	1113	861	0	5.63112	0	3.49342	5.13112	0.98				-3.49342	5.13112	0.98	Female_High
Smp_124910.1	stoned-related	c8084_g2_i1	1195	6300	0	31.6315	2.81347	3.49094	28.818	1				-5.98329	31.1315	1	Female_High
Smp_125020.1	dynein light chain, putative	c822_g1_i1	472	270	0	7.36093	0.47312	3.87989	6.86093	0.99				-3.87989	6.86093	0.98	Female_High
Smp_125260.1	F8A1-like protein	c5873_g1_i3	715	960	0	16.0107	0	5.00096	15.5107	1				-5.00096	15.5107	1	Female_High
Smp_125340.1	hepatoma derived growth factor, putative	c3014_g1_i1	1118	3459	0.511399	10.0256	0.0946173	4.32561	9.52557	0.99				-4.29309	9.51417	0.99	Female_High
Smp_125660.1	heterogeneous nuclear ribonucleoprotein-related	c5194_g1_i2	1760	3207	0.793777	18.1549	0	5.18229	17.6549	1				-4.51548	17.3611	1	Female_High
Smp_125790.1	actin-related protein 5, arp5	c5827_g1_i1	1302	2754	3.78062	15.4467	0	4.94923	14.9467	1				-2.0306	11.6661	0.96	Female_High
Smp_126080.1	beta-arrestin 1,, putative	c3370_g2_i1	683	1683	0.811006	7.28901	0	3.86572	6.78901	0.99				-3.16794	6.478	0.98	Female_High
Smp_126600.1	RhoGEF domain-containing protein	c10204_g1_i1	2376	6051	0	16.6577	2.95583	2.49455	13.7019	0.96				-5.05812	16.1577	1	Female_High
Smp_127110.1	hypothetical protein	c19008_g1_i1	532	1035	0	4.99197	0	3.31961	4.49197	0.97				-3.31961	4.49197	0.96	Female_High
Smp_127290.1	hypothetical protein	c18198_g1_i1	394	159	0	5.35132	0	3.41989	4.85132	0.97				-3.41989	4.85132	0.96	Female_High
Smp_127490.1	blooms syndrome DNA helicase, putative	c10790_g1_i1	1103	2646	0	6.13111	0	3.61615	5.63111	0.98				-3.61615	5.63111	0.98	Female_High
Smp_127580.1		c12889_g1_i1	1120	1902	0	6.78612	0	3.76259	6.28612	0.99				-3.76259	6.28612	0.98	Female_High
Smp_128190.1	hypothetical protein	c8715_g1_i1	954	4586	0	6.97873	0	3.80296	6.47873	0.99				-3.80296	6.47873	0.98	Female_High
Smp_128210.1	claspin-like protein	c667_g1_i1	624	3945	0.93381	7.04456	0	3.81651	6.54456	0.99				-2.91531	6.11075	0.97	Female_High
Smp_128300.1		c810_g1_i1	396	228	0	8.95687	1.38398	2.69417	7.57289	0.98				-4.163	8.45687	0.99	Female_High
Smp_128350.1	hypothetical protein	c13053_g1_i1	716	2805	0	10.024	0	4.32539	9.52404	0.99				-4.32539	9.52404	0.99	Female_High
Smp_128480.1	serine/threonine kinase	c7782_g2_i2	1778	1167	0	9.15683	0	4.19485	8.65683	0.99				-4.19485	8.65683	0.99	Female_High
Smp_128600.1	chromodomain helicase DNA binding protein, putative	c10626_g1_i1	1186	5262	0	6.89902	0	3.78639	6.39902	0.99				-3.78639	6.39902	0.98	Female_High
Smp_128680.1	lipase	c174_g1_i1	457	1836	0	5.96104	0	3.57557	5.46104	0.98				-3.57557	5.46104	0.98	Female_High
Smp_128870.1	nibrin-related	c16518_g1_i1	527	1848	0	5.20533	0	3.37999	4.70533	0.97				-3.37999	4.70533	0.96	Female_High
Smp_128890.1	helicase, putative	c3573_g1_i1	1173	5262	0	6.12507	0	3.61473	5.62507	0.98				-3.61473	5.62507	0.98	Female_High
Smp_129150.1	hypothetical protein	c10835_g1_i1	399	246	0	8.33516	0	4.05921	7.83516	0.99				-4.05921	7.83516	0.99	Female_High
Smp_129230.1		c19425_g1_i1	688	1116	0	6.31121	0	3.65792	5.81121	0.98				-3.65792	5.81121	0.98	Female_High
Smp_129960.1	hypothetical protein	c18257_g1_i1	673	1587	0	4.89911	0	3.29252	4.39911	0.97				-3.29252	4.39911	0.96	Female_High
Smp_129990.1	rab GDP/GTP exchange factor, putative	c1243_g1_i1	815	3561	0	16.9701	1.53445	3.4672	15.4357	1				-5.08493	16.4701	1	Female_High
Smp_130340.1	phosphatidylinositol 4-kinase	c11049_g1_i1	988	3078	0	6.87872	0	3.78214	6.37872	0.99				-3.78214	6.37872	0.98	Female_High
Smp_130350.1	zinc finger protein, putative	c11768_g1_i1	668	714	0	5.06129	0	3.3395	4.56129	0.97				-3.3395	4.56129	0.96	Female_High
Smp_130440.1	hypothetical protein	c6235_g1_i2	2687	5280	0	20.2864	0	5.34244	19.7864	1				-5.34244	19.7864	1	Female_High
Smp_130460.1	hypothetical protein	c1488_g1_i2	1697	2517	0	7.46038	0	3.89925	6.96038	0.99				-3.89925	6.96038	0.98	Female_High
Smp_130570.1	receptor tyrosine phosphatase type r2a, putative	c17829_g1_i1	467	4305	0	7.91374	0	3.98436	7.41374	0.99				-3.98436	7.41374	0.99	Female_High
Smp_130590.1	inhibitor of apoptosis 1, diap1, putative	c12512_g1_i1	537	1473	0	7.20694	0	3.84939	6.70694	0.99				-3.84939	6.70694	0.98	Female_High
Smp_130600.1	ariadne-1 protein homolog (ari-1) (ubiquitin- conjugating enzyme E2- binding protein 1), putative	c10732_g1_i1	1303	1086	0	8.17009	0	4.03035	7.67009	0.99				-4.03035	7.67009	0.99	Female_High
Smp_130760.1	histidine kinase, putative	c15168_g1_i1	648	3279	0	7.08433	0	3.82463	6.58433	0.99				-3.82463	6.58433	0.98	Female_High
Smp_130900.1	alpha catenin, putative	c19833_g1_i1	624	2724	0	4.89658	0	3.29178	4.39658	0.97				-3.29178	4.39658	0.96	Female_High
Smp_130970.1	cyclins, putative	c9129_g1_i1	1344	1527	0	8.91035	0	4.15548	8.41035	0.99				-4.15548	8.41035	0.99	Female_High
Smp_131070.1	condensin, putative	c11578_g1_i1	596	4077	1.60211	9.4348	0	4.23799	8.9348	0.99				-2.55802	7.83269	0.96	Female_High
Smp_131100.1	endoplasmic reticulum multispan transmembrane protein-related	c14915_g1_i1	1131	1581	0	6.42734	0.680259	3.24007	5.74708	0.98				-3.68422	5.92734	0.98	Female_High
Smp_131110.4	hypothetical protein	c6863_g1_i1	784	723	2.49116	36344.1	3822.56	3.24911	32521.5	1	-10.5835	3820.07	1	-13.8326	36341.6	1	Female_High
Smp_131160.1	hypothetical protein	c3643_g1_i1	604	636	4.10569	25.7103	2.41764	3.41067	23.2927	1				-2.64665	21.6046	0.99	Female_High
Smp_131220.1	tripeptidyl-peptidase II (S08 family)	c17312_g1_i1	1270	5364	0	10.59	2.27147	2.221	8.31849	0.95				-4.40462	10.09	0.99	Female_High
Smp_131390.1	WD-repeat protein, putative	c1023_g1_i1	640	6237	0	7.15663	0	3.83928	6.65663	0.99				-3.83928	6.65663	0.98	Female_High
Smp_131400.1	glucosidase II beta subunit, putative	c10009_g1_i1	560	1278	0	9.63125	0	4.26772	9.13125	0.99				-4.26772	9.13125	0.99	Female_High
Smp_131650.1	hypothetical protein	c13495_g1_i1	822	4230	0	9.63756	0	4.26867	9.13756	0.99				-4.26867	9.13756	0.99	Female_High
Smp_131660.1	Jab1/MPN domain metalloenzyme (M67 family)	c15374_g1_i1	1054	1041	0	9.25596	0	4.21038	8.75596	0.99				-4.21038	8.75596	0.99	Female_High
Smp_131670.1	meiotic recombination protein spo11, putative	c15837_g1_i1	407	477	0	5.72312	0	3.5168	5.22312	0.98				-3.5168	5.22312	0.98	Female_High
Smp_131790.1	hypothetical protein	c170_g1_i1	473	207	0.498223	4.80532	0	3.26463	4.30532	0.97				-3.26463	4.30532	0.96	Female_High
Smp_131800.1	protein kinase	c1320_g1_i1	887	1899	0.783858	7.84039	0	3.97093	7.34039	0.99				-3.32226	7.05653	0.99	Female_High
Smp_132030.1	hypothetical protein	c3398_g1_i1	233	294	0	4.85738	0	3.28018	4.35738	0.97				-3.28018	4.35738	0.96	Female_High
Smp_132260.1	serine/threonine kinase	c4375_g1_i1	898	4962	0	12.6287	0	4.65863	12.1287	1				-4.65863	12.1287	1	Female_High
Smp_132450.2	ankyrin repeat and fyve domain containing, putative	c12708_g1_i1	1316	3663	0	6.45033	0	3.68937	5.95033	0.98				-3.68937	5.95033	0.98	Female_High
Smp_132850.1	acetyltransferase-related	c17832_g1_i1	467	1374	0	5.51971	0.773547	2.83503	4.74616	0.96				-3.46459	5.01971	0.98	Female_High
Smp_133040.1	hypothetical protein	c4628_g1_i2	800	5745	0	7.64219	0	3.93399	7.14219	0.99				-3.93399	7.14219	0.99	Female_High
Smp_133050.1	hypothetical protein	c6564_g1_i1	615	4050	1.1175	19.8277	0	5.30944	19.3277	1				-4.14917	18.7102	1	Female_High
Smp_133140.1	hypothetical protein	c3391_g1_i1	621	2160	0	7.39379	0	3.88631	6.89379	0.99				-3.88631	6.89379	0.98	Female_High
Smp_133230.1	membrane-bound acyltransferase/hhat, putative	c18768_g1_i1	679	1149	0	11.3671	0	4.50679	10.8671	1				-4.50679	10.8671	0.99	Female_High
Smp_133330.1	hypothetical protein	c19297_g1_i1	1008	2781	0	5.18729	0.0879902	3.37498	4.68729	0.97				-3.37498	4.68729	0.96	Female_High
Smp_133540.1	asparagine synthetase, putative	c9046_g1_i1	773	1086	0	8.08396	1.1931	2.76035	6.89086	0.97				-4.01506	7.58396	0.99	Female_High
Smp_133860.1	hypothetical protein	c13873_g1_i1	495	927	2.56105	23.4897	0	5.55396	22.9897	1				-3.19722	20.9286	0.99	Female_High
Smp_134080.1	inositol transporter	c5298_g1_i3	2803	2238	0	18.2498	3.23257	2.49713	15.0172	0.96				-5.18981	17.7498	1	Female_High
Smp_134230.1	geranylgeranyl pyrophosphate synthase, putative	c4432_g1_i1	611	1017	0	8.78599	0.0917553	4.1352	8.28599	0.99				-4.1352	8.28599	0.99	Female_High
Smp_134250.1	heparan sulfate n-deacetylase/n- sulfotransferase, putative	c15345_g1_i1	941	2916	0	8.01725	0	4.00311	7.51725	0.99				-4.00311	7.51725	0.99	Female_High
Smp_134470.1	hypothetical protein	c20235_g1_i1	748	471	0	4.81475	0.16026	3.26746	4.31475	0.97				-3.26746	4.31475	0.96	Female_High
Smp_134530.1	organic anion transporter, putative	c3386_g1_i1	951	3738	0	13.4141	0	4.74568	12.9141	1				-4.74568	12.9141	1	Female_High
Smp_134950.1	centrin-related	c7801_g1_i1	373	528	0	29.5894	2.78969	3.4069	26.7997	1				-5.88701	29.0894	1	Female_High
Smp_135020.1	oxalate:formate antiporter, putative	c6384_g1_i2	946	906	0	11.8584	0	4.56784	11.3584	1				-4.56784	11.3584	0.99	Female_High
Smp_135240.1	hypothetical protein	c486_g1_i1	536	1470	0	8.01895	0	4.00341	7.51895	0.99				-4.00341	7.51895	0.99	Female_High
Smp_135390.1	hypothetical protein	c753_g1_i1	717	1482	0	5.64616	0	3.49727	5.14616	0.98				-3.49727	5.14616	0.98	Female_High
Smp_135500.1	cgmp-dependent 3,5-cyclic phosphodiesterase, putative	c18294_g1_i1	677	2631	0	6.13752	0	3.61766	5.63752	0.98				-3.61766	5.63752	0.98	Female_High
Smp_135510.1	NAALADASE L peptidase (M28 family)	c17138_g1_i1	343	2238	0	4.97889	0	3.31583	4.47889	0.97				-3.31583	4.47889	0.96	Female_High
Smp_135840.1	hypothetical protein	c8087_g1_i1	486	687	0	20.1139	0	5.33012	19.6139	1				-5.33012	19.6139	1	Female_High
Smp_135860.1	X-ray repair cross complementing protein, putative	c6370_g2_i2	448	690	0	16.6049	0.500763	5.05134	16.1042	1				-5.05354	16.1049	1	Female_High
Smp_135870.1	beige/beach protein - related	c3049_g1_i1	1346	9660	0	11.5349	0	4.52793	11.0349	1				-4.52793	11.0349	0.99	Female_High
Smp_136500.1	hypothetical protein	c696_g1_i1	538	489	0	6.13912	0	3.61803	5.63912	0.98				-3.61803	5.63912	0.98	Female_High
Smp_136530.1	ankyrin repeat-containing, putative	c4117_g1_i1	407	1659	0	8.47165	0	4.08264	7.97165	0.99				-4.08264	7.97165	0.99	Female_High
Smp_136590.1	hypothetical protein	c3317_g1_i3	560	243	0	6.65928	0	3.73537	6.15928	0.99				-3.73537	6.15928	0.98	Female_High
Smp_136730.1	subfamily A1A unassigned peptidase (A01 family)	c7649_g1_i1	1446	1206	0	172.442	19.0564	3.17776	153.386	1	-5.25221	18.5564	1	-8.42997	171.942	1	Female_High
Smp_137020.1	phosphatidylinositol transfer protein	c17186_g1_i1	584	927	2.31986	11.9664	0	4.58092	11.4664	1				-2.36688	9.64655	0.96	Female_High
Smp_137240.1	phosphatidylserine receptor, putative	c2067_g1_i1	743	2349	0	6.44166	0	3.68743	5.94166	0.98				-3.68743	5.94166	0.98	Female_High
Smp_137440.1	hypothetical protein	c14963_g1_i1	501	570	0	4.9743	0.754054	2.72176	4.22025	0.96				-3.31449	4.4743	0.96	Female_High
Smp_137460.1	cytoplasmic polyadenylation element binding protein (cpeb), putative	c5602_g1_i2	1552	1203	0	31.3918	0	5.97232	30.8918	1				-5.97232	30.8918	1	Female_High
Smp_137490.1	PDZ domain protein, putative	c14243_g1_i1	359	1353	0	7.40794	0	3.88907	6.90794	0.99				-3.88907	6.90794	0.98	Female_High
Smp_137720.1	hypothetical protein	c6702_g1_i1	800	228	0	45.5465	2.92224	3.96219	42.6243	1				-6.50927	45.0465	1	Female_High
Smp_137970.1	hypothetical protein	c11028_g1_i1	840	2442	0	5.35169	0	3.41999	4.85169	0.97				-3.41999	4.85169	0.96	Female_High
Smp_138200.1	hypothetical protein	c17021_g1_i1	765	4890	0	6.3834	0	3.67433	5.8834	0.98				-3.67433	5.8834	0.98	Female_High
Smp_138220.1	hypothetical protein	c7905_g9_i2	3246	2583	0	19.1126	0	5.25645	18.6126	1				-5.25645	18.6126	1	Female_High
Smp_138310.1	slingshot dual specificity phosphatase, putative	c14615_g1_i1	801	3102	0.387921	5.15273	0	3.36534	4.65273	0.97				-3.36534	4.65273	0.96	Female_High
Smp_138360.1	hypothetical protein	c7590_g1_i1	630	237	0	152.966	16.0343	3.25398	136.932	1	-5.00309	15.5343	1	-8.25707	152.466	1	Female_High
Smp_138450.1	ubiquitin ligase E3 alpha-related	c641_g1_i1	903	2448	0	9.26326	0	4.21152	8.76326	0.99				-4.21152	8.76326	0.99	Female_High
Smp_138570.1	spore germination protein , putative	c8481_g1_i1	1558	1308	0	269.502	10.5414	4.67615	258.96	1	-4.398	10.0414	0.99	-9.07415	269.002	1	Female_High
Smp_138730.1		c956_g1_i1	1157	1425	0.102711	6.32651	0	3.66141	5.82651	0.98				-3.66141	5.82651	0.98	Female_High
Smp_138860.1	hypothetical protein	c10208_g1_i1	475	2505	1.04049	6.65001	0	3.73336	6.15001	0.99				-2.67609	5.60952	0.97	Female_High
Smp_139080.1	bestrophin-related	c13946_g1_i1	777	1596	1.15256	7.29811	0	3.86752	6.79811	0.99				-2.66268	6.14555	0.97	Female_High
Smp_139110.1	ankyrin 2,3/unc44, putative	c20399_g1_i1	1017	2874	1.60174	10.834	0	4.43749	10.334	1				-2.75785	9.23223	0.98	Female_High
Smp_139650.1	hypothetical protein	c13818_g1_i1	833	1797	0	6.71524	0	3.74744	6.21524	0.99				-3.74744	6.21524	0.98	Female_High
Smp_140000.1	tetraspanin-CD63 receptor , putative	c891_g1_i2	725	837	0	6.84207	0	3.77443	6.34207	0.99				-3.77443	6.34207	0.98	Female_High
Smp_140150.1	katanin-related	c16566_g1_i1	447	1461	0	5.77787	0	3.53054	5.27787	0.98				-3.53054	5.27787	0.98	Female_High
Smp_140320.1	hypothetical protein	c13397_g1_i1	796	342	0	9.42893	0	4.23709	8.92893	0.99				-4.23709	8.92893	0.99	Female_High
Smp_140330.1	epsin 4/enthoprotin, putative	c3943_g1_i1	1130	1743	0	5.46326	0	3.44976	4.96326	0.97				-3.44976	4.96326	0.96	Female_High
Smp_140360.1	hypothetical protein	c7515_g1_i2	1582	3213	0	21.0814	0	5.3979	20.5814	1				-5.3979	20.5814	1	Female_High
Smp_140430.1	adenosine deaminase-related	c5565_g1_i3	681	1038	0	6.2727	0	3.64909	5.7727	0.98				-3.64909	5.7727	0.98	Female_High
Smp_140490.1	membrane traffic protein, putative	c4050_g1_i2	1265	1488	0	8.62218	0	4.10805	8.12218	0.99				-4.10805	8.12218	0.99	Female_High
Smp_140700.1	serine/threonine kinase	c7893_g1_i1	1315	1734	1.65822	22.0751	1.68188	3.71427	20.3932	1				-3.73471	20.4169	1	Female_High
Smp_140720.1	hypothetical protein	c5647_g1_i1	483	681	0	21.0951	0	5.39884	20.5951	1				-5.39884	20.5951	1	Female_High
Smp_141150.1	phospholipase DDHD1, putative	c17852_g1_i1	761	2199	0	7.00149	0	3.80766	6.50149	0.99				-3.80766	6.50149	0.98	Female_High
Smp_141590.1	formin-like	c9179_g1_i1	1013	2817	0	5.85999	0	3.5509	5.35999	0.98				-3.5509	5.35999	0.98	Female_High
Smp_141890.1	kelch-like protein	c16914_g1_i1	524	2589	0	4.96592	0	3.31206	4.46592	0.97				-3.31206	4.46592	0.96	Female_High
Smp_142210.1	vacuolar membrane protein related	c17146_g1_i1	560	3372	0	5.87025	0	3.55342	5.37025	0.98				-3.55342	5.37025	0.98	Female_High
Smp_142290.1	hyperpolarization activated cyclic nucleotide- gated potassium channel, putative	c1518_g1_i1	415	2025	0	8.33741	0	4.0596	7.83741	0.99				-4.0596	7.83741	0.99	Female_High
Smp_142450.1	rap1 and, putative	c7785_g1_i1	728	552	8.28365	35.2227	3.62008	3.28241	31.6026	1				-2.08817	26.939	0.96	Female_High
Smp_142490.1	epididymal membrane protein E9-related	c6374_g1_i1	549	1014	0	7.72585	0	3.94969	7.22585	0.99				-3.94969	7.22585	0.99	Female_High
Smp_142640.1	n-terminal yjef related	c16958_g1_i1	832	729	0	6.58193	0	3.71851	6.08193	0.99				-3.71851	6.08193	0.98	Female_High
Smp_142650.2	hypothetical protein	c8444_g1_i1	4335	3645	0	52.5585	0	6.71585	52.0585	1				-6.71585	52.0585	1	Female_High
Smp_142740.1	hypothetical protein	c18779_g1_i1	527	1614	0	7.95932	0	3.99265	7.45932	0.99				-3.99265	7.45932	0.99	Female_High
Smp_142890.1	hect E3 ubiquitin ligase, putative	c13015_g1_i1	840	3528	0	4.73722	0	3.24404	4.23722	0.97				-3.24404	4.23722	0.96	Female_High
Smp_143260.1	hypothetical protein	c3051_g1_i1	219	3396	0	4.49861	0	3.16948	3.99861	0.97				-3.16948	3.99861	0.96	Female_High
Smp_143410.1	hypothetical protein	c3614_g1_i1	478	3063	0	8.93597	0	4.15962	8.43597	0.99				-4.15962	8.43597	0.99	Female_High
Smp_143600.1	normocyte-binding protein 1, putative	c9860_g1_i1	422	3051	0	5.26907	0	3.39755	4.76907	0.97				-3.39755	4.76907	0.96	Female_High
Smp_143610.1	hypothetical protein	c8607_g1_i1	778	19638	0	5.44941	0	3.4461	4.94941	0.97				-3.4461	4.94941	0.96	Female_High
Smp_144180.1	mixed-lineage leukemia protein, mll, putative	c315_g1_i2	1913	9009	0	9.44155	0	4.23902	8.94155	0.99				-4.23902	8.94155	0.99	Female_High
Smp_144440.1	replication A protein , putative	c8289_g1_i1	1574	1098	0	539.708	6.97661	6.27351	532.731	1	-3.80253	6.47661	0.98	-10.076	539.208	1	Female_High
Smp_144520.1	hypothetical protein	c2643_g1_i1	1858	6060	0	16.9842	3.79188	2.16321	13.1923	0.96				-5.08612	16.4842	1	Female_High
Smp_144770.1	hypothetical protein	c7161_g1_i1	2141	2787	0	28.6552	2.55592	3.48688	26.0993	1				-5.84073	28.1552	1	Female_High
Smp_144960.1	hypothetical protein	c8138_g1_i1	1135	4512	16.8903	67.4119	4.99589	3.75419	62.416	1				-1.99681	50.5216	0.96	Female_High
Smp_145020.1	delta 1-pyrroline-5-carboxylate synthetase, putative	c2258_g1_i1	606	2304	0	7.07857	0	3.82346	6.57857	0.99				-3.82346	6.57857	0.98	Female_High
Smp_145030.1	hypothetical protein	c17496_g1_i1	425	4131	0	5.39129	0	3.43063	4.89129	0.97				-3.43063	4.89129	0.96	Female_High
Smp_145090.1	tumor differentially expressed protein-related	c14795_g1_i1	1133	2781	0	5.37093	0	3.42517	4.87093	0.97				-3.42517	4.87093	0.96	Female_High
Smp_145190.1	protein kinase	c3003_g1_i2	1838	2259	0	17.8997	1.15793	3.95032	16.7418	1				-5.16186	17.3997	1	Female_High
Smp_145240.1	G-protein coupled receptor fragment, putative	c12254_g1_i1	621	1260	0	7.91917	0	3.98535	7.41917	0.99				-3.98535	7.41917	0.99	Female_High
Smp_145420.1	plexin, putative	c8509_g3_i1	915	8322	4.45084	67.2687	1.61284	5.38226	65.6559	1				-3.91779	62.8179	1	Female_High
Smp_145510.1	shoc2, putative	c14979_g1_i1	476	1191	0	5.62421	0	3.49165	5.12421	0.98				-3.49165	5.12421	0.98	Female_High
Smp_146100.1	sec15, putative	c17621_g1_i1	1217	2376	0	5.36798	0	3.42438	4.86798	0.97				-3.42438	4.86798	0.96	Female_High
Smp_146410.1	hypothetical protein	c13928_g1_i1	686	891	0	5.95594	0	3.57433	5.45594	0.98				-3.57433	5.45594	0.98	Female_High
Smp_146430.1	beta-1,4-galactosyltransferase, putative	c7702_g1_i3	929	714	0	25.8536	3.82756	2.75587	22.0261	0.99				-5.6923	25.3536	1	Female_High
Smp_146810.1	formin-related	c17959_g1_i1	371	2181	0	4.71372	0	3.23687	4.21372	0.97				-3.23687	4.21372	0.96	Female_High
Smp_146830.1	hypothetical protein	c4763_g1_i1	567	1302	0	6.03066	0	3.59232	5.53066	0.98				-3.59232	5.53066	0.98	Female_High
Smp_147220.1	formin binding protein and related proteins	c10816_g1_i1	594	3219	0	5.63129	0	3.49347	5.13129	0.98				-3.49347	5.13129	0.98	Female_High
Smp_147330.1	ATP-dependent RNA helicase, putative	c6445_g2_i1	665	3720	1.22583	8.36917	0.273829	4.06508	7.86917	0.99				-2.77132	7.14334	0.98	Female_High
Smp_147450.1	serine/threonine kinase	c4133_g2_i1	1222	1653	0	10.6676	0	4.41517	10.1676	1				-4.41517	10.1676	0.99	Female_High
Smp_147590.1	Rac guanyl-nucleotide exchange factor , putative	c987_g1_i1	688	6030	0	7.7253	0	3.94959	7.2253	0.99				-3.94959	7.2253	0.99	Female_High
Smp_148050.1	glutaminyl-tRNA synthetase (glutamine--tRNA ligase) (glnrs), putative	c7952_g1_i1	1834	1047	0	9.04761	0	4.17754	8.54761	0.99				-4.17754	8.54761	0.99	Female_High
Smp_148260.1	hypothetical protein	c18785_g1_i1	530	831	0	5.64007	0	3.49571	5.14007	0.98				-3.49571	5.14007	0.98	Female_High
Smp_148390.1	hypothetical protein	c12291_g1_i1	894	873	0	8.21694	0	4.0386	7.71694	0.99				-4.0386	7.71694	0.99	Female_High
Smp_148680.1	DNA double-strand break repair rad50 ATPase, putative	c9864_g1_i1	446	1839	0	4.80501	0	3.26454	4.30501	0.97				-3.26454	4.30501	0.96	Female_High
Smp_149040.1	phosphorylase B kinase alpha, kpb1, putative	c5179_g2_i1	1756	3897	3.49292	17.0672	0	5.09316	16.5672	1				-2.28872	13.5743	0.96	Female_High
Smp_149130.1	fimbrin/plastin, putative	c10346_g1_i1	404	2697	0	5.06278	0	3.33993	4.56278	0.97				-3.33993	4.56278	0.96	Female_High
Smp_149360.1	hypothetical protein	c9035_g1_i1	738	534	0	15.8815	2.78028	2.51404	13.1012	0.96				-4.98928	15.3815	1	Female_High
Smp_149430.1	phenylalanyl-tRNA synthetase mitochondrial, putative	c2159_g1_i1	1133	1482	0	8.96922	0	4.16498	8.46922	0.99				-4.16498	8.46922	0.99	Female_High
Smp_149540.1	TATA-binding protein-associated phosphoprotein (dr1), putative	c4635_g1_i2	754	732	0	11.2258	0	4.48874	10.7258	1				-4.48874	10.7258	0.99	Female_High
Smp_149610.1	hypothetical protein	c2834_g1_i1	736	3159	0	10.7915	2.59542	2.05585	8.19609	0.95				-4.43182	10.2915	0.99	Female_High
Smp_149650.1	hypothetical protein	c1774_g1_i1	1185	993	2.29426	15.3933	0	4.94423	14.8933	1				-2.74621	13.0991	0.98	Female_High
Smp_150260.1	protein kinase	c3172_g1_i1	1353	864	0	12.845	0	4.68313	12.345	1				-4.68313	12.345	1	Female_High
Smp_150560.1	lysine-specific histone demethylase 1, putative	c4779_g1_i1	561	3132	0	6.54688	0	3.71081	6.04688	0.99				-3.71081	6.04688	0.98	Female_High
Smp_150580.1	Nst1p-like protein	c11639_g1_i1	618	1419	0	7.19394	1.03705	2.79429	6.15688	0.97				-3.84678	6.69394	0.98	Female_High
Smp_150670.1	hypothetical protein	c14747_g1_i1	774	3204	0	6.05255	0.670993	3.17317	5.38156	0.98				-3.59754	5.55255	0.98	Female_High
Smp_151150.1	arabinogalactan-protein, putative	c3057_g1_i1	994	1632	0	8.56299	0	4.09811	8.06299	0.99				-4.09811	8.06299	0.99	Female_High
Smp_151160.1	hypothetical protein	c8509_g1_i1	977	723	0	282.222	3.60711	6.28985	278.615	1				-9.14069	281.722	1	Female_High
Smp_151230.1	hypothetical protein	c7273_g1_i1	301	225	0	23.2168	1.47649	3.97493	21.7403	1				-5.53709	22.7168	1	Female_High
Smp_151280.2	camp-response element binding protein-related	c14472_g1_i1	1386	2190	2.9708	17.3415	1.97146	3.13689	15.37	0.99				-2.5453	14.3707	0.96	Female_High
Smp_151380.1	meiotic checkpoint regulator cut4, putative	c2177_g1_i2	1336	8172	0	10.4856	0	4.39033	9.98556	0.99				-4.39033	9.98556	0.99	Female_High
Smp_151850.1	inositol 1,4,5-trisphosphate receptor, putative	c3577_g1_i1	1911	1941	0	11.9753	0	4.58199	11.4753	1				-4.58199	11.4753	0.99	Female_High
Smp_152150.1	hypothetical protein	c16794_g1_i1	617	654	0	20.0323	0	5.32426	19.5323	1				-5.32426	19.5323	1	Female_High
Smp_152260.1	hypothetical protein	c9349_g1_i1	442	6051	0	5.58631	0	3.48189	5.08631	0.98				-3.48189	5.08631	0.98	Female_High
Smp_152350.1	voltage-gated potassium channel, putative	c9139_g1_i1	537	3009	0	5.18555	0	3.3745	4.68555	0.97				-3.3745	4.68555	0.96	Female_High
Smp_152710.2	glutathione-s-transferase omega, putative	c4195_g1_i3	834	726	0.218915	8.13021	0	4.02329	7.63021	0.99				-4.02329	7.63021	0.99	Female_High
Smp_153120.1	hypothetical protein	c1236_g1_i1	743	4950	0	4.80446	0	3.26437	4.30446	0.97				-3.26437	4.30446	0.96	Female_High
Smp_153340.1	ectonucleotide pyrophosphatase/phosphodiesterase, putative	c6719_g2_i1	1040	1323	0	11.9697	1.37237	3.12465	10.5973	0.99				-4.58132	11.4697	0.99	Female_High
Smp_153500.1	tyrosine kinase	c6188_g1_i1	1484	4671	0	13.6395	0	4.76972	13.1395	1				-4.76972	13.1395	1	Female_High
Smp_153540.1	hypothetical protein	c12649_g1_i1	342	450	0	8.50873	0	4.08894	8.00873	0.99				-4.08894	8.00873	0.99	Female_High
Smp_153840.1	neurobeachin, putative	c10640_g1_i1	1577	7614	2.71508	16.6341	0	5.05607	16.1341	1				-2.61508	13.919	0.98	Female_High
Smp_153860.2	hypothetical protein	c9239_g1_i1	487	1473	0	4.54865	0	3.18544	4.04865	0.97				-3.18544	4.04865	0.96	Female_High
Smp_154140.1	site-1 peptidase (S08 family)	c3807_g1_i1	367	2925	0	6.7746	0	3.76014	6.2746	0.99				-3.76014	6.2746	0.98	Female_High
Smp_154230.2	hypothetical protein	c4771_g1_i1	1225	999	0	12.663	0	4.66255	12.163	1				-4.66255	12.163	1	Female_High
Smp_154270.1	adenylsulfate kinase, putative	c3777_g1_i1	877	1842	0	6.35888	0	3.66877	5.85888	0.98				-3.66877	5.85888	0.98	Female_High
Smp_154650.1	nuclear lim interactor-interacting factor (nli- interacting factor) (nli-if), putative	c4279_g1_i1	835	1971	1.66969	12.3357	0	4.62477	11.8357	1				-2.88519	10.666	0.98	Female_High
Smp_154730.1	rna-binding protein musashi-related	c10697_g1_i1	915	1041	0	4.93384	0	3.30271	4.43384	0.97				-3.30271	4.43384	0.96	Female_High
Smp_154870.1	signal transduction protein lnk-related	c17650_g1_i1	636	2511	0	17.2192	0	5.10595	16.7192	1				-5.10595	16.7192	1	Female_High
Smp_154910.1	hypothetical protein	c4361_g1_i3	1021	648	0	9.32645	0	4.22133	8.82645	0.99				-4.22133	8.82645	0.99	Female_High
Smp_155030.1	hypothetical protein	c10295_g1_i1	503	4242	0	4.62989	0.391051	3.21098	4.12989	0.97				-3.21098	4.12989	0.96	Female_High
Smp_155120.1	synaptic ras gtpase activating protein, syngap, putative	c9301_g1_i1	564	4575	0	5.50095	0	3.45968	5.00095	0.98				-3.45968	5.00095	0.98	Female_High
Smp_155310.1	tetraspanin, putative	c7501_g1_i1	1069	831	0	257.474	1.29373	7.63675	256.181	1				-9.00829	256.974	1	Female_High
Smp_155330.1	serine/threonine kinase	c3371_g1_i1	1931	4638	0	14.8439	0.160936	4.8918	14.3439	1				-4.8918	14.3439	1	Female_High
Smp_155390.1	hypothetical protein	c8736_g1_i1	367	1317	0	4.60933	0	3.20456	4.10933	0.97				-3.20456	4.10933	0.96	Female_High
Smp_156340.1	hypothetical protein	c19007_g1_i1	978	1776	0	5.83125	0	3.5438	5.33125	0.98				-3.5438	5.33125	0.98	Female_High
Smp_156450.1	hypothetical protein	c15838_g1_i1	467	3312	0.662672	5.33571	0	3.41568	4.83571	0.97				-3.00931	4.67304	0.96	Female_High
Smp_156680.1	fyve finger-containing phosphoinositide kinase, fyv1, putative	c17439_g1_i1	850	2094	0	6.05463	0	3.59804	5.55463	0.98				-3.59804	5.55463	0.98	Female_High
Smp_156940.1	hypothetical protein	c9811_g1_i1	867	1710	0.151172	6.45027	0	3.68936	5.95027	0.98				-3.68936	5.95027	0.98	Female_High
Smp_156960.2	nardilysin (M16 family)	c7593_g1_i1	642	2418	0	10.07	1.88994	2.41364	8.18001	0.96				-4.33199	9.56995	0.99	Female_High
Smp_157080.1	ceramide glucosyltransferase, putative	c11406_g1_i1	1394	1113	0	8.97393	0	4.16574	8.47393	0.99				-4.16574	8.47393	0.99	Female_High
Smp_157230.1	UDP-galactose transporter, putative	c6624_g2_i1	848	885	0	21.3094	3.87598	2.45886	17.4335	0.96				-5.41342	20.8094	1	Female_High
Smp_157250.1	hypothetical protein	c3915_g1_i1	711	1449	0	10.3899	0	4.37712	9.88994	0.99				-4.37712	9.88994	0.99	Female_High
Smp_157690.1	von Willebrand factor type A domain-containing protein, putative	c9214_g1_i1	628	14154	0	5.27215	0	3.39839	4.77215	0.97				-3.39839	4.77215	0.96	Female_High
Smp_157950.1	glycogenin-related	c6170_g2_i1	620	2604	0	8.44608	0	4.07828	7.94608	0.99				-4.07828	7.94608	0.99	Female_High
Smp_158140.1	prokaryotic DNA topoisomerase, putative	c19637_g1_i1	793	3177	0	4.57135	0	3.19262	4.07135	0.97				-3.19262	4.07135	0.96	Female_High
Smp_158280.1	zinc finger protein, putative	c16649_g1_i1	855	498	0.621568	5.29961	0	3.40589	4.79961	0.97				-3.0919	4.67804	0.96	Female_High
Smp_158400.1	receptor protein tyrosine phosphatase r (pcptp1), putative	c14931_g1_i1	526	2961	0	5.57193	0	3.47818	5.07193	0.98				-3.47818	5.07193	0.98	Female_High
Smp_158480.1	AMP dependent ligase, putative	c17180_g1_i1	789	3936	0	7.3646	0	3.88061	6.8646	0.99				-3.88061	6.8646	0.98	Female_High
Smp_158510.1	diacylglycerol O-acyltransferase 1	c5651_g1_i1	1475	915	0	21.0255	2.7018	2.96015	18.3237	0.99				-5.39407	20.5255	1	Female_High
Smp_158520.1	diacylglycerol O-acyltransferase, putative	c6986_g1_i1	1513	792	0	6.07586	0	3.60309	5.57586	0.98				-3.60309	5.57586	0.98	Female_High
Smp_158610.1	helicase mot1, putative	c18718_g1_i1	716	5664	0.154838	8.17102	0.187244	4.03052	7.67102	0.99				-4.03052	7.67102	0.99	Female_High
Smp_158620.1	retinaldehyde binding protein-related	c5982_g1_i1	1026	1065	0	20.1582	1.88626	3.41776	18.2719	1				-5.33329	19.6582	1	Female_High
Smp_158680.1	molybdopterin biosynthesis protein, putative	c17_g1_i1	884	1299	2.26743	9.86961	0	4.30299	9.36961	0.99				-2.12193	7.60218	0.95	Female_High
Smp_158970.1	DEAD box ATP-dependent RNA helicase, putative	c18008_g1_i1	732	1779	0	7.02503	0	3.8125	6.52503	0.99				-3.8125	6.52503	0.98	Female_High
Smp_159050.1	plexin, putative	c17558_g1_i1	812	3858	0	5.54368	0	3.47084	5.04368	0.98				-3.47084	5.04368	0.98	Female_High
Smp_159410.1	nuclear DNA-binding protein, putative	c7153_g1_i1	560	276	1.79363	21.0755	0.0799276	5.39749	20.5755	1				-3.55461	19.2818	1	Female_High
Smp_159470.1	hypothetical protein	c7452_g3_i1	2100	588	0	58.2549	2.73964	4.41032	55.5152	1				-6.86431	57.7549	1	Female_High
Smp_159570.1	septate junction protein neurexin IV	c13250_g1_i1	680	3744	0	5.40089	0	3.4332	4.90089	0.97				-3.4332	4.90089	0.96	Female_High
Smp_159760.1	solute carrier family 33 (acetyl-CoA transporter, putative	c241_g1_i1	815	924	0	7.89273	0.376427	3.98052	7.39273	0.99				-3.98052	7.39273	0.99	Female_High
Smp_159920.1	cadherin, putative	c8262_g1_i1	1272	4410	0	54.6364	0	6.77179	54.1364	1				-6.77179	54.1364	1	Female_High
Smp_160210.1	ceramide glucosyltransferase, putative	c18757_g1_i1	573	1746	0	4.53472	0	3.18101	4.03472	0.97				-3.18101	4.03472	0.96	Female_High
Smp_160220.1	hypothetical protein	c16168_g1_i1	727	3879	0	6.82123	0	3.77003	6.32123	0.99				-3.77003	6.32123	0.98	Female_High
Smp_160590.1	hypothetical protein	c11453_g1_i1	424	3558	0	5.21908	0	3.38379	4.71908	0.97				-3.38379	4.71908	0.96	Female_High
Smp_160620.1	subfamily M12B unassigned peptidase (M12 family)	c799_g1_i1	1850	2805	1.13299	10.4352	2.06266	2.33888	8.37255	0.96				-3.20325	9.30221	0.99	Female_High
Smp_160810.1	amine oxidase, putative	c16657_g1_i1	1082	2751	0	7.68931	0	3.94285	7.18931	0.99				-3.94285	7.18931	0.99	Female_High
Smp_160830.1	phospholipase d - related	c1946_g1_i1	873	1398	0	7.23541	0	3.85507	6.73541	0.99				-3.85507	6.73541	0.98	Female_High
Smp_160960.1	asparagine-rich protein, putative	c19258_g1_i1	487	2163	0	5.53797	0	3.46936	5.03797	0.98				-3.46936	5.03797	0.98	Female_High
Smp_161010.1	mixed-lineage leukemia 5, mll5, putative	c7232_g1_i1	3700	5034	0	26.6165	0	5.73425	26.1165	1				-5.73425	26.1165	1	Female_High
Smp_161560.1	hypothetical protein	c6266_g3_i2	871	1332	0	4.99683	0.185042	3.32101	4.49683	0.97				-3.32101	4.49683	0.96	Female_High
Smp_161590.1	glycosyltransferase, putative	c1256_g1_i1	747	1554	1.59231	15.2443	0	4.9302	14.7443	1				-3.25907	13.652	0.99	Female_High
Smp_161680.1	phosphorylase B kinase beta, kpbb, putative	c10180_g1_i1	1163	3606	0.920157	6.59285	0	3.7209	6.09285	0.99				-2.84095	5.67269	0.97	Female_High
Smp_162010.1	serine/threonine kinase	c4761_g1_i1	473	2385	0	8.37554	0	4.06618	7.87554	0.99				-4.06618	7.87554	0.99	Female_High
Smp_162080.1	hypothetical protein	c10351_g1_i1	748	3396	0	6.84778	0	3.77564	6.34778	0.99				-3.77564	6.34778	0.98	Female_High
Smp_162220.1	hypothetical protein	c19018_g1_i1	877	2496	0	9.13039	0.751321	3.60317	8.37907	0.99				-4.19068	8.63039	0.99	Female_High
Smp_162370.1	Linker histone H1	c1099_g1_i1	541	510	0.184084	9.92348	1.78955	2.47125	8.13393	0.96				-4.31085	9.42348	0.99	Female_High
Smp_162520.1	cadherin-related	c17218_g1_i1	546	3684	0	4.88238	0	3.28758	4.38238	0.97				-3.28758	4.38238	0.96	Female_High
Smp_162650.1	Anoctamin, putative	c18941_g1_i1	713	1908	0	11.3527	0	4.50497	10.8527	1				-4.50497	10.8527	0.99	Female_High
Smp_162800.1	protein kinase	c5214_g1_i1	1273	1656	0	6.85019	0	3.77614	6.35019	0.99				-3.77614	6.35019	0.98	Female_High
Smp_162900.1	tyrosine kinase	c4086_g1_i1	906	4566	0	16.2473	3.78364	2.10235	12.4637	0.95				-5.02213	15.7473	1	Female_High
Smp_162910.1	related to multifunctional cyclin-dependent kinase-related	c863_g1_i1	800	2148	0	7.50915	0	3.90865	7.00915	0.99				-3.90865	7.00915	0.99	Female_High
Smp_163310.1	two-pore calcium channel, putative	c15756_g1_i1	634	1407	0	5.40951	0	3.4355	4.90951	0.97				-3.4355	4.90951	0.96	Female_High
Smp_163340.1	timeless, putative	c2314_g1_i1	844	3762	0	9.40715	0	4.23376	8.90715	0.99				-4.23376	8.90715	0.99	Female_High
Smp_163380.1	serine/threonine kinase	c20580_g1_i1	747	2676	0	7.2528	0	3.85854	6.7528	0.99				-3.85854	6.7528	0.98	Female_High
Smp_163790.1	nuclear hormone receptor, putative	c5484_g1_i1	644	2538	0	4.60881	0	3.2044	4.10881	0.97				-3.2044	4.10881	0.96	Female_High
Smp_163820.1	phospholipid-transporting atpase	c2749_g1_i1	705	3936	0	10.9439	0	4.45205	10.4439	1				-4.45205	10.4439	0.99	Female_High
Smp_163830.1	mitochondrial 39S ribosomal protein L39, putative	c10258_g1_i1	599	948	0	9.85672	0	4.30111	9.35672	0.99				-4.30111	9.35672	0.99	Female_High
Smp_163840.1	hypothetical protein	c7742_g1_i1	236	768	0	6.91432	0.879295	2.97517	6.03503	0.98				-3.78959	6.41432	0.98	Female_High
Smp_163880.1	btb and poz domain-containing protein, putative	c12015_g1_i1	275	1599	0	6.20571	0	3.6336	5.70571	0.98				-3.6336	5.70571	0.98	Female_High
Smp_164120.1	dopey-related	c17052_g1_i1	686	2268	0	5.76871	0	3.52825	5.26871	0.98				-3.52825	5.26871	0.98	Female_High
Smp_164160.1	tumor differentially expressed protein, putative	c7868_g2_i1	1295	2043	0	8.27004	0	4.04789	7.77004	0.99				-4.04789	7.77004	0.99	Female_High
Smp_164250.1	pyridoxine kinase	c3108_g1_i2	1179	1023	1.83781	14.207	0	4.82853	13.707	1				-2.95054	12.3692	0.99	Female_High
Smp_164290.1	hypothetical protein	c13775_g1_i1	613	681	0	4.57498	0	3.19376	4.07498	0.97				-3.19376	4.07498	0.96	Female_High
Smp_164290.2	hypothetical protein	c412_g1_i1	954	1020	0	7.66369	0	3.93804	7.16369	0.99				-3.93804	7.16369	0.99	Female_High
Smp_164320.1	hypothetical protein	c13766_g1_i1	648	606	0	4.62748	0	3.21023	4.12748	0.97				-3.21023	4.12748	0.96	Female_High
Smp_164540.1	cation-transporting atpase 13a1 (G-box binding protein), putative	c12370_g1_i1	1721	2844	0	13.1495	0	4.71694	12.6495	1				-4.71694	12.6495	1	Female_High
Smp_164580.1	hypothetical protein	c1648_g1_i1	1435	5688	0.59957	16.8613	0	5.07564	16.3613	1				-4.81364	16.2617	1	Female_High
Smp_164830.1	ssm4 protein, putative	c20146_g1_i1	1049	1173	0.458646	6.65089	0	3.73355	6.15089	0.99				-3.73355	6.15089	0.98	Female_High
Smp_165020.1	transmembrane 9 superfamily protein member, putative	c8492_g1_i3	2391	2655	0	25.2303	5.6047	2.17045	19.6256	0.96	-3.48664	5.1047	0.97	-5.65708	24.7303	1	Female_High
Smp_165060.1	hypothetical protein	c17416_g1_i1	388	4080	0	7.24693	0.0578659	3.85737	6.74693	0.99				-3.85737	6.74693	0.98	Female_High
Smp_165360.1	GATA zinc finger domain-containing protein, putative	c8491_g1_i1	1370	2106	0	75.131	5.76369	3.70435	69.3674	1	-3.52699	5.26369	0.97	-7.23134	74.631	1	Female_High
Smp_165400.1	putative propionyl-CoA carboxylase alpha subunit	c349_g1_i1	512	2748	0	14.1424	0	4.82195	13.6424	1				-4.82195	13.6424	1	Female_High
Smp_165440.1	netrin receptor unc5, putative	c290_g1_i1	558	2460	0	8.27355	0	4.04851	7.77355	0.99				-4.04851	7.77355	0.99	Female_High
Smp_166110.1	ebna2 binding protein P100, putative	c8275_g1_i1	2047	1137	4.67044	29.3927	2.53441	3.53573	26.8583	1				-2.65383	24.7223	0.99	Female_High
Smp_166280.1	glutaminyl cyclase (M28 family)	c10249_g1_i1	586	1014	0	6.77701	0	3.76065	6.27701	0.99				-3.76065	6.27701	0.98	Female_High
Smp_166560.1	transcription factor, putative	c6905_g1_i2	1647	2619	0	47.1291	0	6.55855	46.6291	1				-6.55855	46.6291	1	Female_High
Smp_166930.1	ADP-ribosylation factor-like 10, arl10	c6397_g1_i2	1252	558	0	6.48094	0	3.6962	5.98094	0.98				-3.6962	5.98094	0.98	Female_High
Smp_167000.1	testis specific protein , putative	c5837_g2_i1	698	450	0	6.55138	0	3.7118	6.05138	0.99				-3.7118	6.05138	0.98	Female_High
Smp_167040.1	axonemal dynein intermediate chain polypeptide, putative	c10852_g1_i1	304	1416	0	5.46547	0	3.45035	4.96547	0.97				-3.45035	4.96547	0.96	Female_High
Smp_167150.1	WD-repeat protein, putative	c6390_g1_i1	1712	1170	0	19.0634	0.333742	5.25273	18.5634	1				-5.25273	18.5634	1	Female_High
Smp_167630.1	solute carrier family, putative	c9094_g1_i1	678	1536	0	6.4472	0	3.68867	5.9472	0.98				-3.68867	5.9472	0.98	Female_High
Smp_167700.1	hypothetical protein	c1080_g1_i1	433	708	0	5.42332	0.117999	3.43917	4.92332	0.97				-3.43917	4.92332	0.96	Female_High
Smp_168040.1	hypothetical protein	c5927_g1_i2	2253	3057	0	13.2773	0	4.73089	12.7773	1				-4.73089	12.7773	1	Female_High
Smp_168160.1	ubiquitin ligase E3a, putative	c2510_g1_i1	2338	3186	0	8.74528	0	4.12851	8.24528	0.99				-4.12851	8.24528	0.99	Female_High
Smp_168660.1	vesicle docking protein P115, putative	c12266_g1_i1	1561	2835	0	10.1361	0	4.34143	9.63611	0.99				-4.34143	9.63611	0.99	Female_High
Smp_168920.1	WD-repeat protein, putative	c3988_g1_i2	619	1173	0	6.52768	0	3.70657	6.02768	0.99				-3.70657	6.02768	0.98	Female_High
Smp_169040.1	hypothetical protein	c6066_g2_i1	1065	1197	1.30575	9.77997	0	4.28983	9.27997	0.99				-2.90496	8.47422	0.98	Female_High
Smp_169090.1	hypothetical protein	c7831_g1_i1	1742	1215	0	21.73	0	5.44162	21.23	1				-5.44162	21.23	1	Female_High
Smp_169740.1	polynucleotide kinase- 3'-phosphatase, putative	c8682_g1_i1	1167	1989	0	7.23733	0.98273	2.88059	6.2546	0.98				-3.85546	6.73733	0.98	Female_High
Smp_169750.1	dicer-1, putative	c15439_g1_i1	664	6960	0	7.05745	0	3.81915	6.55745	0.99				-3.81915	6.55745	0.98	Female_High
Smp_169790.1	prokaryotic DNA topoisomerase, putative	c10152_g1_i1	388	3480	0	6.75397	0	3.75574	6.25397	0.99				-3.75574	6.25397	0.98	Female_High
Smp_169820.1	hypothetical protein	c18684_g1_i1	430	4992	0	5.26702	0	3.39699	4.76702	0.97				-3.39699	4.76702	0.96	Female_High
Smp_169870.1	cystinosin, putative	c9541_g1_i1	926	1221	0	12.5208	0	4.64625	12.0208	1				-4.64625	12.0208	1	Female_High
Smp_170110.1	high-density lipoprotein receptor (hdl)	c8123_g1_i1	3489	2232	4.03216	32.6556	0	6.02926	32.1556	1				-3.0177	28.6234	1	Female_High
Smp_170260.1	hypothetical protein	c4264_g1_i1	1286	2355	0	13.1861	0	4.72094	12.6861	1				-4.72094	12.6861	1	Female_High
Smp_170290.1	cell polarity protein membrane-associated guanylate kinase homolog neuronal differentiation protein discs large	c19805_g1_i1	839	4695	0	5.79093	0	3.53379	5.29093	0.98				-3.53379	5.29093	0.98	Female_High
Smp_170560.1	G-protein coupled receptor fragment, putative	c7147_g1_i2	1015	810	0	20.1247	0	5.3309	19.6247	1				-5.3309	19.6247	1	Female_High
Smp_170590.1	cation efflux protein/ zinc transporter, putative	c1596_g1_i1	1274	6492	0	10.7476	0	4.42595	10.2476	1				-4.42595	10.2476	0.99	Female_High
Smp_171120.1	UDP-galactose transporter, putative	c6451_g1_i1	1295	897	0	19.7242	4.80105	2.03854	14.9231	0.96	-3.26335	4.30105	0.95	-5.30189	19.2242	1	Female_High
Smp_171160.1	sin3b, putative	c7127_g1_i1	2088	4191	1.14365	26.177	0	5.71023	25.677	1				-4.51659	25.0333	1	Female_High
Smp_171200.1	WD-repeat protein, putative	c1554_g1_i1	552	3447	0	9.83423	0	4.29781	9.33423	0.99				-4.29781	9.33423	0.99	Female_High
Smp_171290.1	hypothetical protein	c2678_g1_i1	742	627	0	7.56538	0	3.91941	7.06538	0.99				-3.91941	7.06538	0.99	Female_High
Smp_172190.2	hypothetical protein	c6258_g2_i1	1109	2016	0.963545	16.5743	0	5.05088	16.0743	1				-4.10445	15.6108	1	Female_High
Smp_172210.1	protein phosphatases pp1 regulatory subunit, putative	c12377_g1_i1	498	2253	0	9.45872	0	4.24164	8.95872	0.99				-4.24164	8.95872	0.99	Female_High
Smp_172400.1	phosphatidylinositol-4,5-bisphosphate 3-kinase catalytic subunit alpha PI3K	c18832_g1_i1	677	6012	0	5.6941	0	3.50947	5.1941	0.98				-3.50947	5.1941	0.98	Female_High
Smp_172540.1	hypothetical protein	c18879_g1_i1	668	3531	0	4.66256	0	3.22112	4.16256	0.97				-3.22112	4.16256	0.96	Female_High
Smp_172570.1	hypothetical protein	c7032_g1_i2	1767	1512	0	34.431	1.2563	4.77645	33.1747	1				-6.10564	33.931	1	Female_High
Smp_172650.1	hypothetical protein	c7032_g2_i1	1347	2121	2.91011	13.8343	2.86117	2.27358	10.9732	0.95				-2.24911	10.9242	0.96	Female_High
Smp_172740.1	rab, putative	c15649_g1_i1	868	204	1.34481	10.8306	0	4.43704	10.3306	1				-3.00964	9.48582	0.99	Female_High
Smp_172830.1	Dyp-type peroxidase, putative	c6827_g1_i1	1182	1212	0	12.027	0	4.5882	11.527	1				-4.5882	11.527	0.99	Female_High
Smp_173550.1	myo inositol monophosphatase, putative	c6433_g1_i2	1415	780	0	6.53443	0	3.70806	6.03443	0.99				-3.70806	6.03443	0.98	Female_High
Smp_173570.1	hypothetical protein	c6102_g1_i1	1066	861	0	6.51172	0	3.70304	6.01172	0.99				-3.70304	6.01172	0.98	Female_High
Smp_173780.1	hypothetical protein	c3625_g1_i1	582	357	0	13.1471	3.24102	2.02023	9.90612	0.95				-4.71668	12.6471	1	Female_High
Smp_173810.1	protein phosphatase pp2a regulatory subunit B, putative	c676_g1_i1	429	1473	0	7.30354	0	3.8686	6.80354	0.99				-3.8686	6.80354	0.98	Female_High
Smp_173880.1	hypothetical protein	c17219_g1_i1	488	537	0	4.76238	0	3.25168	4.26238	0.97				-3.25168	4.26238	0.96	Female_High
Smp_174130.1	cytochrome oxidase biogenesis protein (oxa1 mitochondrial), putative	c19055_g1_i1	533	945	0	5.90602	0	3.56219	5.40602	0.98				-3.56219	5.40602	0.98	Female_High
Smp_174300.1	hypothetical protein	c2472_g1_i1	274	2028	0	5.91941	0	3.56545	5.41941	0.98				-3.56545	5.41941	0.98	Female_High
Smp_174810.1	cu/zn superoxide dismutase, putative	c16090_g1_i1	377	471	0	4.74126	0	3.24527	4.24126	0.97				-3.24527	4.24126	0.96	Female_High
Smp_174870.1	hypothetical protein	c725_g1_i1	396	1719	0	5.99977	0	3.58491	5.49977	0.98				-3.58491	5.49977	0.98	Female_High
Smp_174990.1	endo beta n-acetylglucosaminidase, putative	c14768_g1_i1	1417	1884	0	11.445	1.36829	3.06427	10.0767	0.99				-4.51664	10.945	0.99	Female_High
Smp_175030.1	hypothetical protein	c438_g1_i1	646	276	0.928668	9.85518	0	4.30088	9.35518	0.99				-3.40765	8.92651	0.99	Female_High
Smp_175310.1	hypothetical protein	c7749_g1_i1	801	1023	0	47.4325	3.9951	3.56957	43.4374	1				-6.5678	46.9325	1	Female_High
Smp_175340.1	ADAM17 peptidase (M12 family)	c13008_g1_i1	511	1923	0	4.71826	0	3.23825	4.21826	0.97				-3.23825	4.21826	0.96	Female_High
Smp_175360.1	cation transporting ATPase, putative	c3236_g1_i1	2078	2589	1.39433	19.2321	3.03768	2.66247	16.1944	0.99				-3.78587	17.8377	1	Female_High
Smp_175720.1	tripartite motif protein trim9, putative	c14279_g1_i1	436	1314	0	5.35718	0	3.42147	4.85718	0.97				-3.42147	4.85718	0.96	Female_High
Smp_176000.2	myosin V, putative	c12308_g1_i1	590	4542	0.869856	9.23122	0	4.20652	8.73122	0.99				-3.40767	8.36136	0.99	Female_High
Smp_176040.1	eukaryotictranslation initiation factor, putative	c12606_g1_i1	612	2592	0	4.58355	0	3.19646	4.08355	0.97				-3.19646	4.08355	0.96	Female_High
Smp_176370.1	hypothetical protein	c14717_g1_i1	1279	2475	0	6.50195	0	3.70087	6.00195	0.99				-3.70087	6.00195	0.98	Female_High
Smp_176710.1	transcriptional factor nfil3/e4bp4, putative	c2_g1_i1	857	3897	1.49081	7.67466	0	3.9401	7.17466	0.99				-2.36401	6.18385	0.95	Female_High
Smp_176800.1	hypothetical protein	c1822_g1_i1	1483	4875	0	10.8422	0	4.43859	10.3422	1				-4.43859	10.3422	0.99	Female_High
Smp_180190.1	hypothetical protein	c18306_g1_i1	646	2949	0	10.3738	0	4.37487	9.87376	0.99				-4.37487	9.87376	0.99	Female_High
Smp_180200.1	zinc finger protein, putative	c8788_g1_i1	1560	4659	1.58936	12.4	0	4.63227	11.9	1				-2.96383	10.8107	0.98	Female_High
Smp_180300.1	hypothetical protein	c533_g1_i1	1117	2871	0	8.05533	0	4.00994	7.55533	0.99				-4.00994	7.55533	0.99	Female_High
Smp_180660.1	hypothetical protein	c10683_g1_i1	664	579	0	6.6973	0	3.74358	6.1973	0.99				-3.74358	6.1973	0.98	Female_High
Smp_180790.1	hypothetical protein	c5450_g1_i2	1489	3009	0	8.10947	0	4.01961	7.60947	0.99				-4.01961	7.60947	0.99	Female_High
Smp_180900.1	hypothetical protein	c10979_g1_i1	630	3684	0	5.51949	0	3.46453	5.01949	0.98				-3.46453	5.01949	0.98	Female_High
Smp_180960.1	anion exchange protein, putative	c19239_g1_i1	633	1551	0.187828	5.46348	0	3.44982	4.96348	0.97				-3.44982	4.96348	0.96	Female_High
Smp_181080.1	hypothetical protein	c9155_g1_i1	1201	3375	0	13.2394	1.63128	3.02076	11.6081	0.99				-4.72676	12.7394	1	Female_High
Smp_181140.1	hypothetical protein	c10802_g1_i1	434	3954	0	8.61423	0	4.10672	8.11423	0.99				-4.10672	8.11423	0.99	Female_High
Smp_181390.1	hypothetical protein	c8220_g1_i1	3765	2292	0	74.8452	3.61962	4.37	71.2256	1				-7.22584	74.3452	1	Female_High
Smp_181480.1	hypothetical protein	c16390_g1_i1	692	1650	0.0672567	5.56233	0	3.47569	5.06233	0.98				-3.47569	5.06233	0.98	Female_High
Smp_186230.1	hypothetical protein	c18122_g1_i1	543	327	0	5.47382	0	3.45255	4.97382	0.97				-3.45255	4.97382	0.96	Female_High
Smp_187170.1	hypothetical protein	c13416_g1_i1	510	291	0	5.20784	0.22413	3.38068	4.70784	0.97				-3.38068	4.70784	0.96	Female_High
Smp_187360.1	glycosyltransferase 14 family member, putative	c2535_g1_i1	863	813	0	7.96245	0	3.99321	7.46245	0.99				-3.99321	7.46245	0.99	Female_High
Smp_188590.1	titin, putative	c9700_g1_i1	691	672	0	5.90344	0	3.56156	5.40344	0.98				-3.56156	5.40344	0.98	Female_High
Smp_191360.1		c16990_g1_i1	836	1455	0	6.39766	0	3.67755	5.89766	0.98				-3.67755	5.89766	0.98	Female_High
Smp_191910.1	eggshell protein, putative	c7204_g1_i1	824	603	0	1947.34	33.2814	5.87064	1914.06	1	-6.05664	32.7814	1	-11.9273	1946.84	1	Female_High
Smp_191940.1	hypothetical protein	c4125_g1_i1	386	591	0	6.9028	0	3.78718	6.4028	0.99				-3.78718	6.4028	0.98	Female_High
Smp_191970.1	hypothetical protein	c13588_g1_i1	471	414	0	5.90876	0	3.56286	5.40876	0.98				-3.56286	5.40876	0.98	Female_High
Smp_192220.1	hypothetical protein	c8022_g7_i1	719	1845	0	13.6111	0	4.76671	13.1111	1				-4.76671	13.1111	1	Female_High
Smp_193150.1	hypothetical protein	c4904_g1_i1	379	342	0	8.16669	0	4.02975	7.66669	0.99				-4.02975	7.66669	0.99	Female_High
Smp_194170.1	F1, putative	c7028_g1_i2	511	348	0	7.80846	1.35047	2.53158	6.458	0.95				-3.96504	7.30846	0.99	Female_High
Smp_194320.1		c8190_g2_i1	744	1797	0	12.7691	0	4.67459	12.2691	1				-4.67459	12.2691	1	Female_High
Smp_194380.1	core 1 udp-galactose:n-acetylgalactosamine-alpha- r beta 1,3- galactosyltransferase, putative	c18655_g1_i1	716	1071	0	6.06176	0	3.59974	5.56176	0.98				-3.59974	5.56176	0.98	Female_High
Smp_194520.1	myst histone acetyltransferase, putative	c3346_g1_i1	580	1491	0	8.22511	1.52237	2.43372	6.70274	0.95				-4.04004	7.72511	0.99	Female_High
Smp_194560.1	Small VCP/p97-interacting protein, putative	c1283_g1_i1	843	423	0	4.59595	0	3.20036	4.09595	0.97				-3.20036	4.09595	0.96	Female_High
Smp_194590.1	vacuolar protein sorting, putative	c13651_g1_i1	793	2280	0	4.59609	0	3.20041	4.09609	0.97				-3.20041	4.09609	0.96	Female_High
Smp_194750.1	hypothetical protein	c14669_g1_i1	662	1455	0	5.22891	0	3.38651	4.72891	0.97				-3.38651	4.72891	0.96	Female_High
Smp_194840.1	niemann pick c2 (NPC2)	c7879_g1_i1	741	438	1.4738	145.548	15.9254	3.19208	129.622	1	-3.43373	14.4517	0.99	-6.62581	144.074	1	Female_High
Smp_196060.1	Mername-AA021 peptidase (M24 family)	c7452_g1_i2	865	4167	0	11.365	0	4.50653	10.865	1				-4.50653	10.865	0.99	Female_High
Smp_196180.1	hypothetical protein	c17217_g1_i1	763	2976	0	6.07246	0	3.60228	5.57246	0.98				-3.60228	5.57246	0.98	Female_High
Smp_196270.1	phd/f-box containing protein, putative	c15277_g1_i1	963	1731	0	4.60436	0	3.203	4.10436	0.97				-3.203	4.10436	0.96	Female_High
Smp_196290.1	ubiquitin-specific peptidase 48 (C19 family)	c19331_g1_i1	2162	3846	0	16.4525	0	5.04024	15.9525	1				-5.04024	15.9525	1	Female_High
Smp_196910.1	hypothetical protein	c4233_g1_i2	512	951	0	5.04684	0	3.33538	4.54684	0.97				-3.33538	4.54684	0.96	Female_High
Smp_196950.1	one cut domain family member, putative	c7382_g1_i1	2366	3339	7.61127	70.0939	2.75427	4.66955	67.3397	1				-3.20308	62.4827	1	Female_High
Smp_197450.1	phosphatidylinositol transfer protein	c3769_g1_i1	965	2880	0	6.16347	0.782199	2.97814	5.38127	0.97				-3.62374	5.66347	0.98	Female_High
Smp_197880.1	DNA replication helicase dna2, putative	c14949_g1_i1	650	4128	0	5.37361	0	3.42589	4.87361	0.97				-3.42589	4.87361	0.96	Female_High
Smp_198380.1	eukaryotic translation initiation factor 2c, putative	c17799_g1_i1	1154	2784	0	6.52099	0	3.70509	6.02099	0.99				-3.70509	6.02099	0.98	Female_High
Smp_198450.1	hypothetical protein	c8423_g8_i2	885	1923	0	5.49403	0	3.45787	4.99403	0.97				-3.45787	4.99403	0.96	Female_High
Smp_199070.1	hypothetical protein	c17091_g1_i1	567	2340	0	4.87076	0	3.28415	4.37076	0.97				-3.28415	4.37076	0.96	Female_High
Smp_199100.1	DNA repair helicase rad3/xp-d, putative	c12238_g1_i1	763	2096	0	4.63742	0	3.21332	4.13742	0.97				-3.21332	4.13742	0.96	Female_High
Smp_199380.1	hypothetical protein	c18893_g1_i1	592	2175	1.02984	9.48516	0	4.24567	8.98516	0.99				-3.20325	8.45532	0.99	Female_High
Smp_199540.1	inositol 1,4,5-trisphosphate receptor, putative	c18937_g1_i1	921	933	0	10.0009	0	4.32206	9.50089	0.99				-4.32206	9.50089	0.99	Female_High
Smp_199600.1	hypothetical protein	c10892_g1_i1	650	588	0	5.20433	0	3.37971	4.70433	0.97				-3.37971	4.70433	0.96	Female_High
Smp_199660.1	protein kinase	c2072_g1_i1	546	1494	0	8.49935	0.0527076	4.08735	7.99935	0.99				-4.08735	7.99935	0.99	Female_High
Smp_199770.1	schwannomin interacting protein, putative	c17440_g1_i1	931	1320	0	5.11921	0.156289	3.35592	4.61921	0.97				-3.35592	4.61921	0.96	Female_High
Smp_199830.1	leucine rich repeat protein, putative	c7425_g1_i1	1511	495	0	16.935	0	5.08193	16.435	1				-5.08193	16.435	1	Female_High
Smp_199960.1	DNA polymerase zeta catalytic subunit, putative	c11014_g1_i1	476	732	0	5.46402	0	3.44996	4.96402	0.97				-3.44996	4.96402	0.96	Female_High
Smp_200420.1		c3995_g1_i2	1007	219	0	5.45722	0	3.44817	4.95722	0.97				-3.44817	4.95722	0.96	Female_High
Smp_202610.1		c6454_g1_i1	589	411	0	27.6115	2.12918	3.6969	25.4824	1				-5.7872	27.1115	1	Female_High
Smp_202830.1		c6271_g1_i1	820	411	0.532008	28.5604	0	5.83595	28.0604	1				-5.74642	28.0284	1	Female_High
Smp_202840.1		c10238_g1_i1	601	438	0	4.69557	0	3.2313	4.19557	0.97				-3.2313	4.19557	0.96	Female_High
Smp_203690.1		c5560_g1_i3	576	201	0	6.74958	0	3.7548	6.24958	0.99				-3.7548	6.24958	0.98	Female_High
Smp_204750.1		c14505_g1_i1	717	4242	0	6.08574	0	3.60543	5.58574	0.98				-3.60543	5.58574	0.98	Female_High
Smp_205990.1		c4047_g1_i1	538	360	0	5.27195	0	3.39834	4.77195	0.97				-3.39834	4.77195	0.96	Female_High
Smp_206220.1		c6928_g3_i1	395	210	0.33333	6.16561	0.812077	2.92456	5.35354	0.97				-3.62424	5.66561	0.98	Female_High
Smp_206280.1		c8752_g1_i1	768	525	0	7.6711	1.13728	2.75385	6.53382	0.97				-3.93943	7.1711	0.99	Female_High
Smp_207050.1	rab-gap/tbc-related	c11775_g1_i1	725	1749	0	6.13725	0	3.61759	5.63725	0.98				-3.61759	5.63725	0.98	Female_High
Smp_208010.1	rab geranylgeranyl transferase alpha subunit, putative	c1715_g1_i1	606	1917	0	6.36689	0	3.67059	5.86689	0.98				-3.67059	5.86689	0.98	Female_High
Smp_210940.1	DNA polymerase epsilon, catalytic subunit, putative	c2554_g1_i2	1052	6195	0	4.628	0	3.21039	4.128	0.97				-3.21039	4.128	0.96	Female_High
Smp_211060.1	acylaminoacyl-peptidase (S09 family)	c15343_g1_i1	759	1827	0	7.6717	0	3.93955	7.1717	0.99				-3.93955	7.1717	0.99	Female_High
Smp_211070.1	ubiquitin-activating enzyme E1C, putative	c12539_g1_i1	974	1311	0.437779	4.80387	0	3.2642	4.30387	0.97				-3.2642	4.30387	0.96	Female_High
Smp_211200.1	williams-beuren syndrome critical region protein, putative	c20388_g1_i1	601	1722	0	5.85999	0	3.5509	5.35999	0.98				-3.5509	5.35999	0.98	Female_High
Smp_212100.1	calcium-dependent activator protein for secretion, putative	c19292_g1_i1	1144	924	0	9.14504	0	4.19299	8.64504	0.99				-4.19299	8.64504	0.99	Female_High
Smp_212110.1	Type II Serine/Threonine Kinase A (SmRK2) (fragment)	c10785_g1_i1	534	321	0	7.08252	0	3.82426	6.58252	0.99				-3.82426	6.58252	0.98	Female_High
Smp_212300.1	hypothetical protein	c8324_g7_i1	1192	5700	0	10.258	0.722624	3.82735	9.53533	0.99				-4.35867	9.75795	0.99	Female_High
Smp_212310.1	hypothetical protein	c12648_g1_i1	1280	1974	0.343623	18.503	0.058759	5.20969	18.003	1				-5.20969	18.003	1	Female_High
Smp_212380.1	ubiquitin-specific peptidase 2 (C19 family)	c6470_g1_i1	332	840	0	33.1069	0	6.04906	32.6069	1				-6.04906	32.6069	1	Female_High
Smp_212430.1	nuclear hormone receptor, putative	c4891_g1_i1	2531	3489	0	37.2398	2.4121	3.94848	34.8277	1				-6.21877	36.7398	1	Female_High
Smp_212440.1	nuclear hormone receptor, putative	c6027_g2_i1	1504	1644	0	29.2853	3.93128	2.89711	25.3541	0.99				-5.87211	28.7853	1	Female_High
Smp_212550.1		c5834_g1_i1	1455	2916	0.982953	22.3331	0	5.48111	21.8331	1				-4.50592	21.3501	1	Female_High
Smp_212840.1		c18_g1_i1	776	1122	0	15.7233	0	4.97483	15.2233	1				-4.97483	15.2233	1	Female_High
Smp_212950.1		c130_g1_i1	1853	2640	0.958759	9.0215	0	4.17337	8.5215	0.99				-3.23413	8.06274	0.99	Female_High
Smp_213150.1		c18275_g1_i1	562	2364	0	9.91426	0	4.30951	9.41426	0.99				-4.30951	9.41426	0.99	Female_High
Smp_213410.1		c20199_g1_i1	658	2460	0	5.9317	0	3.56844	5.4317	0.98				-3.56844	5.4317	0.98	Female_High
Smp_213750.1		c14933_g1_i1	539	1365	0	5.99753	0	3.58437	5.49753	0.98				-3.58437	5.49753	0.98	Female_High
Smp_213800.1		c15727_g1_i1	528	1884	0	4.65164	0	3.21774	4.15164	0.97				-3.21774	4.15164	0.96	Female_High
Smp_000150.1	PHD zinc finger protein XAP135-related similar to PHD finger protein 10 isoform a	c3977_g1_i1	977	2193	40.4433	6.21597	9.40044				2.1051	31.0428	0.96	2.70185	34.2273	0.99	Egg_High
Smp_000160.1	variable lymphocyte receptor, putative	c13355_g1_i1	783	2391	97.2615	5.27803	6.77275				3.84405	90.4888	1	4.2038	91.9835	1	Egg_High
Smp_001360.1	thymidylate kinase	c8016_g1_i1	863	669	233.455	32.8964	24.3253				3.26262	209.13	1	2.82714	200.559	0.99	Egg_High
Smp_001500.1	eukaryotic translation initiation factor 4e, putative	c7815_g1_i1	1165	612	186.497	28.7373	43.7602				2.09146	142.737	0.96	2.69815	157.759	0.99	Egg_High
Smp_002010.1	nep1, putative	c4455_g1_i1	770	702	18.0987	3.87222	3.12154				2.53555	14.9771	0.97	2.22465	14.2264	0.96	Egg_High
Smp_002870.1	hypothetical protein	c4746_g1_i1	529	1035	38.5017	4.73471	3.30104				3.54393	35.2007	1	3.02357	33.767	1	Egg_High
Smp_002920.1	hypothetical protein	c262_g1_i1	573	834	40.1974	1.30174	2.50547				4.00395	37.692	1	4.94859	38.8957	1	Egg_High
Smp_003600.1	hypothetical protein	c15953_g1_i1	311	471	12.8059	0	0				4.67874	12.3059	0.99	4.67874	12.3059	1	Egg_High
Smp_003630.1	splicing factor 3a, putative	c4962_g1_i1	1547	1539	89.9947	12.1054	5.99769				3.90736	83.997	1	2.89419	77.8893	0.99	Egg_High
Smp_003940.1	hypothetical protein	c1593_g1_i1	956	957	36.0483	3.39006	2.20734				4.02955	33.841	1	3.41055	32.6583	1	Egg_High
Smp_004040.1	transcriptional adaptor 2 (ada2)-related	c15743_g1_i1	525	1251	28.0959	1.50522	1.12972				4.63633	26.9662	1	4.22231	26.5907	1	Egg_High
Smp_005160.1	muscleblind-like protein	c7963_g1_i2	2871	1524	174.835	0	6.44942	-3.68917	5.94942	0.98	4.76068	168.385	1	8.44985	174.335	1	Egg_High
Smp_005570.1	hypothetical protein	c18006_g1_i1	428	2610	7.47765	1.07625	0				3.90259	6.97765	0.98	2.79657	6.40141	0.97	Egg_High
Smp_005860.1	hypothetical protein	c7487_g1_i1	1539	1314	330.472	74.4195	65.117				2.34342	265.355	0.97	2.15077	256.052	0.96	Egg_High
Smp_005880.1	phosphoenolpyruvate carboxykinase, putative	c3438_g1_i1	839	1881	27.2814	1.39445	0				5.76985	26.7814	1	4.29015	25.8869	1	Egg_High
Smp_006040.1	hypothetical protein	c8033_g1_i1	785	438	962.04	55.2004	188.171				2.35406	773.87	0.97	4.12335	906.84	1	Egg_High
Smp_006230.1	membralin, putative	c12304_g1_i1	881	912	22.325	1.98922	4.38421				2.34827	17.9408	0.97	3.48838	20.3358	1	Egg_High
Smp_006250.1	sex comb on midleg homolog, putative	c16750_g1_i1	963	2370	21.6944	1.16526	3.02258				2.84347	18.6718	0.99	4.2186	20.5291	1	Egg_High
Smp_006560.1	hypothetical protein	c8271_g1_i1	726	549	249.019	30.9685	16.4743				3.91797	232.545	1	3.00739	218.051	1	Egg_High
Smp_006840.1	hypothetical protein	c6984_g2_i1	476	384	13.6731	0	0				4.77327	13.1731	1	4.77327	13.1731	1	Egg_High
Smp_007170.1	hypothetical protein	c6706_g1_i1	1008	1080	32.0541	7.57427	6.81857				2.23297	25.2355	0.96	2.08133	24.4798	0.96	Egg_High
Smp_007450.2	hypothetical protein	c8392_g1_i2	1058	483	708.621	32.3638	168.972	-2.38433	136.608	0.96	2.06823	539.65	0.97	4.45256	676.257	1	Egg_High
Smp_007500.1	trans-golgi protein gmx33-related	c7745_g1_i2	1514	843	26.9806	6.55346	0	3.71226	6.05346	0.99	5.75385	26.4806	1	2.04159	20.4271	0.96	Egg_High
Smp_007570.1	hypothetical protein	c14207_g1_i1	393	1122	28.1643	0	0				5.8158	27.6643	1	5.8158	27.6643	1	Egg_High
Smp_007730.1	ER lumen protein retaining receptor, putative	c7242_g1_i1	1102	633	173.224	17.1895	42.7744				2.01782	130.45	0.96	3.33304	156.035	1	Egg_High
Smp_007780.1	hypothetical protein	c15144_g1_i1	624	1752	9.60311	1.70369	0				4.2635	9.10311	0.99	2.49484	7.89943	0.96	Egg_High
Smp_008220.1	hypothetical protein	c15780_g1_i1	677	1485	14.6346	3.47122	0				4.87132	14.1346	1	2.07587	11.1634	0.96	Egg_High
Smp_008710.1	hypothetical protein	c16231_g1_i1	330	2403	23.8939	0	0.114393				5.57857	23.3939	1	5.57857	23.3939	1	Egg_High
Smp_009310.4	Plasminogen activator inhibitor 1 RNA-binding protein (PAI1 RNA-binding protein 1) (PAI-RBP1) (SERPINE1 mRNA-binding protein 1), putative	c8213_g1_i1	782	1017	331.317	36.5288	4.93366	2.8883	31.5951	0.99	6.06941	326.383	1	3.18111	294.788	1	Egg_High
Smp_009690.2	60S acidic ribosomal protein P0, putative	c8252_g1_i1	367	840	306.95	62.2563	28.9938				3.40419	277.956	1	2.30171	244.694	0.96	Egg_High
Smp_009810.1	glycosyltransferase 14 family member, putative Branching Xylosyltransferase	c10420_g1_i1	251	1677	29.31	0	0				5.87332	28.81	1	5.87332	28.81	1	Egg_High
Smp_010260.1	DNA repair protein complementing XP A cells	c8183_g4_i1	945	870	86.8824	13.4202	8.01916				3.43754	78.8633	1	2.69466	73.4622	0.99	Egg_High
Smp_010930.1	heat shock protein 70 (hsp70)-interacting protein, putative	c7105_g1_i1	1938	2103	124.297	17.1577	6.58919				4.23755	117.708	1	2.85687	107.139	0.99	Egg_High
Smp_011030.1	hypothetical protein	c9068_g1_i1	486	519	17.436	1.41429	0				5.12399	16.936	1	3.62391	16.0217	1	Egg_High
Smp_012110.1	ribonuclease pH related	c7798_g1_i1	781	777	91.9484	0.706853	0.429906				7.52275	91.4484	1	7.02327	91.2415	1	Egg_High
Smp_012150.1	hypothetical protein	c3760_g1_i1	611	1191	36.5141	0.706645	7.32992	-3.37474	6.62328	0.99	2.31658	29.1841	0.97	5.69132	35.8074	1	Egg_High
Smp_012200.1	zinc finger protein, putative	c17711_g1_i1	283	1077	16.1653	0.991498	2.83196				2.51303	13.3333	0.97	4.02715	15.1738	1	Egg_High
Smp_012350.1	venom allergen-like (VAL) 11 protein	c15095_g1_i1	205	1203	8.44911	0	1.55895				2.43822	6.89015	0.95	4.0788	7.94911	0.99	Egg_High
Smp_012410.1	hypothetical protein	c8161_g1_i2	1193	1128	46.6194	0	1.19959				5.28031	45.4198	1	6.54286	46.1194	1	Egg_High
Smp_013370.3	tetraspanin, putative	c6224_g1_i1	873	687	74.271	12.9687	3.1073	2.0613	9.86138	0.95	4.57907	71.1637	1	2.51777	61.3023	0.97	Egg_High
Smp_013520.1	hypothetical protein	c4644_g1_i1	574	1554	86.6197	6.85842	0	3.77788	6.35842	0.99	7.43662	86.1197	1	3.65875	79.7613	1	Egg_High
Smp_013790.1	DEAD box ATP-dependent RNA helicase, putative	c8221_g1_i1	3183	2310	40.2137	4.63929	6.43727				2.64317	33.7765	0.99	3.11571	35.5744	1	Egg_High
Smp_014680.1	hypothetical protein	c11770_g1_i1	336	1512	17.9247	0	0				5.16388	17.4247	1	5.16388	17.4247	1	Egg_High
Smp_015190.1	serine-rich repeat protein , putative	c1658_g1_i1	859	3873	28.968	1.20818	2.51021				3.52858	26.4578	1	4.58355	27.7598	1	Egg_High
Smp_015220.1	transcription initiation factor, putative	c840_g1_i1	1157	2037	22.5193	5.40512	4.9039				2.19916	17.6154	0.96	2.05876	17.1142	0.96	Egg_High
Smp_015710.1	6-phosphofructo-2-kinase/fructose-2,6-bisphosph at ase,putative	c5343_g1_i1	1851	1371	120.79	13.608	15.6054				2.95238	105.185	0.99	3.14997	107.182	1	Egg_High
Smp_015780.1	atpase n2b, putative	c6169_g1_i1	1139	951	16.5206	3.63961	0.805169				4.35883	15.7155	1	2.18241	12.881	0.96	Egg_High
Smp_015800.1	hypothetical protein	c10717_g1_i1	1220	1020	34.6879	5.14574	0.183554	3.36338	4.64574	0.97	6.11636	34.1879	1	2.75298	29.5422	0.99	Egg_High
Smp_016200.3	flotillin-1, putative	c7720_g1_i1	1500	1251	211.665	22.0007	25.6005				3.04754	186.064	1	3.26616	189.664	1	Egg_High
Smp_016340.1	hypothetical protein	c10787_g1_i1	569	594	34.5435	1.76686	2.88443				3.58206	31.6591	1	4.28915	32.7766	1	Egg_High
Smp_016730.1	heme binding protein, putative	c3749_g1_i2	611	537	37.4042	1.95699	0				6.22513	36.9042	1	4.25649	35.4472	1	Egg_High
Smp_016810.1	hypothetical protein	c20581_g1_i1	420	1704	17.1974	1.82646	0				5.10412	16.6974	1	3.23507	15.371	0.99	Egg_High
Smp_016880.1	mannosidase, endo-alpha, putative	c4149_g3_i1	1119	1797	24.5604	4.58372	4.33514				2.50218	20.2252	0.97	2.42174	19.9767	0.97	Egg_High
Smp_017430.1	Sm23, putative	c7914_g1_i1	1214	657	1490.81	126.027	369.323				2.01314	1121.49	0.97	3.5643	1364.78	1	Egg_High
Smp_017750.1	phospholipase A-2-activating protein, putative	c5910_g1_i1	3048	2562	107.594	20.6723	4.27989	2.27205	16.3924	0.96	4.65187	103.314	1	2.37982	86.9213	0.97	Egg_High
Smp_017830.3	hypothetical protein	c8292_g1_i2	478	324	603.221	55.2618	22.5782				4.73969	580.643	1	3.44833	547.959	1	Egg_High
Smp_018030.1	hypothetical protein	c2686_g1_i1	1309	1179	49.3994	7.94451	5.78682				3.09365	43.6126	1	2.63646	41.4549	0.99	Egg_High
Smp_018930.1	hypothetical protein	c770_g1_i1	671	573	54.3711	11.7318	0	4.55235	11.2318	1	6.76477	53.8711	1	2.21242	42.6394	0.96	Egg_High
Smp_019130.1	cleavage/polyadenylation factor ia subunit clp1p, putative	c5540_g1_i1	938	1329	40.7773	0.128104	5.52334	-3.46554	5.02334	0.98	2.88415	35.2539	0.99	6.34969	40.2773	1	Egg_High
Smp_019690.1	splicing factor u2af large subunit, putative	c4744_g1_i1	1353	1566	69.7307	3.43788	16.3864	-2.2529	12.9485	0.96	2.0893	53.3443	0.96	4.3422	66.2928	1	Egg_High
Smp_020200.1	DEAD box ATP-dependent RNA helicase, putative	c1050_g1_i1	1049	2490	29.3708	3.55326	6.64516				2.14401	22.7257	0.96	3.04717	25.8176	1	Egg_High
Smp_020550.1	low-density lipoprotein receptor (ldl) Basement membrane proteoglycan precursor (Perlecan homolog) (Protein unc-52) (Uncoordinated protein 52), putative	c11115_g1_i1	374	1800	20.1023	0	0				5.32929	19.6023	1	5.32929	19.6023	1	Egg_High
Smp_021460.1	glutamine synthetase bacteria, putative	c9474_g1_i1	553	1668	41.2631	0	0				6.36678	40.7631	1	6.36678	40.7631	1	Egg_High
Smp_022110.1	pak inhibitor skb15, putative	c5781_g1_i1	1632	1188	54.5228	7.83633	0	3.97018	7.33633	0.99	6.76879	54.0228	1	2.79861	46.6864	0.99	Egg_High
Smp_022140.1	serine/threonine-protein kinase rio1 (rio kinase 1), putative	c7917_g2_i1	1055	1263	154.735	25.0877	4.15151	2.59527	20.9362	0.99	5.22002	150.583	1	2.62474	129.647	0.99	Egg_High
Smp_022570.1	ATXN7L3-like protein	c3260_g1_i2	941	699	18.6953	3.1274	0				5.2246	18.1953	1	2.57964	15.5679	0.99	Egg_High
Smp_023530.1	nucleosome assembly protein, putative	c8166_g1_i1	1396	1161	184.728	27.4935	27.5076				2.7475	157.22	0.99	2.74824	157.234	0.99	Egg_High
Smp_023660.1	U3 small nucleolar ribonucleoprotein protein MPP10, putative	c2566_g1_i1	909	795	29.8902	4.68	0	3.22651	4.18	0.97	5.9016	29.3902	1	2.67509	25.2102	0.99	Egg_High
Smp_024500.4	hypothetical protein	c7816_g1_i3	692	876	35.7959	1.67502	0				6.16172	35.2959	1	4.41754	34.1208	1	Egg_High
Smp_024800.1	n6-DNA-methyltransferase, putative	c4675_g1_i2	437	636	19.8309	2.68662	0				5.30968	19.3309	1	2.88388	17.1443	0.99	Egg_High
Smp_025100.1	U5 snrnp-specific protein-related	c7292_g1_i1	1314	1104	71.252	15.9325	10.5281				2.75868	60.7239	0.99	2.16096	55.3196	0.96	Egg_High
Smp_026160.1	growth hormone inducible transmembrane protein, putative	c8097_g1_i1	1194	1077	448.606	42.6146	100.998				2.15112	347.608	0.97	3.39603	405.991	1	Egg_High
Smp_026250.3	peptide alpha-n-acetyltransferase-related	c4974_g1_i1	1415	3270	77.2824	13.4577	18.1161				2.09287	59.1663	0.96	2.5217	63.8247	0.97	Egg_High
Smp_026390.1	arsenite inducuble rna associated protein aip-1, putative	c17790_g1_i1	1043	678	23.1844	5.03183	4.72343				2.29525	18.461	0.96	2.204	18.1526	0.96	Egg_High
Smp_026770.1	small nuclear ribonucleoprotein-associated protein, putative	c7430_g1_i1	466	600	202.636	17.0325	17.0724				3.56916	185.564	1	3.57253	185.604	1	Egg_High
Smp_026910.1	lipase maturation factor	c7771_g1_i1	222	1935	17.8867	1.05967	0				5.16082	17.3867	1	4.0772	16.8271	1	Egg_High
Smp_027850.1	hypothetical protein	c10580_g1_i1	446	1551	16.2993	2.77818	0.389576				5.02674	15.7993	1	2.5526	13.5212	0.96	Egg_High
Smp_027900.1	nuclear pore complex protein nup98, putative	c5177_g1_i1	995	2385	97.9488	11.1267	2.96308				5.04686	94.9858	1	3.138	86.8221	1	Egg_High
Smp_027920.1	tubulin alpha chain, putative	c8104_g1_i2	1612	1350	137.929	20.8336	9.1299				3.91718	128.799	1	2.72694	117.095	0.99	Egg_High
Smp_028210.1	calcyphosine/tpp, putative	c20611_g1_i1	426	624	14.9226	0	0				4.89943	14.4226	1	4.89943	14.4226	1	Egg_High
Smp_028410.1	Transmembrane protein 167A	c3907_g1_i1	335	219	8.51585	0.823164	0.35995				4.09015	8.01585	0.99	3.3709	7.69268	0.99	Egg_High
Smp_029240.2	protein arginine N-methyltransferase 1, putative	c8268_g1_i1	1352	1080	224.531	33.9655	27.7744				3.01509	196.757	1	2.72477	190.566	0.99	Egg_High
Smp_029670.1	hypothetical protein	c1213_g1_i1	463	723	11.106	2.47485	0				4.47326	10.606	0.99	2.16592	8.63113	0.95	Egg_High
Smp_029730.1	hypothetical protein	c15059_g1_i1	889	4176	32.9696	2.15733	5.6962				2.53307	27.2734	0.97	3.93382	30.8123	1	Egg_High
Smp_029970.1	hypothetical protein	c5411_g1_i1	950	957	45.8489	10.5917	1.68772	2.64978	8.90394	0.98	4.76374	44.1612	1	2.11396	35.2572	0.96	Egg_High
Smp_030250.1	NF-YA subunit	c3673_g1_i1	1321	807	61.8395	10.2148	11.208				2.464	50.6315	0.97	2.59786	51.6246	0.99	Egg_High
Smp_031070.2	gamma-tubulin complex component 4 (gcp-4), putative	c19074_g1_i1	293	1713	17.9757	0.0349223	0				5.16798	17.4757	1	5.16798	17.4757	1	Egg_High
Smp_031770.13	tropomyosin, putative	c8460_g1_i1	975	744	35.3235	6.75095	2.01887				4.12901	33.3046	1	2.38746	28.5725	0.97	Egg_High
Smp_031770.9	tropomyosin, putative	c8460_g1_i3	1157	855	19.1565	0	0				5.25976	18.6565	1	5.25976	18.6565	1	Egg_High
Smp_032670.3	egg protein C122-like	c6831_g1_i1	674	504	367.171	0	0				9.52031	366.671	1	9.52031	366.671	1	Egg_High
Smp_033140.1	hypothetical protein	c2122_g1_i1	819	861	23.2978	2.49247	3.50413				2.73306	19.7936	0.99	3.22454	20.8053	0.99	Egg_High
Smp_033260.2	family C48 unassigned peptidase (C48 family)	c7208_g4_i1	2003	1698	182.47	32.0881	27.5554				2.72725	154.915	0.99	2.50755	150.382	0.97	Egg_High
Smp_033400.1	cytochrome c, putative	c6846_g1_i1	465	327	128.48	22.9516	31.0324				2.0497	97.4477	0.96	2.48488	105.528	0.97	Egg_High
Smp_033530.1	carbonyl reductase, putative	c7507_g1_i2	827	501	29.8629	3.70407	0				5.90028	29.3629	1	3.01117	26.1588	1	Egg_High
Smp_033930.1	phosphatidylcholine transfer protein, putative	c16803_g1_i1	464	576	13.4165	0	0				4.74594	12.9165	0.99	4.74594	12.9165	1	Egg_High
Smp_034100.1	DNA-directed RNA polymerase , putative	c18683_g1_i1	591	348	23.0311	0	2.51731				3.19363	20.5138	0.99	5.52551	22.5311	1	Egg_High
Smp_034850.1	twik family of potassium channels-related	c6281_g1_i1	987	930	95.4403	2.87389	20.2973	-2.82021	17.4234	0.99	2.23331	75.1431	0.97	5.05352	92.5664	1	Egg_High
Smp_034980.2	protein phosphatase, putative	c14718_g1_i1	967	2202	41.7123	7.59506	7.79626				2.41962	33.9161	0.97	2.45734	34.1173	0.97	Egg_High
Smp_035090.2	hepatoma up-regulated protein, putative	c10054_g1_i1	326	2583	8.19507	0	0				4.03476	7.69507	0.98	4.03476	7.69507	0.99	Egg_High
Smp_035290.1	hypothetical protein	c1535_g1_i1	529	720	55.4565	1.72551	0.51646				6.74656	54.9401	1	5.00626	53.731	1	Egg_High
Smp_035540.1	hypothetical protein	c2383_g1_i1	1672	1473	48.5403	8.61883	3.94538				3.62095	44.595	1	2.49362	39.9215	0.97	Egg_High
Smp_036470.1	oxalate:formate antiporter, putative	c8801_g1_i1	283	789	9.40134	0	0				4.23287	8.90134	0.99	4.23287	8.90134	0.99	Egg_High
Smp_036500.1	nuclear receptor nhr-48, putative	c5296_g1_i1	2179	2109	101.114	14.2008	5.20135				4.28095	95.9126	1	2.83194	86.9132	0.99	Egg_High
Smp_037900.1	family S12 unassigned peptidase (S12 family)	c980_g1_i1	950	1449	35.5422	5.7003	2.54217				3.8054	33.0001	1	2.64042	29.8419	0.99	Egg_High
Smp_037960.1	nAChR subunit, putative	c14163_g1_i1	356	1782	15.7076	0	0				4.97339	15.2076	1	4.97339	15.2076	1	Egg_High
Smp_038560.1	Prothymosin alpha-B, putative	c7620_g1_i1	375	291	283.279	29.4052	19.7835				3.83985	263.495	1	3.26808	253.874	1	Egg_High
Smp_038640.1	cactin-related	c5102_g1_i1	1940	2082	164.78	8.53792	3.47367				5.56793	161.306	1	4.27051	156.242	1	Egg_High
Smp_038870.1	NADH-ubiquinone oxidoreductase, putative	c5984_g1_i1	1853	2061	122.954	18.5584	2.1868	3.08518	16.3716	0.99	5.81316	120.767	1	2.72797	104.396	0.99	Egg_High
Smp_039750.1	glycogen phosphorylase, putative	c4179_g1_i1	913	2577	74.0242	8.1109	6.19642				3.57849	67.8278	1	3.19006	65.9133	1	Egg_High
Smp_040270.1	hypothetical protein	c7821_g1_i1	1340	1206	75.4578	13.3703	16.0223				2.23559	59.4355	0.97	2.49664	62.0875	0.97	Egg_High
Smp_040450.1	hypothetical protein	c927_g1_i1	937	1074	38.3148	4.9776	3.46076				3.46874	34.854	1	2.94438	33.3372	0.99	Egg_High
Smp_040970.2	vacuolar proton atpases, putative	c4845_g1_i1	1239	1950	35.4004	6.061	8.30674				2.09141	27.0937	0.96	2.54614	29.3395	0.97	Egg_High
Smp_041480.2	rna recognition motif (rrm) domain containing protein, putative	c8334_g1_i1	2871	1752	217.205	39.7056	6.58106	2.59295	33.1245	0.99	5.0446	210.624	1	2.45165	177.5	0.97	Egg_High
Smp_041750.1	hypothetical protein	c17456_g1_i1	1253	4068	34.1105	5.5213	7.94122				2.10279	26.1693	0.96	2.62714	28.5893	0.99	Egg_High
Smp_042110.1	hypothetical protein	c7773_g1_i1	906	579	39.6555	2.43063	0				6.30945	39.1555	1	4.02812	37.2249	1	Egg_High
Smp_042230.1	hypothetical protein	c5575_g1_i2	2166	1002	135.581	7.01795	0	3.81105	6.51795	0.99	8.08302	135.081	1	4.27197	128.563	1	Egg_High
Smp_042390.1	2-deoxyglucose-6-phosphate phosphatase, putative	c5719_g1_i1	882	717	103.538	4.96183	0	3.31087	4.46183	0.97	7.69401	103.038	1	4.38314	98.5757	1	Egg_High
Smp_042690.1	hypothetical protein	c7482_g1_i1	893	486	129.298	18.8894	30.5356				2.08214	98.7626	0.96	2.77505	110.409	0.99	Egg_High
Smp_042780.1	hypothetical protein	c15826_g1_i1	646	837	21.0474	2.6854	0.0393331				5.39557	20.5474	1	2.97043	18.362	0.99	Egg_High
Smp_043930.1	hypothetical protein	c16966_g1_i1	483	603	22.6933	3.90876	0				5.50419	22.1933	1	2.53748	18.7845	0.97	Egg_High
Smp_044550.6	far upstream (fuse) binding protein, putative	c8329_g1_i2	1278	1191	63.6465	6.39662	4.56004				3.80296	59.0864	1	3.3147	57.2498	1	Egg_High
Smp_044820.1	hypothetical protein	c108_g1_i1	913	303	88.9631	9.15979	7.32969				3.60138	81.6335	1	3.27982	79.8034	1	Egg_High
Smp_044970.1	2-oxoglutarate dehydrogenase	c7654_g1_i1	1510	2844	269.453	33.9451	39.8049				2.75902	229.648	0.99	2.98876	235.508	0.99	Egg_High
Smp_045230.1	hypothetical protein	c140_g1_i1	753	2118	57.1411	2.40109	3.2021				4.15744	53.939	1	4.57277	54.74	1	Egg_High
Smp_045430.1	glycosyltransferase-related	c6075_g1_i1	353	546	29.4082	2.37346	1.1924				4.62428	28.2158	1	3.63115	27.0347	1	Egg_High
Smp_045480.1	cell polarity protein numb	c15443_g1_i1	589	1389	13.5462	3.16691	0				4.75981	13.0462	1	2.09674	10.3793	0.96	Egg_High
Smp_045490.1	annexin, putative	c9544_g1_i1	327	1428	37.0145	0	0				6.21002	36.5145	1	6.21002	36.5145	1	Egg_High
Smp_045500.1	annexin, putative	c7854_g1_i1	1442	1638	302.678	35.1998	7.13435	2.30271	28.0655	0.96	5.40686	295.543	1	3.10414	267.478	1	Egg_High
Smp_045610.1	rho GDP-dissociation inhibitor-related	c8453_g1_i1	1558	603	73.3469	2.70306	0				7.19667	72.8469	1	4.76207	70.6439	1	Egg_High
Smp_045950.2	transformer-2-related	c4778_g1_i1	745	600	60.898	7.72798	10.8367				2.49046	50.0612	0.97	2.97823	53.17	0.99	Egg_High
Smp_046020.1	protein phosphatases pp1 regulatory subunit, putative	c7920_g1_i1	1130	984	214.737	31.0878	12.0603				4.15424	202.677	1	2.78815	183.649	0.99	Egg_High
Smp_046430.1	ubiquitin-specific peptidase 42 (C19 family)	c14548_g1_i1	2151	2400	132.299	15.2397	14.1634				3.22357	118.136	1	3.1179	117.06	1	Egg_High
Smp_046790.1	glucose transport protein, putative	c19313_g1_i1	360	1479	21.3784	0	0				5.41808	20.8784	1	5.41808	20.8784	1	Egg_High
Smp_047320.1	hypothetical protein	c12586_g1_i1	450	336	25.945	0.0819719	0				5.69739	25.445	1	5.69739	25.445	1	Egg_High
Smp_047330.1	hypothetical protein	c6257_g1_i1	429	1104	78.0831	1.01722	1.64934				5.56505	76.4337	1	6.26231	77.0659	1	Egg_High
Smp_047850.1	hypothetical protein	c11654_g1_i1	235	780	12.4757	0.210117	0				4.64105	11.9757	0.99	4.64105	11.9757	0.99	Egg_High
Smp_048270.1	dolichyldiphosphatase, putative	c5510_g1_i2	1014	672	19.9416	4.26876	4.08696				2.28668	15.8546	0.96	2.22389	15.6728	0.96	Egg_High
Smp_048310.1	sulfite reductase, putative	c8508_g9_i4	1833	1791	259.468	19.5703	8.96078				4.85579	250.507	1	3.72882	239.897	1	Egg_High
Smp_048990.1	beclin, putative	c8128_g2_i1	1278	1485	53.8612	4.26793	1.90338				4.82261	51.9579	1	3.65764	49.5933	1	Egg_High
Smp_049000.1	arginine/serine rich splicing factor sf4/14, putative	c6681_g1_i1	1802	1047	67.6723	8.98573	10.0244				2.75506	57.648	0.99	2.91286	58.6866	0.99	Egg_High
Smp_049230.1	heat shock protein hsp16, putative	c3023_g1_i2	984	1032	14.6404	0	0				4.87188	14.1404	1	4.87188	14.1404	1	Egg_High
Smp_049300.3	major egg antigen	c7543_g1_i1	1121	1065	1144.49	8.03333	16.7509				6.09432	1127.74	1	7.15449	1136.45	1	Egg_High
Smp_049580.1	zinc finger protein, putative	c10832_g1_i1	1480	2895	22.7437	4.40389	4.48755				2.34147	18.2562	0.97	2.36862	18.3398	0.97	Egg_High
Smp_049610.1	hypothetical protein	c10920_g1_i1	383	750	19.2905	0	0				5.26982	18.7905	1	5.26982	18.7905	1	Egg_High
Smp_049730.2	metastasis-associated protein 1 (mta1), putative	c6872_g1_i1	477	2124	34.6278	3.79696	4.60726				2.90995	30.0206	0.99	3.18902	30.8309	1	Egg_High
Smp_049910.1	hypothetical protein	c6351_g1_i2	1498	1152	77.2274	11.1607	9.30032				3.05376	67.9271	1	2.79069	66.0667	0.99	Egg_High
Smp_049970.5	zinc finger protein, putative	c8175_g1_i1	1455	831	367.245	30.8858	67.8425				2.43648	299.402	0.97	3.57173	336.359	1	Egg_High
Smp_050830.1	synaptojanin, putative	c6977_g1_i1	862	1581	50.1303	9.21767	8.15578				2.61979	41.9745	0.99	2.44321	40.9126	0.97	Egg_High
Smp_051070.1	hypothetical protein	c15589_g1_i1	567	717	22.0388	2.11108	1.34834				4.03079	20.6904	1	3.38399	19.9277	1	Egg_High
Smp_051230.2	tar DNA-binding protein, putative	c7575_g1_i1	2467	1254	116.086	14.6907	21.8164				2.41171	94.2698	0.97	2.98222	101.396	0.99	Egg_High
Smp_051260.1	60S ribosomal protein L8, putative	c7872_g1_i1	854	780	260.811	64.3848	31.7872				3.03649	229.024	1	2.01822	196.427	0.96	Egg_High
Smp_051640.1	Endoribonuclease XendoU	c6242_g2_i2	437	804	112.796	0	0				7.81757	112.296	1	7.81757	112.296	1	Egg_High
Smp_052230.1	kunitz-type protease inhibitor, putative	c2179_g1_i1	486	1383	17.516	1.52324	1.43044				3.61414	16.0856	1	3.52346	15.9928	1	Egg_High
Smp_052390.1	origin recognition complex subunit, putative	c2528_g1_i1	727	1458	14.7818	1.64034	0				4.88575	14.2818	1	3.17176	13.1415	0.99	Egg_High
Smp_052640.1	hypothetical protein	c5634_g1_i1	504	954	38.7741	1.57527	0				6.27702	38.2741	1	4.62142	37.1988	1	Egg_High
Smp_052890.1	hypothetical protein	c2959_g1_i1	837	861	35.8882	7.27546	0	3.86304	6.77546	0.99	6.16544	35.3882	1	2.3024	28.6127	0.96	Egg_High
Smp_052910.1	skp1-related	c8136_g1_i1	735	492	255.599	26.0307	17.1085				3.90109	238.49	1	3.2956	229.568	1	Egg_High
Smp_053220.1	aldo-keto reductase, putative	c6047_g1_i1	1182	933	120.929	20.4377	22.5775				2.42119	98.351	0.97	2.56485	100.491	0.97	Egg_High
Smp_053430.1	hypothetical protein	c1386_g1_i2	500	417	12.5608	0	0				4.65086	12.0608	0.99	4.65086	12.0608	1	Egg_High
Smp_053820.1	preprotein translocase secy subunit (sec61), putative	c8037_g1_i2	1702	1428	77.8769	5.9668	9.14238				3.09055	68.7345	1	3.70616	71.91	1	Egg_High
Smp_054540.1	microtubule-associated protein, rp/eb family, putative	c7627_g1_i1	1557	831	225.661	50.8819	33.7478				2.74129	191.913	0.99	2.14893	174.779	0.96	Egg_High
Smp_055220.3	surface protein PspC , putative	c15688_g1_i1	916	2190	22.8146	3.34842	0				5.51189	22.3146	1	2.76841	19.4662	0.99	Egg_High
Smp_055420.2	hypothetical protein	c6133_g1_i1	735	513	103.327	17.1804	6.44481				4.00293	96.8818	1	2.58838	86.1462	0.99	Egg_High
Smp_056350.1	mitotic spindle assembly checkpoint protein mad2- related	c4985_g1_i1	303	603	22.1813	4.53366	0	3.18068	4.03366	0.97	5.47127	21.6813	1	2.2906	17.6477	0.96	Egg_High
Smp_056370.1	pbs lyase heat-like protein	c15258_g1_i1	681	1077	33.7752	5.83032	0	3.54357	5.33032	0.98	6.07789	33.2752	1	2.53432	27.9449	0.97	Egg_High
Smp_056460.1	hypothetical protein	c7961_g1_i1	613	576	1663.45	2.9373	15.8091	-2.42819	12.8718	0.96	6.71728	1647.64	1	9.14547	1660.51	1	Egg_High
Smp_056640.1	huntingtin interacting protein-related	c8437_g2_i1	1867	2406	281.425	39.523	6.13652	2.6872	33.3865	0.99	5.51919	275.289	1	2.83199	241.902	0.99	Egg_High
Smp_056860.1	snf5, putative	c8183_g14_i1	1462	1344	62.7142	13.0189	7.7847				3.01008	54.9295	1	2.26818	49.6953	0.96	Egg_High
Smp_056900.1	ribonuclease pH related	c3726_g1_i2	673	714	15.026	0	0				4.90939	14.526	1	4.90939	14.526	1	Egg_High
Smp_058350.1	programmed cell death, putative	c8198_g8_i2	1127	339	19.5566	4.72624	0	3.24069	4.22624	0.97	5.28958	19.0566	1	2.04889	14.8304	0.96	Egg_High
Smp_058530.1	hypothetical protein	c8007_g1_i1	735	483	891.963	107.67	113.826				2.97016	778.137	0.99	3.05037	784.293	1	Egg_High
Smp_058680.2	ribosome biogenesis regulatory protein, putative	c6728_g1_i1	804	807	63.2484	11.7389	4.93123				3.68101	58.3172	1	2.42974	51.5095	0.97	Egg_High
Smp_059600.1	tektin, putative	c7253_g1_i1	944	720	65.0529	14.8336	4.62792				3.81318	60.425	1	2.13275	50.2193	0.96	Egg_High
Smp_060270.1	hypothetical protein	c7647_g1_i2	1003	573	62.9601	0	0				6.97637	62.4601	1	6.97637	62.4601	1	Egg_High
Smp_060620.1	hypothetical protein	c1258_g1_i1	1041	555	16.1951	2.6403	0				5.01748	15.6951	1	2.61678	13.5548	0.98	Egg_High
Smp_060900.1	U4/U6-associated RNA splicing factor-related	c3536_g1_i1	1066	1647	11.1132	2.70957	2.25529				2.30089	8.85789	0.95	2.03614	8.40361	0.95	Egg_High
Smp_061870.1	ubiquinol--cytochrome C reductase	c7316_g1_i1	1052	813	30.3734	0.237278	2.73921				3.47097	27.6341	1	5.92473	29.8734	1	Egg_High
Smp_062790.1	grpe protein, putative	c7085_g1_i1	752	669	68.8288	16.5542	14.0359				2.29389	54.7929	0.97	2.05582	52.2746	0.96	Egg_High
Smp_062950.1	growth factor receptor-bound protein, putative	c3768_g2_i1	1598	705	43.9919	6.73987	10.2219				2.10558	33.77	0.96	2.70644	37.252	0.99	Egg_High
Smp_062970.1	WD-repeat protein, putative	c12096_g1_i1	478	3996	9.16233	2.16351	0				4.19571	8.66233	0.99	2.08234	6.99882	0.95	Egg_High
Smp_063490.1	hsl and clp protease, putative	c14673_g1_i1	304	1026	11.5737	2.19067	0.65555				4.142	10.9181	0.99	2.4014	9.38302	0.96	Egg_High
Smp_063650.4	transcription initiation factor iib, putative	c18756_g1_i1	745	927	13.728	1.39377	3.42705				2.00208	10.301	0.96	3.30006	12.3342	0.99	Egg_High
Smp_063670.1	hypothetical protein	c4232_g1_i1	1611	993	69.6236	8.31898	1.95549				5.15397	67.6681	1	3.0651	61.3046	1	Egg_High
Smp_064360.1	RNA and export factor binding protein, putative	c3597_g1_i1	604	963	25.6583	5.94788	1.75525				3.86967	23.903	1	2.10898	19.7104	0.96	Egg_High
Smp_064390.1	hypothetical protein	c1669_g1_i1	891	966	24.7056	5.29562	3.11561				2.98725	21.59	0.99	2.22197	19.41	0.96	Egg_High
Smp_064500.1	hypothetical protein	c7503_g1_i1	907	672	56.9868	2.71401	11.1107	-2.03345	8.3967	0.95	2.35868	45.876	0.97	4.39213	54.2727	1	Egg_High
Smp_064590.1	splicing factor, putative	c7037_g1_i1	1199	1392	39.6873	2.16146	5.57185				2.83245	34.1155	0.99	4.1986	37.5259	1	Egg_High
Smp_064870.1	cytoplasmic dynein intermediate chain 2, (dhic- 2), putative	c6456_g1_i1	1274	1980	82.1562	16.0438	16.6456				2.30323	65.5105	0.97	2.35635	66.1124	0.97	Egg_High
Smp_065580.5	heterogeneous nuclear ribonucleoprotein k, putative	c8077_g1_i3	1097	969	21.3723	3.09776	0				5.41767	20.8723	1	2.78645	18.2745	0.99	Egg_High
Smp_066330.2	hypothetical protein	c4896_g1_i1	1560	1764	108.335	10.9014	8.56147				3.66149	99.7733	1	3.31291	97.4334	1	Egg_High
Smp_067000.7	hypothetical protein	c8358_g2_i1	922	1365	190.173	12.5586	25.1368				2.91944	165.036	0.99	3.92057	177.615	1	Egg_High
Smp_067420.1	splicing factor 3b, subunit 4 (fragment), putative	c15187_g1_i1	997	1035	38.5627	5.65093	8.09387				2.25231	30.4689	0.96	2.77065	32.9118	0.99	Egg_High
Smp_067490.1	programmed cell death protein, putative	c6465_g1_i1	601	576	287.663	16.489	0.353997	5.04343	15.989	1	9.16824	287.163	1	4.12481	271.174	1	Egg_High
Smp_068840.1	tbp-1 interacting protein, putative	c3408_g1_i2	660	624	11.7428	2.58313	0				4.5537	11.2428	0.99	2.18458	9.15962	0.95	Egg_High
Smp_068960.1	serine/threonine kinase	c20266_g1_i1	253	1599	8.23611	0.802439	0				4.04196	7.73611	0.98	3.3595	7.43367	0.99	Egg_High
Smp_069130.2	heat shock protein 70 (hsp70)-4, putative	c4669_g1_i1	907	2544	2193.43	81.4935	107.968				4.34452	2085.47	1	4.75036	2111.94	1	Egg_High
Smp_069160.1	peptidyl-prolyl cis-trans isomerase G, ppig, putative	c8568_g1_i2	2879	3669	195.094	18.2978	10.9834				4.15077	184.111	1	3.41443	176.796	1	Egg_High
Smp_069220.1	es2 protein, putative	c20245_g1_i1	396	1176	15.0309	0	0				4.90986	14.5309	1	4.90986	14.5309	1	Egg_High
Smp_069220.2	es2 protein, putative	c15239_g1_i1	379	1329	10.4828	0	1.74295				2.58841	8.73981	0.98	4.38995	9.98277	0.99	Egg_High
Smp_069380.1	histone deacetylase 4, 5,, putative	c15719_g1_i1	976	4065	15.5533	3.69728	0				4.95915	15.0533	1	2.07268	11.856	0.96	Egg_High
Smp_069840.1	fetal globin-inducing factor, putative	c7104_g1_i1	581	687	11.9781	0	0				4.58233	11.4781	0.99	4.58233	11.4781	0.99	Egg_High
Smp_069910.1	hypothetical protein	c5035_g1_i1	554	978	42.7234	10.0968	0.367109	4.33583	9.59683	0.99	6.41695	42.2234	1	2.08112	32.6266	0.96	Egg_High
Smp_070680.1	hypothetical protein	c1269_g1_i1	1252	825	23.055	3.4433	0				5.52701	22.555	1	2.74321	19.6117	0.99	Egg_High
Smp_070710.1	dimethylallyltransferase farnesyl pyrophosphate synthase geranyltranstransferase	c2110_g1_i2	899	1161	50.4757	0	0				6.65752	49.9757	1	6.65752	49.9757	1	Egg_High
Smp_071250.1	rap1 and, putative	c8320_g1_i1	1157	555	454.895	45.7656	85.1697				2.41712	369.725	0.97	3.3132	409.13	1	Egg_High
Smp_071390.1	adenylate kinase, putative	c7763_g2_i1	1132	594	429.344	12.2049	17.0656				4.65297	412.278	1	5.1366	417.139	1	Egg_High
Smp_071640.1	arginine/serine-rich splicing factor, putative	c7459_g2_i1	647	906	81.6952	16.5684	19.4641				2.06944	62.2311	0.96	2.30181	65.1267	0.96	Egg_High
Smp_072440.1	hypothetical protein	c10172_g1_i1	1299	3861	24.2779	5.25507	0	3.39371	4.75507	0.97	5.60157	23.7779	1	2.20786	19.0229	0.96	Egg_High
Smp_073270.1	neuroendocrine protein 7b2, putative	c6786_g1_i1	1129	867	65.011	2.59935	16.0796	-2.629	13.4802	0.98	2.01546	48.9315	0.96	4.64446	62.4117	1	Egg_High
Smp_073410.1	proteasome catalytic subunit 2 (T01 family)	c7692_g1_i1	994	846	249.247	33.0276	12.5509				4.31172	236.696	1	2.91583	216.219	0.99	Egg_High
Smp_073890.1	hypothetical protein	c17701_g1_i1	615	1380	22.1995	0	5.45196	-3.44677	4.95196	0.97	2.02568	16.7476	0.96	5.47246	21.6995	1	Egg_High
Smp_073950.1	hypothetical protein	c13471_g1_i1	689	1074	18.3011	3.78969	4.35111				2.07248	13.95	0.96	2.27178	14.5114	0.96	Egg_High
Smp_075330.1	hypothetical protein	c6449_g1_i1	995	1152	329.484	1.03067	0				9.36406	328.984	1	8.32049	328.453	1	Egg_High
Smp_075430.1	hypothetical protein	c17787_g1_i1	425	939	43.5208	0	0				6.44363	43.0208	1	6.44363	43.0208	1	Egg_High
Smp_075940.1	prohibitin, putative	c6252_g1_i1	972	627	117.736	19.4801	12.3171				3.25682	105.419	1	2.59549	98.2561	0.99	Egg_High
Smp_076150.2	hypothetical protein	c3986_g1_i1	554	2379	19.2548	3.06293	2.33939				3.04101	16.9154	0.99	2.65224	16.1919	0.99	Egg_High
Smp_076390.1	glycolipid transfer protein (gltp), putative	c18803_g1_i1	668	675	24.6443	1.74703	0				5.62318	24.1443	1	3.81828	22.8973	1	Egg_High
Smp_076450.1	hypothetical protein	c6019_g1_i1	500	1704	35.6281	5.58866	0.642438	3.12087	4.94623	0.97	5.79331	34.9857	1	2.67244	30.0394	0.99	Egg_High
Smp_076600.1	sox transcription factor	c1903_g1_i1	472	2385	24.3665	0	0				5.60683	23.8665	1	5.60683	23.8665	1	Egg_High
Smp_076710.1	hypothetical protein	c8540_g2_i1	548	693	10.3358	1.38602	1.99133				2.37584	8.34444	0.96	2.89862	8.94974	0.98	Egg_High
Smp_077180.1	serine/threonine kinase	c9333_g1_i1	758	1716	27.858	6.39783	4.68439				2.57216	23.1736	0.97	2.12244	21.4602	0.96	Egg_High
Smp_077310.1	tegument-allergen-like protein	c5533_g1_i1	692	552	44.3945	3.20506	8.28043				2.4226	36.114	0.97	3.79196	41.1894	1	Egg_High
Smp_077810.1	hypothetical protein	c10720_g1_i1	573	1125	17.8732	0.0535216	2.2306				3.0023	15.6426	0.99	5.15973	17.3732	1	Egg_High
Smp_078590.1	hypothetical protein	c6838_g1_i1	416	444	154.458	0	0				8.27107	153.958	1	8.27107	153.958	1	Egg_High
Smp_078600.1	short-chain dehydrogenase/reductase, putative	c11170_g1_i1	661	996	26.0484	3.52169	4.88554				2.4146	21.1628	0.97	2.88685	22.5267	0.99	Egg_High
Smp_079410.1	kinase	c12470_g1_i1	506	2469	11.4184	1.89329	1.25214				3.1889	10.1663	0.99	2.5924	9.52516	0.98	Egg_High
Smp_080180.1	carcinoma associated protein hoj-1, putative	c3103_g1_i1	546	1050	10.0634	2.35777	1.60426				2.64913	8.4591	0.98	2.09362	7.70559	0.95	Egg_High
Smp_080860.1	serine/threonine kinase	c6917_g1_i1	972	660	143.562	1.49043	7.02598				4.35283	136.536	1	6.5898	142.072	1	Egg_High
Smp_081200.1	Filamin-A-interacting protein 1 (FILIP), putative	c2446_g1_i1	494	909	24.9611	1.43809	0				5.64161	24.4611	1	4.11746	23.523	1	Egg_High
Smp_081260.1	hypothetical protein	c19375_g1_i1	610	2778	11.3858	1.75807	0				4.50917	10.8858	0.99	2.69517	9.62776	0.98	Egg_High
Smp_081460.3	6-phosphogluconolactonase	c5541_g1_i4	1085	726	37.8568	0	2.41309				3.9716	35.4438	1	6.24248	37.3568	1	Egg_High
Smp_082420.1	uridine phosphorylase, putative	c14676_g1_i1	724	891	23.1994	3.89523	4.77857				2.27944	18.4208	0.96	2.57431	19.3042	0.97	Egg_High
Smp_082850.2	cullin, putative	c6103_g1_i1	1727	2253	134.498	16.3924	25.689				2.38836	108.809	0.97	3.03648	118.106	1	Egg_High
Smp_083730.2	hypothetical protein	c8137_g1_i1	1622	936	401.563	60.8031	69.7837				2.52466	331.779	0.97	2.72341	340.76	0.99	Egg_High
Smp_084790.1	protein bat5 (S09 family)	c490_g1_i2	986	810	14.7632	0	0				4.88394	14.2632	1	4.88394	14.2632	1	Egg_High
Smp_086630.1	hypothetical protein	c8304_g1_i1	241	189	21.5914	0	0				5.43239	21.0914	1	5.43239	21.0914	1	Egg_High
Smp_086760.1	phosducin-like protein 3 (viral iap-associated factor 1) (viaf-1)	c5044_g1_i1	783	738	10.1114	2.35775	0				4.33791	9.6114	0.99	2.1005	7.75365	0.95	Egg_High
Smp_086900.1	ADP-ribosylation factor, arf, putative	c5869_g1_i1	1050	543	41.4068	8.04995	0	4.00898	7.54995	0.99	6.37179	40.9068	1	2.36281	33.3568	0.97	Egg_High
Smp_088310.1	hypothetical protein	c12672_g1_i1	462	735	11.8242	2.71221	0				4.56367	11.3242	0.99	2.1242	9.11196	0.95	Egg_High
Smp_088390.1	hypothetical protein	c4091_g1_i1	646	642	64.0629	2.96815	0				7.00142	63.5629	1	4.43185	61.0948	1	Egg_High
Smp_088720.1	hypothetical protein	c915_g1_i1	585	738	114.8	1.28231	0				7.84298	114.3	1	6.48423	113.518	1	Egg_High
Smp_089370.1	NAD dependent epimerase/dehydratase, putative	c4570_g1_i1	554	789	151.481	0	0				8.24299	150.981	1	8.24299	150.981	1	Egg_High
Smp_089640.2	succinate dehydrogenase iron-sulfur protein, putative	c8015_g1_i1	1198	834	354.765	27.8631	12.285				4.85189	342.48	1	3.67043	326.901	1	Egg_High
Smp_090340.1	hypothetical protein	c4251_g1_i1	689	507	54.3723	7.19086	0	3.84617	6.69086	0.99	6.7648	53.8723	1	2.91863	47.1814	0.99	Egg_High
Smp_090420.1	hypothetical protein	c17239_g1_i1	213	1440	10.1458	0	0				4.34281	9.64578	0.99	4.34281	9.64578	0.99	Egg_High
Smp_091390.1	hypothetical protein	c6895_g1_i1	1333	1335	112.543	18.4234	15.8437				2.82849	96.6989	0.99	2.61086	94.1192	0.99	Egg_High
Smp_091460.1	glutamine synthetase 1, 2 (glutamate-amonia ligase) (gs), putative	c8308_g1_i2	1424	1095	458.104	32.5486	33.6573				3.76668	424.447	1	3.81501	425.556	1	Egg_High
Smp_091650.1	cation-transporting ATPase, putative	c12295_g1_i1	1154	3075	38.2723	6.79769	3.60863				3.40678	34.6637	1	2.49319	31.4746	0.97	Egg_High
Smp_092170.1	hypothetical protein	c5060_g1_i1	634	1239	23.9218	3.76001	3.61982				2.72433	20.302	0.99	2.66951	20.1618	0.99	Egg_High
Smp_092850.3	hypothetical protein	c3253_g1_i1	761	1053	25.1144	0	0				5.65044	24.6144	1	5.65044	24.6144	1	Egg_High
Smp_093310.1	E2F/DP family, putative	c8234_g1_i1	901	870	209.075	16.6889	50.9438				2.03704	158.131	0.96	3.64707	192.386	1	Egg_High
Smp_093850.1	hypothetical protein	c3106_g1_i1	807	654	36.2822	3.12789	4.41698				3.03813	31.8653	1	3.536	33.1544	1	Egg_High
Smp_094090.1	serine/threonine kinase	c13119_g1_i1	963	630	48.6833	3.48049	0.940077				5.6945	47.7432	1	3.80606	45.2028	1	Egg_High
Smp_094570.1	hypothetical protein	c19001_g1_i1	796	2751	86.9094	2.70942	4.56081				4.25215	82.3485	1	5.00345	84.1999	1	Egg_High
Smp_096210.1	hypothetical protein	c3621_g1_i1	846	1566	43.3699	10.4919	3.51058				3.62691	39.8594	1	2.04742	32.878	0.96	Egg_High
Smp_097210.1	hypothetical protein	c5660_g1_i1	217	1029	40.0744	3.69676	2.26821				4.14306	37.8062	1	3.43835	36.3776	1	Egg_High
Smp_097370.1	fructose-1,6-bisphosphatase-related	c426_g1_i2	651	1029	36.9665	4.55121	0	3.18625	4.05121	0.97	6.20815	36.4665	1	3.0219	32.4153	1	Egg_High
Smp_097500.1	hypothetical protein	c17929_g1_i1	517	1458	23.1556	1.93181	0				5.53329	22.6556	1	3.58334	21.2238	1	Egg_High
Smp_097620.1	hypothetical protein	c7049_g1_i1	938	543	112.329	8.24695	13.347				3.07315	98.9824	1	3.76773	104.082	1	Egg_High
Smp_097660.1	DEAD box ATP-dependent RNA helicase, putative	c8243_g1_i1	1576	1179	691.833	157.638	156.913				2.14046	534.92	0.97	2.13381	534.195	0.96	Egg_High
Smp_098340.1	hypothetical protein	c7113_g1_i1	699	552	493.211	13.591	1.00408	3.7587	12.5869	1	8.94019	492.207	1	5.18148	479.62	1	Egg_High
Smp_098420.1	hypothetical protein	c5181_g1_i1	329	957	43.3267	0	0				6.43719	42.8267	1	6.43719	42.8267	1	Egg_High
Smp_098850.1	rex4-related (xpmc2)	c16220_g1_i1	291	813	8.84214	0	1.57332				2.49059	7.26882	0.96	4.1444	8.34214	0.99	Egg_High
Smp_098890.1	arginine/serine-rich splicing factor, putative	c5182_g1_i1	811	474	65.251	8.27432	10.0145				2.70391	55.2365	0.99	2.97929	56.9767	0.99	Egg_High
Smp_099160.1	hypothetical protein	c8214_g1_i1	1224	816	116.211	11.7938	14.3692				3.0157	101.842	1	3.30065	104.417	1	Egg_High
Smp_099440.1	bone morphogenetic protein antagonist noggin, putative	c13223_g1_i1	532	1224	13.3156	1.94061	2.95321				2.17276	10.3624	0.96	2.77854	11.375	0.98	Egg_High
Smp_099570.1	Spindle assembly checkpoint component MAD1 (Mitotic arrest deficient protein 1), putative	c17819_g1_i1	837	990	51.9568	5.31462	3.53903				3.87589	48.4178	1	3.28928	46.6422	1	Egg_High
Smp_099690.1	RER1 protein, putative	c3479_g1_i1	975	591	96.2379	11.3967	4.9253				4.28832	91.3126	1	3.078	84.8413	1	Egg_High
Smp_101310.1	Mizf protein, putative	c2856_g1_i1	851	1563	17.5569	3.77529	2.26031				2.95745	15.2966	0.99	2.21738	13.7817	0.96	Egg_High
Smp_101890.1	hypothetical protein	c12457_g1_i1	452	318	8.62137	0	1.68745				2.35307	6.93392	0.95	4.10792	8.12137	0.99	Egg_High
Smp_102020.2	hypothetical protein	c8304_g2_i1	733	513	286.264	0.57534	0				9.1612	285.764	1	8.95872	285.689	1	Egg_High
Smp_102450.1	rna 3' terminal phosphate cyclase, putative	c7608_g2_i1	1223	1227	85.1943	13.7636	20.4337				2.05981	64.7606	0.96	2.6299	71.4307	0.99	Egg_High
Smp_102490.1	hypothetical protein	c7615_g1_i1	748	852	35.9572	0	0				6.16821	35.4572	1	6.16821	35.4572	1	Egg_High
Smp_103100.1	nuclear pore complex protein nup93 (nucleoporin nup93) (dead eye protein), putative	c8953_g1_i1	533	2808	18.7977	2.70148	0.301553				5.23248	18.2977	1	2.79874	16.0962	0.99	Egg_High
Smp_103170.1	hypothetical protein	c13412_g1_i1	358	336	34.7641	0	0				6.11953	34.2641	1	6.11953	34.2641	1	Egg_High
Smp_103670.1	glycolipid transfer protein-related	c14972_g1_i1	318	495	15.5537	0.464258	0.916948				4.08428	14.6368	1	4.95919	15.0537	1	Egg_High
Smp_103790.1	tubulin alpha chain, putative	c4390_g1_i1	900	1359	50.8261	5.03433	0	3.3318	4.53433	0.97	6.6675	50.3261	1	3.3357	45.7918	1	Egg_High
Smp_104000.1	hypothetical protein	c7577_g1_i6	703	432	17.9311	2.6908	0				5.16439	17.4311	1	2.73635	15.2403	0.99	Egg_High
Smp_104110.1	Rho GTPase, putative	c5820_g1_i1	411	579	48.9447	3.45398	0				6.61308	48.4447	1	3.82482	45.4907	1	Egg_High
Smp_105070.1	hypothetical protein	c8099_g1_i1	1369	723	398.902	26.4797	13.7221				4.86146	385.18	1	3.91307	372.422	1	Egg_High
Smp_105180.1	Pre-mRNA-splicing factor CWC25, putative	c6642_g1_i1	774	972	57.9967	11.0259	4.76047				3.60679	53.2362	1	2.39507	46.9708	0.97	Egg_High
Smp_106010.1	hypothetical protein	c5101_g1_i1	486	294	72.4439	2.87382	14.1831	-2.30313	11.3093	0.95	2.35269	58.2608	0.97	4.65582	69.5701	1	Egg_High
Smp_106130.1	heat shock protein 70 (hsp70), putative	c8519_g1_i1	403	1458	83.099	4.95033	2.76795				4.90794	80.331	1	4.06923	78.1487	1	Egg_High
Smp_106930.1	heat shock protein 70, putative	c7533_g1_i1	2757	1914	3284.42	172.645	104.769				4.97035	3179.65	1	4.24975	3111.77	1	Egg_High
Smp_107590.1	hypothetical protein	c4175_g1_i1	509	378	1757.36	0	0				11.7792	1756.86	1	11.7792	1756.86	1	Egg_High
Smp_112110.1	interleukin-4-inducing protein precursor, putative	c6966_g1_i1	368	405	187.85	0	0				8.55343	187.35	1	8.55343	187.35	1	Egg_High
Smp_113310.1	hypothetical protein	c3281_g1_i1	407	1092	8.84146	0	0.857079				3.36678	7.98438	0.98	4.14428	8.34146	0.99	Egg_High
Smp_113750.1	hypothetical protein	c8304_g2_i6	593	618	39.6024	0.0278886	0				6.30752	39.1024	1	6.30752	39.1024	1	Egg_High
Smp_114160.1	GTP-binding protein-related	c6845_g2_i1	955	885	32.5636	2.67191	0				6.02519	32.0636	1	3.60732	29.8917	1	Egg_High
Smp_114470.1	hypothetical protein	c11169_g1_i1	592	303	28.9737	6.14323	4.05705				2.83624	24.9167	0.99	2.23767	22.8305	0.96	Egg_High
Smp_114620.1	dynein light chain, putative	c6583_g1_i1	832	201	104.341	23.1141	24.5324				2.08855	79.8087	0.96	2.17446	81.227	0.96	Egg_High
Smp_114910.1	short chain dehydrogenase, putative	c2406_g1_i1	305	219	13.7487	0	0				4.78122	13.2487	1	4.78122	13.2487	1	Egg_High
Smp_115060.1	hypothetical protein	c5726_g1_i1	1135	507	51.0635	9.09808	6.49429				2.97505	44.5692	0.99	2.48866	41.9654	0.97	Egg_High
Smp_118200.1	hypothetical protein	c2252_g1_i1	805	1434	49.6905	7.62721	4.91631				3.33732	44.7742	1	2.70374	42.0633	0.99	Egg_High
Smp_120280.1	hypothetical protein	c6831_g2_i1	268	159	63.9708	0	0				6.99934	63.4708	1	6.99934	63.4708	1	Egg_High
Smp_120670.1	venom allergen-like (VAL) 5 protein	c9147_g1_i1	273	426	122.972	0	0				7.94218	122.472	1	7.94218	122.472	1	Egg_High
Smp_120980.1	inhibitor of growth family, member 5, putative	c6694_g1_i1	1622	654	125.495	23.5822	11.7873				3.41232	113.708	1	2.41186	101.913	0.97	Egg_High
Smp_121230.1	hypothetical protein	c13808_g1_i1	210	606	11.0774	0	0.222887				4.46955	10.5774	0.99	4.46955	10.5774	0.99	Egg_High
Smp_121240.1	hypothetical protein	c9328_g1_i1	403	813	36.7876	0	0				6.20115	36.2876	1	6.20115	36.2876	1	Egg_High
Smp_121320.1	hypothetical protein	c788_g1_i1	290	504	14.0795	0	0				4.81552	13.5795	1	4.81552	13.5795	1	Egg_High
Smp_121420.1	N-myristoyltransferase, putative	c7560_g1_i1	1831	1377	152.781	32.3906	21.5413				2.82628	131.239	0.99	2.23782	120.39	0.96	Egg_High
Smp_122730.1	hypothetical protein	c3854_g1_i1	1033	2577	32.0757	4.346	6.6866				2.26214	25.3891	0.96	2.88372	27.7297	0.99	Egg_High
Smp_122760.1	hypothetical protein	c17607_g1_i1	282	324	11.0468	0	0				4.46555	10.5468	0.99	4.46555	10.5468	0.99	Egg_High
Smp_122760.3	hypothetical protein	c7721_g1_i4	529	438	410.279	0	0				9.68046	409.779	1	9.68046	409.779	1	Egg_High
Smp_122820.1	hypothetical protein	c4806_g1_i1	685	996	149.889	1.05321	0				8.22775	149.389	1	7.15296	148.835	1	Egg_High
Smp_122960.1	ubiquitin-specific peptidase 30 (C19 family)	c14789_g1_i1	1323	1788	28.6318	4.72617	4.62818				2.6291	24.0036	0.99	2.59887	23.9056	0.99	Egg_High
Smp_123000.2	sno and ski oncogene family, putative	c6128_g2_i1	1424	4167	36.6138	7.31556	8.65352				2.08103	27.9602	0.96	2.32335	29.2982	0.97	Egg_High
Smp_123165.1	dynactin P62 subunit, putative	c5961_g1_i1	1203	1863	85.943	16.8928	5.46286				3.97565	80.4802	1	2.34697	69.0502	0.97	Egg_High
Smp_123690.1	hypothetical protein	c3262_g1_i1	928	753	32.4336	0	0				6.01942	31.9336	1	6.01942	31.9336	1	Egg_High
Smp_124050.2	venom allergen-like (VAL) 6 protein	c7858_g1_i1	1014	1167	5.84829	0	0.386743				3.54801	5.34829	0.97	3.54801	5.34829	0.98	Egg_High
Smp_124310.1	5-AMP-activated protein kinase , beta subunit, putative	c7177_g7_i1	1013	609	44.6972	5.54686	8.83161				2.33944	35.8656	0.97	3.01044	39.1503	1	Egg_High
Smp_124490.1	retinoblastoma-binding protein-related	c4965_g1_i1	1203	1056	35.9119	5.30695	4.57504				2.9726	31.3368	0.99	2.75851	30.6049	0.99	Egg_High
Smp_124730.1	choline-phosphate cytidylyltransferase	c492_g1_i1	1404	1065	35.4869	7.58612	6.50043				2.44868	28.9864	0.97	2.22585	27.9008	0.96	Egg_High
Smp_124820.1	chromosome region maintenance protein 1/exportin, putative	c8369_g1_i1	1877	2487	218.589	32.2913	2.6415	3.61172	29.6498	1	6.37072	215.947	1	2.759	186.298	0.99	Egg_High
Smp_124940.1	adrenodoxin, putative	c3289_g1_i3	575	477	10.5045	2.07537	0				4.39293	10.0045	0.99	2.33957	8.4291	0.96	Egg_High
Smp_125000.1	hypothetical protein	c8996_g1_i1	620	1185	27.6046	4.91304	5.41543				2.34976	22.1891	0.97	2.49022	22.6915	0.97	Egg_High
Smp_125460.1	zinc finger protein, putative	c8942_g1_i1	1452	1119	83.4125	7.70944	1.04794	2.87908	6.66151	0.98	6.31464	82.3646	1	3.43557	75.7031	1	Egg_High
Smp_125590.1	hypothetical protein	c11296_g1_i1	369	1338	12.1536	0	1.62577				2.90219	10.5278	0.98	4.60331	11.6536	0.99	Egg_High
Smp_125670.1	developmentally regulated GTP-binding protein- related	c10197_g1_i1	565	1071	30.862	1.67527	3.80835				3.0186	27.0537	0.99	4.20337	29.1867	1	Egg_High
Smp_125760.1	prokaryotic DNA topoisomerase, putative	c8106_g2_i1	452	2319	27.2583	2.32649	0				5.76862	26.7583	1	3.55047	24.9318	1	Egg_High
Smp_125890.1	DNA photolyase, putative	c7021_g3_i1	354	1473	11.2287	2.06031	0				4.48912	10.7287	0.99	2.44627	9.16844	0.96	Egg_High
Smp_126170.1	hypothetical protein	c12700_g1_i1	271	2202	17.2754	0	0				5.11065	16.7754	1	5.11065	16.7754	1	Egg_High
Smp_126220.1	hypothetical protein	c11758_g1_i1	247	771	15.212	0	0				4.92714	14.712	1	4.92714	14.712	1	Egg_High
Smp_126370.1	DNA-directed RNA polymerase II, putative	c6580_g1_i1	661	618	140.734	3.75837	14.9886	-1.99569	11.2302	0.95	3.23103	125.745	1	5.22672	136.975	1	Egg_High
Smp_126820.1	hypothetical protein	c18843_g1_i1	235	2295	11.2729	0	0				4.49478	10.7729	0.99	4.49478	10.7729	0.99	Egg_High
Smp_126860.1	rab-gap/tbc-related	c7446_g2_i1	1183	861	94.1936	14.8829	12.7413				2.88612	81.4523	0.99	2.66197	79.3107	0.99	Egg_High
Smp_127070.1	origin recognition complex subunit, putative	c1254_g1_i2	884	2829	15.542	0	0				4.9581	15.042	1	4.9581	15.042	1	Egg_High
Smp_127100.1	hypothetical protein	c13132_g1_i1	858	864	32.3055	2.075	5.20712				2.63322	27.0983	0.99	3.96059	30.2304	1	Egg_High
Smp_127780.1	hypothetical protein	c8433_g1_i1	2957	4473	270.338	54.0126	49.9847				2.43521	220.354	0.97	2.3234	216.326	0.97	Egg_High
Smp_128070.1	hypothetical protein	c1335_g1_i1	574	1002	41.8793	3.01615	0				6.38817	41.3793	1	3.79546	38.8632	1	Egg_High
Smp_128490.1	tomosyn, putative	c7437_g3_i1	1120	2103	52.0554	10.7421	11.1837				2.21865	40.8717	0.97	2.27677	41.3133	0.96	Egg_High
Smp_128690.1	glycine dehydrogenase (decarboxylating)	c13983_g1_i1	541	3123	11.7396	2.51438	0				4.55331	11.2396	0.99	2.22311	9.2252	0.95	Egg_High
Smp_128790.1	tyrosine kinase	c6266_g2_i2	3741	3927	146.779	29.8875	23.5222				2.64155	123.256	0.99	2.29603	116.891	0.96	Egg_High
Smp_128990.1	hypothetical protein	c9251_g1_i1	1019	2121	17.6342	4.32766	3.74882				2.23387	13.8853	0.96	2.02671	13.3065	0.96	Egg_High
Smp_129060.1	solute carrier family 17, member 7 (vesicular glutamate transporter), putative	c5051_g1_i1	593	1782	66.2321	1.26843	8.65326	-2.7702	7.38483	0.98	2.93622	57.5789	0.99	5.70642	64.9637	1	Egg_High
Smp_129270.1	camp-specific 3,5-cyclic phosphodiesterase, putative	c18232_g1_i1	273	1365	11.453	0	0				4.51766	10.953	0.99	4.51766	10.953	0.99	Egg_High
Smp_129360.1	cyclin G, putative	c4443_g1_i1	965	1509	55.546	6.61809	3.46321				4.0035	52.0828	1	3.0692	48.9279	1	Egg_High
Smp_129450.1	glucose-6-phosphatase, putative	c6858_g1_i1	945	945	73.8184	13.3185	0	4.73536	12.8185	1	7.20591	73.3184	1	2.47055	60.4998	0.97	Egg_High
Smp_129500.1	DNA-directed rna polymerase I largest subunit, putative	c9830_g1_i1	653	5328	9.09136	1.6639	0				4.1845	8.59136	0.99	2.44993	7.42746	0.96	Egg_High
Smp_129570.1	hypothetical protein	c17088_g1_i1	1754	1467	30.0166	5.92956	4.23234				2.82624	25.7843	0.99	2.33977	24.0871	0.97	Egg_High
Smp_130670.1	hypothetical protein	c18451_g1_i1	572	1278	13.8207	2.49039	0				4.78875	13.3207	1	2.47238	11.3303	0.96	Egg_High
Smp_130940.1	golgi snare bet1-related	c4194_g1_i1	648	405	15.4106	1.21609	0				4.94585	14.9106	1	3.6636	14.1945	1	Egg_High
Smp_131380.1	hypothetical protein	c13465_g1_i1	553	531	27.5712	5.50237	0	3.46005	5.00237	0.98	5.78509	27.0712	1	2.32504	22.0688	0.97	Egg_High
Smp_131860.1	hypothetical protein	c3090_g1_i1	462	1365	52.4116	7.31441	7.00809				2.90279	45.4035	0.99	2.84107	45.0971	0.99	Egg_High
Smp_131990.1	growth arrest-specific 2-related	c6663_g1_i1	708	2586	77.5497	8.43177	7.60476				3.35015	69.9449	1	3.20121	69.1179	1	Egg_High
Smp_132070.1	nAChR subunit, putative	c14730_g1_i1	708	2064	52.2438	0	0				6.70719	51.7438	1	6.70719	51.7438	1	Egg_High
Smp_132150.1	hypothetical protein	c4817_g1_i1	1024	3381	47.6563	7.49829	11.7026				2.02584	35.9537	0.96	2.66803	40.158	0.99	Egg_High
Smp_132570.1	choline/ethanolamine kinase, putative	c5758_g1_i1	516	897	73.6356	15.5516	5.26987				3.80457	68.3658	1	2.24334	58.084	0.96	Egg_High
Smp_132620.2	transmembrane gtpase mfn (mitofusin 1) (fzo homolog), putative	c18118_g1_i1	269	2325	5.67028	0.663965	0				3.50342	5.17028	0.97	3.09424	5.00632	0.97	Egg_High
Smp_132740.1	fatty acid desaturase, putative	c9683_g1_i1	855	1473	16.1737	1.64645	0				5.01558	15.6737	1	3.29622	14.5272	0.99	Egg_High
Smp_132950.1	hypothetical protein	c1391_g1_i2	514	372	25.9877	0	0				5.69976	25.4877	1	5.69976	25.4877	1	Egg_High
Smp_133320.1	ccr4-not transcription complex, putative	c7359_g1_i2	2388	8151	182.69	22.366	10.8571				4.07268	171.832	1	3.03001	160.324	1	Egg_High
Smp_133350.1	nucleolar GTP-binding protein, putative	c8019_g1_i1	1827	1986	338.702	38.5606	12.0924				4.80785	326.61	1	3.13482	300.141	1	Egg_High
Smp_133510.1	aldehyde dehydrogenase, putative	c8291_g1_i1	1822	5946	142.843	19.4254	8.68405				4.03992	134.159	1	2.87841	123.417	0.99	Egg_High
Smp_133650.1	hypothetical protein	c15000_g1_i1	335	531	19.2292	1.07362	0.201478				5.26523	18.7292	1	4.16274	18.1556	1	Egg_High
Smp_134340.1	hypothetical protein	c17915_g1_i1	218	336	12.2436	0	0				4.61396	11.7436	0.99	4.61396	11.7436	0.99	Egg_High
Smp_134370.1	rna 3' terminal phosphate cyclase, putative	c18857_g1_i1	458	945	9.2108	1.38127	0				4.20333	8.7108	0.99	2.73733	7.82953	0.98	Egg_High
Smp_134500.1	calcium/calmodulin-dependent 3,5-cyclic nucleotide phosphodiesterase, putative	c8532_g1_i1	596	1665	204.64	0	8.03514	-4.00632	7.53514	0.99	4.67062	196.605	1	8.67694	204.14	1	Egg_High
Smp_135010.1	oxalate:formate antiporter, putative	c6682_g1_i1	1209	864	204.721	1.18197	3.52952				5.85805	201.192	1	7.43633	203.539	1	Egg_High
Smp_135100.1	dtdp-glucose 4-6-dehydratase, putative	c3218_g1_i1	1042	1125	74.7692	7.33964	0.839104	3.12879	6.50054	0.98	6.47745	73.9301	1	3.34866	67.4295	1	Egg_High
Smp_135130.1	hypothetical protein	c13334_g1_i1	348	609	18.3798	0	0				5.20005	17.8798	1	5.20005	17.8798	1	Egg_High
Smp_135170.1	hypothetical protein	c3078_g1_i1	1065	1866	44.8189	2.69405	9.83839				2.18761	34.9805	0.96	4.05626	42.1248	1	Egg_High
Smp_135400.1	alanyl-tRNA synthetase, putative	c19464_g1_i1	889	5004	22.5602	4.49582	0	3.16858	3.99582	0.97	5.49571	22.0602	1	2.32713	18.0644	0.97	Egg_High
Smp_135660.1	G-protein coupled receptor fragment, putative	c5346_g1_i1	1192	1029	100.042	20.2795	3.66778	2.46704	16.6117	0.96	4.76956	96.3745	1	2.30252	79.7628	0.96	Egg_High
Smp_135710.1	forkhead protein/ forkhead protein domain, putative	c6867_g2_i1	1796	2364	157.999	23.6936	4.9514	2.25859	18.7423	0.96	4.99594	153.048	1	2.73735	134.306	0.99	Egg_High
Smp_136140.1	hypothetical protein	c6017_g1_i1	772	1584	78.5659	15.5459	3.43144	2.17965	12.1145	0.96	4.51702	75.1344	1	2.33737	63.0199	0.97	Egg_High
Smp_136740.1	torsin A, putative	c621_g1_i2	728	891	15.2401	0	0				4.9298	14.7401	1	4.9298	14.7401	1	Egg_High
Smp_136870.1	ER6-like protein	c9117_g1_i1	573	123	53.9769	6.60327	0	3.72318	6.10327	0.99	6.75427	53.4769	1	3.03109	47.3736	1	Egg_High
Smp_137480.1	serine esterase, putative	c18677_g1_i1	789	3951	21.0163	4.73433	0	3.24316	4.23433	0.97	5.39344	20.5163	1	2.15028	16.282	0.96	Egg_High
Smp_137660.1	rabkinesin-6, putative	c14100_g1_i1	753	3669	22.7022	2.48925	2.77502				3.03226	19.9272	0.99	3.18905	20.213	0.99	Egg_High
Smp_137870.1	steroidogenic acute regulatory protein, putative	c6567_g1_i2	1973	1677	84.9026	11.5302	17.3826				2.28817	67.52	0.97	2.88039	73.3723	0.99	Egg_High
Smp_137890.1	ATP-binding cassette, sub-family g2 (white protein) (abcg2), putative	c10199_g1_i1	714	1437	19.9948	2.77469	0				5.32156	19.4948	1	2.84923	17.2202	0.99	Egg_High
Smp_138080.1	MEG-3 (Grail) family	c4523_g1_i1	656	441	62.2927	1.18462	0				6.96099	61.7927	1	5.71657	61.1081	1	Egg_High
Smp_138180.1	methyl-cpg binding protein, mbd, putative	c3112_g1_i1	1407	945	40.3568	10.0891	4.47257				3.17364	35.8843	1	2.00002	30.2677	0.96	Egg_High
Smp_138660.1	long-chain-fatty-acid--CoA ligase	c2503_g1_i1	1057	2460	33.9017	5.13203	2.09494				4.01638	31.8067	1	2.72376	28.7696	0.99	Egg_High
Smp_138670.1	39S ribosomal protein L19, mitochondrial precursor, putative	c7318_g1_i1	1214	873	284.634	15.6	16.7328				4.08836	267.902	1	4.18949	269.034	1	Egg_High
Smp_138680.2	DNAj homolog subfamily C member, putative	c7506_g1_i2	1550	1197	103.477	24.0232	19.9124				2.37758	83.5651	0.97	2.10681	79.4542	0.96	Egg_High
Smp_138760.1	hypothetical protein	c4479_g1_i1	1008	786	95.3408	4.0486	8.467				3.49317	86.8738	1	4.5576	91.2922	1	Egg_High
Smp_138810.1	fgf receptor activating protein, putative	c7274_g1_i2	851	744	61.1923	6.33589	0.771595	3.03763	5.5643	0.98	6.30936	60.4207	1	3.27173	54.8564	1	Egg_High
Smp_138890.1	zinc finger protein, putative	c6210_g1_i1	480	738	37.0425	6.38384	1.69235				4.45208	35.3502	1	2.53669	30.6587	0.97	Egg_High
Smp_138960.1	SPFH domain protein 1 precursor. , putative	c15526_g1_i1	444	1983	14.2703	3.30244	0				4.83494	13.7703	1	2.1114	10.9678	0.96	Egg_High
Smp_139530.1	cellular tumor antigen P53, putative	c13255_g1_i1	542	2091	29.3397	0	2.69589				3.44402	26.6438	1	5.87478	28.8397	1	Egg_High
Smp_139580.1	hypothetical protein	c8091_g1_i1	1198	786	229.359	50.7031	38.8007				2.56345	190.558	0.97	2.17746	178.656	0.96	Egg_High
Smp_139930.1	protein tyrosine phosphatase, non-receptor type nt1, putative	c8643_g1_i1	394	1887	15.6878	2.46458	0				4.97157	15.1878	1	2.67023	13.2232	0.98	Egg_High
Smp_139950.1	hypothetical protein	c8355_g1_i1	1782	1017	59.2786	3.20235	4.03265				3.87771	55.246	1	4.21031	56.0763	1	Egg_High
Smp_140240.1	hypothetical protein	c3561_g1_i1	966	1077	35.0212	7.93239	1.97013				4.15186	33.051	1	2.1424	27.0888	0.96	Egg_High
Smp_140370.1	hypothetical protein	c296_g1_i1	399	522	9.95289	0	1.58291				2.65254	8.36999	0.98	4.31512	9.45289	0.99	Egg_High
Smp_140690.1	DNA-directed RNA polymerase I subunit, putative	c12671_g1_i1	1046	3468	19.1392	3.60486	0				5.25846	18.6392	1	2.40852	15.5343	0.96	Egg_High
Smp_140780.1	hypothetical protein	c443_g1_i1	870	702	54.9548	3.49681	11.5285				2.25304	43.4263	0.97	3.97413	51.458	1	Egg_High
Smp_141290.1	innexin, putative	c6321_g1_i2	1071	1230	168.869	3.61658	5.80194				4.86323	163.067	1	5.54514	165.253	1	Egg_High
Smp_141290.3	innexin, putative	c8330_g1_i1	1319	1377	569.987	17.2824	63.2164				3.17256	506.771	1	5.04356	552.705	1	Egg_High
Smp_141330.1	hypothetical protein	c6301_g1_i1	1104	1008	86.843	21.1813	8.26745				3.3929	78.5756	1	2.03562	65.6617	0.96	Egg_High
Smp_141360.1	pyruvate carboxylase, putative	c7026_g1_i1	1838	3561	75.1661	5.84293	7.67039				3.29271	67.4957	1	3.68532	69.3231	1	Egg_High
Smp_141560.1	venom allergen-like (VAL) 25 protein	c6902_g1_i1	464	588	366.771	0	0				9.51873	366.271	1	9.51873	366.271	1	Egg_High
Smp_141570.1	twik family of potassium channels-related	c3046_g1_i1	435	1464	87.4217	0	0				7.44992	86.9217	1	7.44992	86.9217	1	Egg_High
Smp_141760.1	hypothetical protein	c17346_g1_i1	284	480	20.3048	0	0				5.34375	19.8048	1	5.34375	19.8048	1	Egg_High
Smp_141880.1	neuropeptide receptor, putative	c20473_g1_i1	377	1479	33.7459	0	0				6.07664	33.2459	1	6.07664	33.2459	1	Egg_High
Smp_141910.1	sh3 and multiple ankyrin repeat domains protein 1,2 (shank1,2), putative	c1765_g1_i1	489	1920	14.1916	0	2.89915				2.29134	11.2925	0.96	4.82697	13.6916	1	Egg_High
Smp_142230.1	cd63 antigen-like	c20712_g1_i1	281	987	22.7729	0	0				5.50925	22.2729	1	5.50925	22.2729	1	Egg_High
Smp_142700.1	nAChR subunit, putative	c620_g1_i1	396	1044	47.0643	0	4.02204	-3.00793	3.52204	0.95	3.54863	43.0423	1	6.55656	46.5643	1	Egg_High
Smp_142810.1	alpha-amylase, putative	c16083_g1_i1	530	1884	38.6558	0	0				6.27261	38.1558	1	6.27261	38.1558	1	Egg_High
Smp_143440.1	hypothetical protein	c13276_g1_i1	409	1470	30.5083	1.59171	0				5.93113	30.0083	1	4.26056	28.9166	1	Egg_High
Smp_143730.1	carboxypeptidase regulatory region-containing, putative	c4828_g1_i1	1745	4182	63.7699	9.56202	3.21163				4.3115	60.5582	1	2.73749	54.2078	0.99	Egg_High
Smp_143900.1	hypothetical protein	c14848_g1_i1	287	1242	21.476	0	0				5.42465	20.976	1	5.42465	20.976	1	Egg_High
Smp_144560.1	nucleobindin, putative	c4951_g1_i2	1386	1101	22.8677	5.37435	5.45969				2.06642	17.408	0.96	2.08915	17.4933	0.96	Egg_High
Smp_144680.1	hypothetical protein	c16844_g1_i1	440	1197	21.0793	0	1.84354				3.51527	19.2357	1	5.39775	20.5793	1	Egg_High
Smp_144830.1	hypothetical protein	c19901_g1_i1	821	1665	17.8602	3.13556	4.15062				2.10535	13.7096	0.96	2.50995	14.7246	0.96	Egg_High
Smp_144870.1	hypothetical protein	c3532_g1_i1	1289	2055	55.7281	13.2429	7.65554				2.86383	48.0726	0.99	2.07318	42.4852	0.96	Egg_High
Smp_145300.1	peptidylglycine alpha hydroxylating mono- oxygenase, putative	c12352_g1_i1	857	675	28.882	1.50686	2.16848				3.73541	26.7135	1	4.26055	27.3751	1	Egg_High
Smp_145310.1	hypothetical protein	c15575_g1_i1	365	1275	8.07906	1.00033	0				4.01419	7.57906	0.98	3.01371	7.07873	0.98	Egg_High
Smp_145550.1	dcc1-related	c17585_g1_i1	883	1317	17.594	3.81537	0				5.13701	17.094	1	2.20518	13.7786	0.96	Egg_High
Smp_145640.1	forkhead protein/ forkhead protein domain, putative	c3566_g1_i1	678	387	47.0143	9.24411	0.572748	4.01256	8.67136	0.99	6.35905	46.4415	1	2.34649	37.7702	0.97	Egg_High
Smp_145910.1	protein-tyrosine sulfotransferase, putative	c5019_g1_i1	759	627	40.924	7.21775	0	3.85155	6.71775	0.99	6.35487	40.424	1	2.50333	33.7062	0.97	Egg_High
Smp_146010.1	M16 family peptidase, putative	c14222_g1_i1	683	2709	35.5269	1.74195	0				6.15084	35.0269	1	4.35013	33.7849	1	Egg_High
Smp_146200.1	zyxin/trip6, putative	c6951_g1_i1	1311	1269	123.515	15.9789	19.3728				2.67258	104.142	0.99	2.95045	107.536	0.99	Egg_High
Smp_146650.1	nalp (nacht, leucine rich repeat and pyrin domain containing)-related	c10002_g1_i1	211	1941	9.5588	0	0				4.25683	9.0588	0.99	4.25683	9.0588	0.99	Egg_High
Smp_147360.1	cleavage stimulation factor, putative	c3044_g1_i1	1322	2358	25.5426	5.73728	2.63531				3.27686	22.9073	0.99	2.15447	19.8054	0.96	Egg_High
Smp_147440.1	Tektin-4, putative	c3304_g1_i1	929	987	59.5275	0.810448	2.50182				4.57251	57.0257	1	6.19869	58.7171	1	Egg_High
Smp_147540.1	hypothetical protein	c18650_g1_i1	936	732	24.5537	3.10945	4.07653				2.59053	20.4772	0.99	2.98121	21.4443	0.99	Egg_High
Smp_147620.1	hypothetical protein	c19462_g1_i1	1289	3063	44.0592	6.26167	0	3.64655	5.76167	0.98	6.46137	43.5592	1	2.81482	37.7975	0.99	Egg_High
Smp_147850.1	GTP-binding protein-related	c6104_g1_i1	872	2178	51.6289	10.4187	0	4.38111	9.91874	0.99	6.69011	51.1289	1	2.309	41.2102	0.96	Egg_High
Smp_148010.1	snf2 histone linker phd ring helicase, putative	c19128_g1_i1	866	4725	15.133	3.23023	0				4.91962	14.633	1	2.22799	11.9027	0.96	Egg_High
Smp_148160.1	hypothetical protein	c5347_g1_i1	267	912	66.978	0	0				7.06562	66.478	1	7.06562	66.478	1	Egg_High
Smp_148220.1	hypothetical protein	c18749_g1_i1	765	3822	24.7558	2.60189	0				5.62969	24.2558	1	3.25013	22.1539	1	Egg_High
Smp_148230.1	Pre-mRNA-splicing factor CLF1, putative	c7837_g1_i2	1698	2754	64.9276	7.34184	1.96339				5.04741	62.9643	1	3.14462	57.5858	1	Egg_High
Smp_148920.1	cell division protein ftsj, putative	c17108_g1_i1	688	711	44.8742	3.2359	0				6.48782	44.3742	1	3.79365	41.6383	1	Egg_High
Smp_148990.1	nucleolar protein NOP56, putative	c7972_g1_i1	1384	1950	211.083	26.8937	6.4889	2.05122	20.4048	0.96	5.02369	204.594	1	2.97247	184.189	0.99	Egg_High
Smp_149700.1	heterogeneous nuclear ribonucleoprotein l (hnrnp l), putative	c10942_g1_i1	639	1569	49.4904	5.80349	1.16968				5.40296	48.3207	1	3.09216	43.6869	1	Egg_High
Smp_150200.1	mannosyltransferase, putative	c5228_g1_i2	1849	1305	50.1536	7.35374	3.82614				3.71239	46.3275	1	2.7698	42.7999	0.99	Egg_High
Smp_150240.1	hypothetical protein	c6481_g1_i1	719	801	1909.35	0	0				11.8989	1908.85	1	11.8989	1908.85	1	Egg_High
Smp_150690.1	proliferation-associated protein 2G4, 38kDa (M24 family)	c8338_g1_i1	1109	1158	409.668	59.5325	14.9178	1.99664	44.6147	0.96	4.77935	394.75	1	2.78271	350.136	0.99	Egg_High
Smp_151010.1	monocarboxylate transporter, putative	c19344_g1_i1	1258	1479	33.4784	3.1184	6.33336				2.40219	27.145	0.97	3.42435	30.36	1	Egg_High
Smp_151580.1	pdz domain containing protein, putative	c69_g1_i1	823	528	36.0847	1.3492	0				6.17332	35.5847	1	4.74121	34.7355	1	Egg_High
Smp_152050.1	tetraspanin 18, isoform 1 , putative	c5691_g1_i2	914	621	67.4752	2.31264	0				7.07629	66.9752	1	4.86674	65.1626	1	Egg_High
Smp_152060.1	hypothetical protein	c3342_g1_i1	1766	2925	44.1285	3.4238	8.67774				2.34632	35.4508	0.97	3.68804	40.7047	1	Egg_High
Smp_152080.1	hypothetical protein	c5172_g2_i1	980	783	29.7861	5.95051	5.40773				2.46155	24.3784	0.97	2.32355	23.8356	0.97	Egg_High
Smp_152140.1	hypothetical protein	c17881_g1_i1	210	1944	8.98362	0	0				4.1673	8.48362	0.99	4.1673	8.48362	0.99	Egg_High
Smp_152400.1	anaphase-promoting complex subunit, putative	c2770_g1_i1	865	2346	93.3056	8.15166	0	4.02709	7.65166	0.99	7.54389	92.8056	1	3.5168	85.1539	1	Egg_High
Smp_152440.1	hypothetical protein	c5848_g1_i1	908	1608	99.4687	18.1885	18.1101				2.45745	81.3585	0.97	2.45121	81.2801	0.97	Egg_High
Smp_153350.1	ribonuclease z, chloroplast, putative	c4394_g2_i1	668	573	28.7225	3.8128	0				5.84411	28.2225	1	2.91326	24.9097	0.99	Egg_High
Smp_153610.1	chromatin assembly factor I P60 subunit, putative	c11411_g1_i1	518	1722	10.9403	1.35966	1.17424				3.21986	9.76611	0.99	3.00834	9.58068	0.99	Egg_High
Smp_153710.1	hypothetical protein	c11907_g1_i1	429	1221	15.6698	0.0453858	2.44956				2.6774	13.2203	0.98	4.96992	15.1698	1	Egg_High
Smp_154040.1	sugar nucleotide epimerase related	c8199_g1_i2	2290	888	391.82	50.7022	74.8081				2.38893	317.012	0.97	2.95007	341.118	0.99	Egg_High
Smp_154080.1	hypothetical protein	c7284_g1_i1	625	684	271.813	28.3784	8.67872				4.96899	263.134	1	3.25975	243.435	1	Egg_High
Smp_154370.1	shippo-1-related	c4840_g1_i1	719	711	29.7404	0	0				5.89435	29.2404	1	5.89435	29.2404	1	Egg_High
Smp_154580.1	rab 3 and, putative	c1574_g1_i1	1586	516	70.7535	11.3436	7.80303				3.18069	62.9505	1	2.64093	59.41	0.99	Egg_High
Smp_154770.1	impas 3 peptidase (A22 family)	c4346_g1_i1	642	2460	32.6885	3.33161	0.0450658				6.03071	32.1885	1	3.29449	29.3569	1	Egg_High
Smp_154780.1	s-adenosylmethionine-dependent methyltransferase related	c3644_g1_i1	900	1950	31.3947	2.2292	7.72238				2.0234	23.6723	0.96	3.81592	29.1655	1	Egg_High
Smp_154900.1	rhoGAP protein, putative	c6640_g1_i1	358	726	213.082	0	0				8.73527	212.582	1	8.73527	212.582	1	Egg_High
Smp_154930.1	pold3 protein , putative	c3104_g1_i2	1343	1338	53.0295	9.90702	0.965275	3.35944	8.94175	0.99	5.77971	52.0642	1	2.42027	43.1225	0.97	Egg_High
Smp_154980.1	yeast nucleolar complex, putative	c8158_g1_i1	1171	1809	517.476	66.0097	11.9334	2.46768	54.0763	0.96	5.43842	505.542	1	2.97074	451.466	0.99	Egg_High
Smp_155110.1	hypothetical protein	c9662_g1_i1	232	312	24.1195	0	0.102517				5.59213	23.6195	1	5.59213	23.6195	1	Egg_High
Smp_155370.1	myocardin-related transcription factor	c10129_g1_i1	662	3510	11.0704	1.64711	0				4.46864	10.5704	0.99	2.74871	9.42333	0.98	Egg_High
Smp_155480.1	heat shock protein 70 (hsp70)-interacting protein, putative	c14716_g1_i1	790	1335	21.0002	2.95736	0.451794				5.39233	20.5002	1	2.82802	18.0429	0.99	Egg_High
Smp_155610.1	Calmodulin-5/6/7/8 (CaM-5/6/7/8), putative	c18688_g1_i1	564	561	16.429	1.60065	0				5.03817	15.929	1	3.35952	14.8284	1	Egg_High
Smp_156360.1	pyruvate kinase, putative	c5310_g1_i1	588	3381	60.5888	3.68271	0.890627				6.08809	59.6982	1	4.04021	56.9061	1	Egg_High
Smp_156830.1	hypothetical protein	c7916_g1_i2	242	267	128.934	0	0				8.01049	128.434	1	8.01049	128.434	1	Egg_High
Smp_156870.1	protein tyrosine phosphatase, putative	c15696_g1_i1	543	867	15.7631	3.22264	0				4.97848	15.2631	1	2.29024	12.5404	0.96	Egg_High
Smp_156950.1	partner of ralbp-1, putative	c15636_g1_i1	691	1938	23.6018	5.07487	3.53609				2.73867	20.0657	0.99	2.21746	18.5269	0.96	Egg_High
Smp_157140.2	hypothetical protein	c10581_g1_i1	775	2790	12.4324	1.0172	1.92199				2.69342	10.5104	0.98	3.61143	11.4152	0.99	Egg_High
Smp_157930.1	leukocyte receptor cluster (lrc) member 4 protein, putative	c15257_g1_i1	668	1608	26.4642	3.45848	0.852216				4.95668	25.612	1	2.93583	23.0058	0.99	Egg_High
Smp_158440.1	hypothetical protein	c1621_g1_i1	652	660	29.2736	4.86922	0	3.28369	4.36922	0.97	5.87153	28.7736	1	2.58784	24.4044	0.99	Egg_High
Smp_158740.1	hypothetical protein	c7420_g1_i1	1922	1455	176.871	16.5094	11.2806				3.97078	165.59	1	3.42134	160.361	1	Egg_High
Smp_158900.1	hypothetical protein	c18693_g1_i1	970	3003	72.4189	6.79095	6.85536				3.40106	65.5635	1	3.41468	65.628	1	Egg_High
Smp_159110.1	Bullous pemphigoid antigen 1, isoform 5 (BPA) (Hemidesmosomal plaque protein) (Dystonia musculorum protein) (Dystonin), putative	c4351_g1_i1	1075	2700	43.5369	3.91197	10.713				2.02287	32.8239	0.96	3.47627	39.625	1	Egg_High
Smp_159120.1	family C48 unassigned peptidase (C48 family)	c1196_g1_i1	1284	1791	17.1756	4.09335	2.82026				2.60646	14.3553	0.98	2.06901	13.0823	0.96	Egg_High
Smp_159180.1	gamma-tubulin complex component 3 (gcp-3), putative	c6148_g1_i2	3615	2544	156.534	38.034	34.7294				2.17225	121.805	0.97	2.04111	118.5	0.96	Egg_High
Smp_159810.1	MEG-2 (ESP15) family	c6362_g1_i1	589	339	204.551	0	0				8.67631	204.051	1	8.67631	204.051	1	Egg_High
Smp_160140.1	transcription factor, putative	c3024_g1_i2	1822	4443	44.0317	10.866	0	4.44174	10.366	1	6.46047	43.5317	1	2.01873	33.1657	0.96	Egg_High
Smp_160530.1	hypothetical protein	c15944_g1_i1	768	1485	13.4726	2.73541	2.83289				2.24968	10.6397	0.96	2.3002	10.7372	0.96	Egg_High
Smp_160870.1	AAA family ATPase, putative	c9272_g1_i1	863	2076	31.8551	0.93089	0				5.99345	31.3551	1	5.09677	30.9242	1	Egg_High
Smp_161160.1	lupus la ribonucleoprotein, putative	c7945_g1_i1	705	987	196.523	10.6671	30.764				2.67538	165.759	0.99	4.20346	185.856	1	Egg_High
Smp_161230.1	ras GTP exchange factor, son of sevenless, putative	c565_g1_i1	546	564	13.9461	1.80347	0				4.80179	13.4461	1	2.95102	12.1427	0.99	Egg_High
Smp_161940.1	cytochrome oxidase biogenesis protein (oxa1 mitochondrial), putative	c5415_g1_i1	546	789	26.9383	0.964129	0				5.75159	26.4383	1	4.80429	25.9742	1	Egg_High
Smp_162050.1	hypothetical protein	c2794_g1_i1	1881	5322	94.5854	13.4143	11.1118				3.08952	83.4736	1	2.81785	81.1711	0.99	Egg_High
Smp_162270.1	putative ATP synthase mitochondrial F1 complex assembly factor 2	c4637_g1_i1	1022	555	40.2717	7.16492	7.24447				2.47482	33.0273	0.97	2.49075	33.1068	0.97	Egg_High
Smp_162410.1	dishevelled, putative	c5389_g1_i1	1958	1218	57.1172	9.09874	12.8154				2.15605	44.3018	0.96	2.65019	48.0184	0.99	Egg_High
Smp_162940.1	amine oxidase, putative	c1580_g1_i1	304	3222	11.8327	0	0				4.56471	11.3327	0.99	4.56471	11.3327	0.99	Egg_High
Smp_163300.1	histidine triad (hit) protein member, putative	c9071_g1_i1	1390	1065	29.963	6.50672	3.2671				3.1971	26.6959	0.99	2.20318	23.4562	0.96	Egg_High
Smp_163460.1	hypothetical protein	c3034_g1_i1	892	948	36.987	7.88044	7.92555				2.22244	29.0614	0.96	2.23067	29.1066	0.96	Egg_High
Smp_163620.1	helicase swr1, putative	c5991_g1_i1	1626	3819	73.3752	17.215	4.68899				3.96794	68.6862	1	2.09163	56.1602	0.96	Egg_High
Smp_164090.1	hypothetical protein	c10529_g1_i1	1095	2343	43.3002	6.77147	4.21839				3.35961	39.0818	1	2.67683	36.5287	0.99	Egg_High
Smp_164100.1	annexin, putative	c10389_g1_i1	677	1059	89.5873	0	0				7.48522	89.0873	1	7.48522	89.0873	1	Egg_High
Smp_164220.1	GTP-binding protein era, putative	c1684_g1_i1	1398	1272	71.0636	5.26158	9.04695				2.97361	62.0167	0.99	3.75554	65.802	1	Egg_High
Smp_164440.1	hypothetical protein	c5000_g1_i1	1779	711	74.642	12.81	5.43947				3.77845	69.2025	1	2.54271	61.8319	0.97	Egg_High
Smp_164610.1	homeobox protein, putative	c3562_g1_i1	1443	1530	73.2412	8.67781	0	4.11733	8.17781	0.99	7.19458	72.7412	1	3.07725	64.5634	1	Egg_High
Smp_164990.1	hypothetical protein	c7203_g1_i1	1207	1353	163.974	29.4429	14.117				3.53795	149.857	1	2.47747	134.531	0.97	Egg_High
Smp_165590.1	hypothetical protein	c6998_g1_i1	580	543	208.01	0	0				8.70051	207.51	1	8.70051	207.51	1	Egg_High
Smp_165950.1	Tektin-1, putative	c17830_g1_i1	357	1209	17.5095	0	0				5.13007	17.0095	1	5.13007	17.0095	1	Egg_High
Smp_166250.1	hcnp homolog, putative	c6018_g1_i1	1129	924	71.7026	17.4514	8.64613				3.0519	63.0565	1	2.03868	54.2512	0.96	Egg_High
Smp_166410.1	thyroid hormone receptor-associated protein, putative	c3136_g1_i1	814	7080	43.7434	9.1147	3.47111				3.6556	40.2723	1	2.2628	34.6287	0.96	Egg_High
Smp_166600.1	ubiquitin conjugating enzyme, putative	c7170_g2_i1	844	1350	87.3195	14.0075	17.6081				2.31007	69.7114	0.97	2.64011	73.3121	0.99	Egg_High
Smp_166710.1	hypothetical protein	c5692_g1_i1	455	615	104.216	0	0				7.70343	103.716	1	7.70343	103.716	1	Egg_High
Smp_167070.1	leishmanolysin-2 (M08 family)	c8387_g1_i3	495	846	121.963	0	0.294936				7.9303	121.463	1	7.9303	121.463	1	Egg_High
Smp_167100.1	leishmanolysin-2 (M08 family)	c8387_g1_i2	1307	1092	290.476	0.636596	0				9.18228	289.976	1	8.83383	289.84	1	Egg_High
Smp_167200.1	putative ATPase	c6947_g1_i1	1237	1758	77.6268	19.0501	11.7402				2.7251	65.8866	0.99	2.02675	58.5767	0.96	Egg_High
Smp_167220.1	mitochondrial translational initiation factor, putative	c17039_g1_i1	784	2007	15.9932	2.26262	0				4.99938	15.4932	1	2.82139	13.7306	0.99	Egg_High
Smp_167500.1	ap endonuclease, putative	c3947_g1_i1	560	1557	14.6729	1.66758	2.56098				2.51838	12.1119	0.97	3.13733	13.0053	0.99	Egg_High
Smp_167940.1	kinase	c19862_g1_i1	677	2874	30.6057	0.0607142	2.99133				3.35494	27.6144	1	5.93573	30.1057	1	Egg_High
Smp_168450.1	core 1 udp-galactose:n-acetylgalactosamine-alpha- r beta 1,3- galactosyltransferase, putative	c8454_g1_i1	1463	1137	273.65	17.5567	38.8916				2.8148	234.758	0.99	3.96224	256.093	1	Egg_High
Smp_168890.1	bromodomain containing, putative	c17556_g1_i1	672	3555	14.472	3.27715	0				4.85519	13.972	1	2.14275	11.1949	0.96	Egg_High
Smp_168940.1	NAD dependent epimerase/dehydratase, putative	c20632_g1_i1	596	1086	23.0902	1.67564	0				5.52921	22.5902	1	3.7845	21.4146	1	Egg_High
Smp_168990.1	hypothetical protein	c14396_g1_i1	241	1266	13.4028	0	0				4.74447	12.9028	0.99	4.74447	12.9028	1	Egg_High
Smp_169070.1	hypothetical protein	c5448_g1_i2	689	1722	7.77627	0.932338	0				3.95908	7.27627	0.98	3.06015	6.84394	0.98	Egg_High
Smp_170270.1	hypothetical protein	c19355_g1_i1	230	1683	9.66055	0	0				4.27211	9.16055	0.99	4.27211	9.16055	0.99	Egg_High
Smp_170410.1	hypothetical protein	c4152_g1_i1	460	783	67.4437	0	0				7.07561	66.9437	1	7.07561	66.9437	1	Egg_High
Smp_170540.1	hypothetical protein	c18811_g1_i1	1436	7443	43.2079	5.15162	8.84911				2.28769	34.3588	0.96	3.0682	38.0563	1	Egg_High
Smp_170730.1	proteasome subunit alpha 1 (T01 family)	c19353_g1_i1	802	1917	29.3625	1.6191	0				5.8759	28.8625	1	4.18071	27.7434	1	Egg_High
Smp_170820.1	multidrug resistance protein 1, 2, 3 (p glycoprotein 1, 2, 3), putative	c11196_g1_i1	281	2637	9.24753	0	0				4.20907	8.74753	0.99	4.20907	8.74753	0.99	Egg_High
Smp_170930.1	intermediate filament proteins, putative	c19159_g1_i1	479	1830	26.0207	2.16624	0				5.70159	25.5207	1	3.58639	23.8544	1	Egg_High
Smp_171110.1	hypothetical protein	c485_g1_i1	256	750	18.58	0.692414	0				5.21568	18.08	1	4.74597	17.8876	1	Egg_High
Smp_171150.1	shk1 kinase-binding protein, putative	c8781_g1_i1	606	1893	38.7695	4.97123	7.30746				2.40748	31.4621	0.97	2.96325	33.7983	0.99	Egg_High
Smp_171350.1	hypothetical protein	c8387_g1_i4	458	504	107.281	0.560759	0				7.74526	106.781	1	7.5798	106.721	1	Egg_High
Smp_171550.1	hypothetical protein	c4317_g1_i1	811	555	113.19	10.3902	6.47006				4.12883	106.72	1	3.44546	102.8	1	Egg_High
Smp_171570.1	60S ribosomal protein L19, putative	c8312_g1_i1	959	2613	1015.32	112.522	127.259				2.99611	888.066	1	3.17367	902.803	1	Egg_High
Smp_171620.1	methylthioadenosine phosphorylase, putative	c12759_g1_i1	595	900	21.2248	1.9258	0				5.40768	20.7248	1	3.46222	19.299	1	Egg_High
Smp_171660.1	hypothetical protein	c11719_g1_i1	651	714	33.3829	3.93596	0.563773				5.88785	32.8191	1	3.08432	29.4469	1	Egg_High
Smp_171890.2	hypothetical protein	c1790_g1_i1	921	747	16.2889	2.52693	0				5.02582	15.7889	1	2.68843	13.762	0.98	Egg_High
Smp_172190.1	methyltransferase, putative	c4007_g1_i1	723	2466	51.3994	8.60271	8.57524				2.5835	42.8241	0.99	2.57889	42.7966	0.99	Egg_High
Smp_172340.1	hypothetical protein	c10230_g1_i1	1690	1857	40.9473	9.41242	0	4.23457	8.91242	0.99	6.3557	40.4473	1	2.12113	31.5349	0.96	Egg_High
Smp_173060.1	pak-interacting exchange factor, beta-pix/cool- 1, putative	c6531_g2_i2	1212	2250	55.9171	9.86681	11.5411				2.2765	44.376	0.97	2.50263	46.0503	0.97	Egg_High
Smp_173070.1	invadolysin (M08 family)	c16303_g1_i1	490	1668	22.6017	0	0				5.49836	22.1017	1	5.49836	22.1017	1	Egg_High
Smp_173160.1	family M13 unassigned peptidase (M13 family)	c1687_g2_i1	386	1815	15.1657	2.04346	0				4.92274	14.6657	1	2.89172	13.1222	0.99	Egg_High
Smp_173320.1	tubulin tyrosine ligase-related	c1302_g1_i1	1032	1662	32.3822	4.90383	1.77851				4.18646	30.6037	1	2.72322	27.4784	0.99	Egg_High
Smp_173350.2	egg protein CP391S-like	c3007_g1_i1	407	1044	72.6293	0	0				7.18248	72.1293	1	7.18248	72.1293	1	Egg_High
Smp_173700.1	Structural maintenance of chromosome 3 (Chondroitin sulfate proteoglycan 6) (Chromosome- associated polypeptide) (hCAP) (Bamacan) (Basement membrane-associated chondroitin proteoglycan), putative	c8367_g1_i3	871	4107	5.32272	0	0				3.41216	4.82272	0.96	3.41216	4.82272	0.96	Egg_High
Smp_173800.1	hypothetical protein	c7739_g1_i2	1697	504	203.692	38.4336	26.0287				2.96821	177.663	0.99	2.40595	165.258	0.97	Egg_High
Smp_174000.1	hypothetical protein	c3042_g1_i1	1074	498	38.2996	6.68896	3.79877				3.33373	34.5009	1	2.51748	31.6107	0.97	Egg_High
Smp_174200.1	hypothetical protein	c6855_g1_i3	899	483	105.585	2.97003	0				7.72226	105.085	1	5.15178	102.615	1	Egg_High
Smp_174240.1	hypothetical protein	c6515_g2_i1	1108	1797	77.7608	10.0653	16.5842				2.22924	61.1767	0.97	2.94965	67.6955	0.99	Egg_High
Smp_174800.1	zinc finger protein, putative	c14542_g1_i1	959	1389	12.4189	2.09499	2.91674				2.0901	9.50212	0.96	2.56752	10.3239	0.96	Egg_High
Smp_175590.1	tyrosine kinase	c522_g1_i1	1156	2757	26.5444	6.12436	4.99105				2.41099	21.5534	0.97	2.11578	20.4201	0.96	Egg_High
Smp_175620.1	rhoptry protein, putative	c8405_g1_i1	1768	3501	43.5648	5.32785	0	3.41355	4.82785	0.97	6.44509	43.0648	1	3.03154	38.237	1	Egg_High
Smp_175670.1	hypothetical protein	c8257_g1_i1	238	462	39.6365	0	0				6.30876	39.1365	1	6.30876	39.1365	1	Egg_High
Smp_175780.1	sex-determining protein fem-1, putative	c5553_g1_i1	1216	3417	108.423	15.203	17.0457				2.66919	91.3775	0.99	2.83425	93.2203	0.99	Egg_High
Smp_175810.1	hypothetical protein	c8232_g1_i2	953	738	146.927	4.40574	32.6279	-2.88865	28.2221	0.99	2.17093	114.3	0.97	5.05958	142.522	1	Egg_High
Smp_176080.1	hypothetical protein	c5996_g1_i1	1348	882	309.335	32.413	25.3765				3.60761	283.958	1	3.25452	276.922	1	Egg_High
Smp_176180.1	venom allergen-like (VAL) 9 protein	c7022_g1_i1	862	549	200.599	0	0				8.64817	200.099	1	8.64817	200.099	1	Egg_High
Smp_176380.1	hypothetical protein	c15047_g1_i1	1100	870	25.0301	6.20171	1.97631				3.66278	23.0538	1	2.01293	18.8284	0.96	Egg_High
Smp_176430.2	pleckstrin homology domain containing family G, putative	c3488_g1_i1	779	3774	22.9973	4.61111	0	3.20511	4.11111	0.97	5.52339	22.4973	1	2.31828	18.3862	0.97	Egg_High
Smp_176780.1	hypothetical protein	c15356_g1_i1	654	2169	21.6183	4.2844	2.0351				3.40909	19.5832	1	2.33509	17.334	0.97	Egg_High
Smp_176810.1	elav (embryonic lethal, abnormal vision, drosophila)-like protein	c6386_g1_i1	1645	1245	116.59	17.923	14.0625				3.05152	102.528	1	2.70156	98.6675	0.99	Egg_High
Smp_176840.1	hypoxia associated factor, putative	c7395_g1_i1	1930	2280	122.29	16.0953	12.7217				3.26495	109.568	1	2.92559	106.195	0.99	Egg_High
Smp_176870.1	cd63 antigen-like	c19229_g1_i1	310	1074	23.1476	0	0				5.53279	22.6476	1	5.53279	22.6476	1	Egg_High
Smp_177200.1	helicase, putative	c4477_g1_i1	977	2718	34.8432	6.03631	8.12386				2.10064	26.7193	0.96	2.52914	28.8069	0.97	Egg_High
Smp_177240.1	hypothetical protein	c15893_g1_i1	264	825	9.70782	0	0				4.27915	9.20782	0.99	4.27915	9.20782	0.99	Egg_High
Smp_178710.1	hypothetical protein	c20006_g1_i1	531	912	9.92312	2.38011	0				4.31079	9.42312	0.99	2.05977	7.54301	0.95	Egg_High
Smp_179000.1	hypothetical protein	c8375_g1_i1	2099	1983	208.878	36.9636	27.6974				2.91484	181.181	0.99	2.49848	171.915	0.97	Egg_High
Smp_179110.1	purine nucleoside phosphorylase, putative	c16409_g1_i1	303	825	8.89256	0	0				4.1526	8.39256	0.99	4.1526	8.39256	0.99	Egg_High
Smp_179260.1	alpha-galactosidase/alpha-n-acetylgalactosamini da se,putative	c4648_g1_i1	379	2892	96.7507	0.288166	0				7.5962	96.2507	1	7.5962	96.2507	1	Egg_High
Smp_179420.1	hypothetical protein	c8054_g1_i2	827	840	169.288	0	0				8.40334	168.788	1	8.40334	168.788	1	Egg_High
Smp_179480.1	venom allergen-like (VAL) 5 protein	c6840_g1_i1	646	813	42.8284	0	0				6.4205	42.3284	1	6.4205	42.3284	1	Egg_High
Smp_179630.1	hypothetical protein	c6892_g2_i1	718	507	76.1669	1.69562	0				7.25109	75.6669	1	5.48928	74.4713	1	Egg_High
Smp_180180.1	sil1, putative	c1432_g1_i1	651	972	17.1873	2.11449	0				5.10327	16.6873	1	3.02297	15.0728	0.99	Egg_High
Smp_180310.1	MEG-2 (ESP15) family	c15509_g1_i1	264	222	14.8699	0	0				4.89432	14.3699	1	4.89432	14.3699	1	Egg_High
Smp_181000.1	OUT-1 peptidase (C88 family)	c17165_g1_i1	480	996	12.757	1.73824	1.72817				2.88397	11.0288	0.98	2.87558	11.0187	0.98	Egg_High
Smp_181090.1	rna (guanine-9-) methyltransferase domain containing, putative	c6748_g1_i2	785	744	76.7881	8.21771	0	4.03874	7.71771	0.99	7.26281	76.2881	1	3.22407	68.5704	1	Egg_High
Smp_181120.1	amyloid binding protein, putative	c9050_g1_i1	1531	2655	43.9523	4.31268	0	3.10858	3.81268	0.95	6.45787	43.4523	1	3.34928	39.6396	1	Egg_High
Smp_181220.1	hypothetical protein	c7706_g1_i1	885	522	146.236	16.2263	2.96196	2.45371	13.2643	0.96	5.6256	143.274	1	3.17189	130.01	1	Egg_High
Smp_181230.1	phospholipid-transporting atpase	c16000_g1_i1	271	3351	13.3196	0	0				4.73548	12.8196	0.99	4.73548	12.8196	1	Egg_High
Smp_181330.1	hypothetical protein	c7261_g1_i1	784	2916	725.106	3.61082	25.634	-2.82766	22.0232	0.99	4.82206	699.472	1	7.64972	721.496	1	Egg_High
Smp_181410.2	hypothetical protein	c1841_g1_i2	650	420	13.5048	0	1.72175				2.97152	11.783	0.98	4.7554	13.0048	1	Egg_High
Smp_182360.1	hypothetical protein	c7559_g1_i1	244	381	28.9394	3.9125	0				5.85496	28.4394	1	2.88687	25.0269	0.99	Egg_High
Smp_182940.1	egg protein CP422-like	c7778_g1_i1	943	195	96.165	0	0				7.58744	95.665	1	7.58744	95.665	1	Egg_High
Smp_185440.1	hypothetical protein	c8586_g1_i1	3909	2970	590.455	67.3208	76.1722				2.95449	514.283	0.99	3.1327	523.134	1	Egg_High
Smp_186180.1	hypothetical protein	c18794_g1_i1	306	348	27.5678	0	0.0262219				5.78491	27.0678	1	5.78491	27.0678	1	Egg_High
Smp_187070.1	hypothetical protein	c7423_g1_i1	1359	768	341.003	0	0				9.41364	340.503	1	9.41364	340.503	1	Egg_High
Smp_191400.1	hypothetical protein	c17368_g1_i1	506	336	39.8181	0	0				6.31535	39.3181	1	6.31535	39.3181	1	Egg_High
Smp_192110.1	tubulin beta chain, putative	c6904_g1_i1	1297	1335	184.711	5.27821	9.6564				4.25764	175.055	1	5.12908	179.433	1	Egg_High
Smp_193370.1	hypothetical protein	c20681_g1_i1	203	246	5.17127	0	0				3.37052	4.67127	0.96	3.37052	4.67127	0.96	Egg_High
Smp_193380.1	egg protein CP391B-like	c18213_g1_i1	393	645	23.0079	0	0				5.52406	22.5079	1	5.52406	22.5079	1	Egg_High
Smp_193560.1	hypothetical protein	c18428_g1_i1	325	189	21.5207	0	0				5.42766	21.0207	1	5.42766	21.0207	1	Egg_High
Smp_193700.1		c3500_g1_i1	394	4071	199.861	0.143547	0				8.64285	199.361	1	8.64285	199.361	1	Egg_High
Smp_193790.1	tsg101-related	c2485_g1_i1	611	789	15.5875	3.84397	0				4.96231	15.0875	1	2.01972	11.7435	0.96	Egg_High
Smp_193860.1	hepatotoxic ribonuclease omega-1 precursor, putative	c7716_g1_i1	776	384	1266.27	0	0				11.3064	1265.77	1	11.3064	1265.77	1	Egg_High
Smp_193960.1	hypothetical protein	c14080_g1_i1	550	1140	20.5735	0	0				5.36272	20.0735	1	5.36272	20.0735	1	Egg_High
Smp_194040.1	hypothetical protein	c5964_g1_i1	495	606	206.342	0	1.22882				7.39162	205.113	1	8.68889	205.842	1	Egg_High
Smp_194130.1	egg protein CP391S-like	c8304_g2_i4	911	951	166.136	0	0				8.37622	165.636	1	8.37622	165.636	1	Egg_High
Smp_194620.1	methyltransferase, putative	c10710_g1_i1	741	1119	37.044	3.6782	4.58597				3.01394	32.4581	1	3.33217	33.3659	1	Egg_High
Smp_195080.1	cofilin	c8090_g1_i1	946	423	270.753	21.9605	49.2837				2.4578	221.47	0.97	3.624	248.793	1	Egg_High
Smp_196150.1	Selenoprotein O-like	c4252_g1_i1	982	2121	38.1423	7.02996	2.53043				3.91394	35.6119	1	2.4398	31.1123	0.97	Egg_High
Smp_196160.1	Isocitric dehydrogenase subunit alpha, putative	c6687_g1_i1	1276	870	95.015	17.9201	7.96802				3.57586	87.0469	1	2.40658	77.0949	0.97	Egg_High
Smp_196450.1	tnf receptor-associated factor, putative	c9841_g1_i1	355	852	22.6918	0	0				5.5041	22.1918	1	5.5041	22.1918	1	Egg_High
Smp_196480.1	hypothetical protein	c8183_g11_i1	676	315	1110.68	99.892	55.3081				4.32781	1055.37	1	3.47493	1010.79	1	Egg_High
Smp_196540.1	ribc1, putative	c4821_g1_i1	916	639	124.286	1.51105	7.53704	-2.31845	6.026	0.95	4.04352	116.749	1	6.36197	122.775	1	Egg_High
Smp_197330.1	acetyl-CoA C-acetyltransferase beta ketothiolase acetyl-CoA C-acyltransferase Acetyl-CoA acetyltransferase, cytosolic (ACAT2)	c1419_g1_i1	1086	2838	38.1561	8.52755	3.91262				3.28571	34.2435	1	2.16171	29.6286	0.96	Egg_High
Smp_197460.1	proteolipid protein, putative	c7632_g2_i2	240	642	35.7443	4.42832	0	3.14676	3.92832	0.95	6.15964	35.2443	1	3.01288	31.316	1	Egg_High
Smp_198420.1	translation initiation factor, putative	c7380_g1_i2	878	465	98.4777	13.7775	0	4.78424	13.2775	1	7.62172	97.9777	1	2.83748	84.7002	0.99	Egg_High
Smp_198690.1	HMG-CoA synthase	c3364_g1_i1	711	957	78.0869	5.23883	3.35339				4.54139	74.7335	1	3.89776	72.848	1	Egg_High
Smp_198790.1	TATA-binding protein-associated phosphoprotein, putative	c16652_g1_i1	602	585	73.7827	2.6243	0				7.20521	73.2827	1	4.81328	71.1584	1	Egg_High
Smp_198820.1	hypothetical protein	c2312_g1_i1	313	789	18.0011	0.025554	0				5.17001	17.5011	1	5.17001	17.5011	1	Egg_High
Smp_198890.1	hypothetical protein	c1522_g1_i1	903	843	52.5734	1.22375	4.18598				3.6507	48.3875	1	5.42495	51.3497	1	Egg_High
Smp_200010.1		c6588_g2_i1	264	195	17.1476	2.7414	0				5.09994	16.6476	1	2.64502	14.4062	0.99	Egg_High
Smp_200240.1		c8306_g1_i1	858	525	1031.76	12.003	128.062	-3.41538	116.059	1	3.01019	903.699	1	6.42558	1019.76	1	Egg_High
Smp_200670.1		c6819_g1_i1	312	213	59.2316	6.52077	6.10972				3.27719	53.1219	1	3.18325	52.7109	1	Egg_High
Smp_200920.1		c7841_g1_i2	1076	279	44.8369	7.6898	0	3.94295	7.1898	0.99	6.48661	44.3369	1	2.54367	37.1471	0.97	Egg_High
Smp_201330.1		c18490_g1_i1	249	699	14.6045	0	0				4.86835	14.1045	1	4.86835	14.1045	1	Egg_High
Smp_202620.1		c8410_g2_i1	758	156	159.327	11.2897	0	4.49693	10.7897	1	8.31585	158.827	1	3.81892	148.037	1	Egg_High
Smp_202850.1		c5829_g2_i1	647	573	48.0625	0.0786277	0.134237				6.58684	47.5625	1	6.58684	47.5625	1	Egg_High
Smp_203390.1		c19733_g1_i1	1029	606	25.6258	4.08896	2.71481				3.23868	22.911	0.99	2.64779	21.5369	0.99	Egg_High
Smp_203970.1		c6419_g1_i3	675	282	31.9637	3.58131	0.344925				5.99836	31.4637	1	3.15787	28.3824	1	Egg_High
Smp_204730.1	CCR4 NOT transcription complex subunit 4á	c2703_g1_i1	1964	2136	66.6543	13.3636	7.3984				3.17141	59.2559	1	2.31839	53.2907	0.97	Egg_High
Smp_206300.1		c8257_g2_i1	263	219	50.2761	0.0306163	0				6.6518	49.7761	1	6.6518	49.7761	1	Egg_High
Smp_207030.1	gtpase activating protein-related	c46_g1_i1	721	2139	50.3528	4.83948	6.9295				2.86125	43.4233	0.99	3.37915	45.5134	1	Egg_High
Smp_208020.1	hypothetical protein	c18240_g1_i1	396	1827	30.8019	0	5.47547	-3.45298	4.97547	0.97	2.49197	25.3265	0.97	5.94495	30.3019	1	Egg_High
Smp_210080.1	adapter-related protein complex 3, beta subunit	c14801_g1_i1	564	1788	11.9817	2.30664	0.419553				4.58276	11.4817	0.99	2.37696	9.67502	0.96	Egg_High
Smp_210170.1	hypothetical protein	c3525_g1_i1	444	1395	24.219	1.34354	0				5.59807	23.719	1	4.17203	22.8755	1	Egg_High
Smp_210230.1	SEL-1 like protein	c18333_g1_i1	389	1116	23.0438	0	0				5.52631	22.5438	1	5.52631	22.5438	1	Egg_High
Smp_210330.1	hypothetical protein	c14942_g1_i1	806	1293	13.2761	3.24127	2.48917				2.4151	10.787	0.96	2.03421	10.0349	0.96	Egg_High
Smp_210570.1	Mername-AA168 protein (M67 family)	c5796_g1_i1	1269	1056	68.8601	12.4071	15.7909				2.12457	53.0692	0.96	2.4725	56.453	0.97	Egg_High
Smp_210890.1	inorganic pyrophosphatase, putative cell polarity protein lethal giant larvae homolog 2	c7283_g1_i2	815	990	36.7385	3.46667	1.3956				4.71833	35.3429	1	3.40567	33.2718	1	Egg_High
Smp_212580.2	glutaredoxin, putative	c2545_g1_i1	947	660	22.6757	4.047	3.51877				2.688	19.1569	0.99	2.48622	18.6287	0.97	Egg_High
Smp_212960.1		c639_g1_i1	1131	1020	57.1687	9.11849	0	4.18879	8.61849	0.99	6.83715	56.6687	1	2.64836	48.0502	0.99	Egg_High
Smp_213850.1		c3231_g2_i1	584	1038	11.869	1.61465	0				4.56912	11.369	0.99	2.8779	10.2543	0.98	Egg_High
Smp_213990.1		c2154_g1_i1	846	1326	118.952	3.00496	2.82059				5.39824	116.131	1	5.30689	115.947	1	Egg_High
Smp_000020.1	Hyaluronidase, putative	c13041_g1_i1	899	3279	17.3993	6.56295	0	3.71435	6.06295	0.99	5.12096	16.8993	1
Smp_000030.1	26s proteasome regulatory particle subunit, putative	c7275_g1_i1	3078	2988	17.0216	41.8555	14.4089
Smp_000040.1	kinesin light chain, putative	c8464_g1_i2	2815	1242	65.9167	65.4863	34.5006
Smp_000070.1	1-acyl-sn-glycerol-3-phosphate o-acyltransferase	c5067_g1_i1	859	792	9.28545	10.5403	26.93
Smp_000080.1	SNARE complex protein, putative	c7899_g1_i1	1086	336	115.314	33.7884	57.6102
Smp_000100.1	filamin	c10616_g1_i1	1269	7011	2.64705	5.12003	3.9675
Smp_000110.1	similar to elongation factor Tu GTP binding domain containing 1 isoform 6-related	c10791_g1_i1	948	3843	11.4511	4.22527	0	3.07904	3.72527	0.95	4.51741	10.9511	0.99
Smp_000130.3	hormone-sensitive lipase (S09 family)	c6212_g1_i1	1691	2319	0	15.2675	33.4503				-6.06395	32.9503	1	-4.93239	14.7675	1
Smp_000140.1	hypothetical protein	c17838_g1_i1	813	1047	4.92726	4.42433	0	3.14546	3.92433	0.95	3.30079	4.42726	0.95
Smp_000190.1	oxidoreductase, short chain dehydrogenase/reductase family, putative	c5619_g1_i1	1215	1017	3.34412	23.6028	14.2328				-2.08952	10.8887	0.96	-2.81926	20.2587	0.99
Smp_000200.1	hypothetical protein	c786_g1_i1	598	1191	3.08078	5.93312	0	3.56879	5.43312	0.98
Smp_000220.1	hypothetical protein	c1272_g1_i1	1434	939	13.2264	6.10198	11.9302
Smp_000230.1	hypothetical protein	c13052_g1_i1	1121	3564	5.44949	8.597	0	4.10383	8.097	0.99	3.44612	4.94949	0.96
Smp_000240.1	RNA binding protein, putative	c6475_g1_i3	1995	1647	0	0.0340275	0
Smp_000260.1	saposin containing protein	c8561_g2_i2	3039	2784	81.3127	162.36	132.231
Smp_000310.1	D2013.10	c6544_g3_i1	737	747	3.79296	23.6814	15.2142				-2.00402	11.4213	0.96	-2.64235	19.8884	0.99
Smp_000320.1	Ndr family, putative	c17262_g1_i1	665	660	9.012	7.44437	7.4995
Smp_000340.1	nuclear hormone receptor superfamily protein-related	c4025_g1_i1	1612	3264	67.6405	19.8303	1.95623	3.34156	17.8741	1	5.11174	65.6843	1
Smp_000380.1	hypothetical protein	c4200_g1_i1	442	339	1.60952	2.90197	0.798188
Smp_000440.1	hypothetical protein	c10953_g1_i1	595	1266	0	6.65106	4.16929							-3.73358	6.15106	0.98
Smp_000460.1	hypothetical protein	c7977_g2_i1	1121	2403	21.8176	39.8516	31.935
Smp_000470.1	Rik protein	c16656_g1_i1	1407	885	0.498695	5.65279	17.4982				-5.12913	16.9982	1	-3.49896	5.15279	0.98
Smp_000480.1	eukaryotic translation initiation factor 3 subunit 8	c6927_g3_i1	1352	2610	0	26.4709	31.6275				-5.98311	31.1275	1	-5.72633	25.9709	1
Smp_000510.1	gdp-mannose pyrophosphorylase b, isoform 2	c445_g1_i1	744	1242	7.74564	3.52053	0				3.95338	7.24564	0.98
Smp_000530.1	zinc finger transcription factor gli2	c7603_g2_i1	3447	7479	102.488	41.6594	7.65337	2.44448	34.006	0.96	3.74322	94.8349	1
Smp_000590.1	hypothetical protein	c6919_g1_i1	775	651	10.4198	16.461	5.14477
Smp_000600.1	notchless homolog 1	c6559_g1_i1	705	1695	32.2427	19.5231	4.30041	2.18264	15.2227	0.96	2.90643	27.9423	0.99
Smp_000640.1	adapter molecule crk, putative	c5097_g1_i1	965	738	12.384	11.366	10.6854
Smp_000650.1	ubiquitin ligase sina (ec 6.3.2.-) (seven in absentia homolog)(smsina)	c6403_g1_i1	1424	1116	8.40138	17.7908	6.64273
Smp_000660.1	ornithine--oxo-acid transaminase	c8465_g1_i2	1941	1293	0	88.4441	108.194				-7.75748	107.694	1	-7.46669	87.9441	1
Smp_000670.1	CENTB5 protein	c8336_g1_i1	2465	3291	258.664	95.5028	45.6052				2.50381	213.059	0.97
Smp_000700.1	hypothetical protein	c6930_g1_i1	1114	2349	18.1119	8.24097	34.6737	-2.07296	26.4327	0.96
Smp_000710.1	ubiquitin-specific peptidase 46 (C19 family)	c7513_g1_i1	777	1245	9.97672	28.1506	25.2236
Smp_000720.1	homeodomain-interacting protein kinase 2 (ec 2.7.1.37) (hhipk2) serine/threonine kinase	c7875_g2_i1	2627	3780	19.2321	36.0522	14.1239
Smp_000730.1	ADP-ribosylation factor family	c5967_g1_i1	867	531	0	11.288	28.923				-5.85414	28.423	1	-4.49672	10.788	0.99
Smp_000740.2	multiubiquitin binding protein S5a, putative	c8110_g1_i1	1167	1263	46.8105	24.0243	34.9873
Smp_000810.2	tatd dnase-related	c14499_g1_i1	1113	939	15.6999	5.88435	10.6392
Smp_000820.1	hypothetical protein	c6741_g1_i1	785	378	0	28.6223	30.8906				-5.94909	30.3906	1	-5.83907	28.1223	1
Smp_000850.1	DnaJ domain, putative	c8242_g2_i1	1163	1071	51.0036	83.0296	61.4326
Smp_000880.1	ATP synthase lipid-binding protein-like protein	c7065_g1_i1	552	369	277.519	113.392	88.625
Smp_000890.1	mitotic phosphoprotein 44	c1031_g1_i1	1450	783	18.7746	6.75112	13.6101
Smp_000900.1	G-protein coupled receptor fragment, putative	c18497_g1_i1	383	804	0	4.46677	0	3.15923	3.96677	0.95
Smp_000950.1	mab-21-like	c19034_g1_i1	925	1692	1.29401	5.57649	0	3.47936	5.07649	0.98
Smp_000980.1	high mobility group protein	c7280_g1_i1	1045	681	24.7871	8.51082	40.9823	-2.26763	32.4715	0.96
Smp_001030.1	5'-amp-activated protein kinase gamma-2 non-catalytic subunit transcript variant 2	c4176_g1_i1	462	846	6.03651	1.83156	17.4743	-3.25409	15.6428	0.99
Smp_001040.1	kinesin heavy chain	c8157_g1_i1	2560	3051	86.0869	48.9552	192.572
Smp_001080.1	hypothetical protein	c5020_g1_i1	552	378	5.93203	16.8798	33.5471				-2.49959	27.6151	0.97
Smp_001090.1	nuclear pore complex protein, putative	c7725_g1_i4	982	2901	0	0.990433	0
Smp_001100.1	hypothetical protein	c3220_g1_i1	1044	2079	0	7.57998	13.5149				-4.75648	13.0149	1	-3.92219	7.07998	0.99
Smp_001120.1	hypothetical protein	c2667_g1_i1	551	573	11.1624	5.31484	12.5758
Smp_001150.1	hypothetical protein	c8042_g1_i1	1670	867	53.535	37.368	10.9634				2.28779	42.5717	0.97
Smp_001170.1	eukaryotic translation initiation factor 3, subunit 10 (theta)	c8070_g2_i1	2383	3144	31.2195	42.2496	3.83001	3.46352	38.4196	1	3.02703	27.3895	0.99
Smp_001180.1	hypothetical protein	c6448_g2_i1	1784	6096	59.0546	17.3835	14.0477				2.07171	45.0068	0.96
Smp_001410.1	glyoxalase I (lactoylglutathione lyase)	c7456_g1_i1	1380	885	27.596	29.9637	4.85107	2.62684	25.1126	0.99	2.50809	22.745	0.97
Smp_001420.1	gh regulated tbc protein-1, putative	c2608_g1_i1	931	885	15.7925	6.39125	8.33109
Smp_001430.1	ubiquinone biosynthesis protein, putative	c7479_g1_i1	1405	531	7.22896	12.1177	6.42703
Smp_001520.1	hypothetical protein	c1635_g1_i1	652	315	0	6.88761	3.85067							-3.784	6.38761	0.98
Smp_001530.1	hypothetical protein	c5599_g1_i1	941	2502	20.2071	13.1248	16.2326
Smp_001590.1	hypothetical protein	c1512_g1_i1	739	720	3.53512	6.40035	5.99173
Smp_001610.1	hypothetical protein	c15897_g1_i1	589	834	6.12833	0	5.45741	-3.44822	4.95741	0.97				3.61549	5.62833	0.98
Smp_001640.1	vacuolar ATP synthase subunit g, putative	c7191_g1_i1	456	375	0	10.7945	27.8553				-5.79988	27.3553	1	-4.43223	10.2945	0.99
Smp_001780.1	hypothetical protein	c1330_g1_i2	566	1602	0	1.46154	5.00854				-3.32439	4.50854	0.96
Smp_001830.1	60S ribosomal protein L24, putative	c7554_g1_i1	535	474	46.776	57.9559	44.1105
Smp_001950.1	hypothetical protein	c2336_g1_i1	671	666	6.58858	5.86427	1.44906
Smp_001960.1	50S ribosomal protein L1, putative	c4643_g1_i1	703	1110	20.1389	5.35336	0	3.42044	4.85336	0.97	5.33191	19.6389	1
Smp_002080.1	S-adenosylmethionine synthetase, putative	c8228_g1_i1	1411	993	361.097	111.459	37.1148				3.28232	323.983	1
Smp_002150.1	subfamily S1A unassigned peptidase (S01 family)	c7315_g1_i1	753	1506	10.0976	3.89031	6.62056
Smp_002180.1	transcription factor btf3, putative	c8287_g1_i1	860	468	11.3829	41.7888	35.7747
Smp_002190.1	pre-mRNA cleavage factor im, 25kD subunit, putative	c1723_g1_i1	1218	627	21.3331	7.82311	11.0531
Smp_002230.1	hypothetical protein	c3348_g1_i1	1414	1809	11.1054	7.84209	3.15168
Smp_002280.1	kif-2, putative	c6589_g1_i1	1230	2829	53.5849	7.5966	59.5892	-2.97163	51.9926	0.99				2.8184	45.9883	0.99
Smp_002380.1	hypothetical protein	c2809_g1_i1	830	825	0	5.04598	16.4281				-5.03809	15.9281	1	-3.33513	4.54598	0.96
Smp_002410.1	14-3-3 epsilon 2	c8321_g2_i1	1260	750	124.58	59.5419	79.4858
Smp_002510.1	pyruvate dehydrogenase (lipoamide)	c11009_g1_i1	982	1071	8.21503	7.50767	2.43173
Smp_002550.1	serine/arginine rich splicing factor, putative	c6922_g1_i1	582	534	12.9986	20.213	8.80987
Smp_002600.1	lysosomal Pro-Xaa carboxypeptidase (S28 family)	c7836_g1_i1	1758	1497	0	46.423	27.0767				-5.75898	26.5767	1	-6.53677	45.923	1
Smp_002740.2	hypothetical protein	c6401_g1_i1	1076	570	54.5571	18.0823	6.06509				3.16917	48.492	1
Smp_002820.1	hypothetical protein	c6037_g1_i1	794	1761	12.1301	3.40172	8.18426
Smp_002820.3	hypothetical protein	c6037_g2_i1	764	2100	13.2186	7.18318	1.79476				2.88071	11.4239	0.98
Smp_002840.1	hypothetical protein	c4326_g1_i1	1102	1872	7.90875	9.67316	15.3543
Smp_002880.1	ATP synthase alpha subunit mitochondrial, putative	c8359_g1_i1	1799	1644	21.4692	52.2159	36.7869
Smp_002930.1	histone H2A, putative	c12075_g1_i1	418	378	1.36824	6.19375	0	3.63081	5.69375	0.98
Smp_002960.1	pelota, putative	c9042_g1_i1	1418	879	4.00723	17.2174	7.90944							-2.10319	13.2102	0.96
Smp_003000.1	Cell division protein kinase 9-B (EC 2.7.11.22) (EC 2.7.11.23) (Cyclin-dependent kinase 9-B), putative	c1340_g1_i1	1444	1278	22.9587	8.44872	8.07204
Smp_003130.1	udp-glucose pyrophosphatase, putative	c3152_g1_i1	324	741	7.47908	1.73433	0				3.90286	6.97908	0.98
Smp_003140.1	sorting nexin, putative	c7520_g1_i1	2422	1122	31.2402	28.9399	40.0066
Smp_003190.1	26S proteasome subunit P28-related	c19099_g1_i1	747	684	5.77584	2.10345	11.9874	-2.51068	9.88392	0.96
Smp_003230.1	sh3 domain grb2-like protein B1 (endophilin B1)	c17060_g1_i1	797	747	0	5.18987	4.19938							-3.3757	4.68987	0.96
Smp_003250.1	hypothetical protein	c453_g1_i1	415	408	1.59985	1.5455	6.97596
Smp_003330.1	13 kDa deflagellation-inducible protein, putative	c1706_g1_i1	589	342	2.99745	6.15524	5.07719
Smp_003340.1	hypothetical protein	c9464_g1_i1	981	3258	6.1192	6.10417	2.38276
Smp_003410.1	60S ribosomal protein L23a, putative	c7892_g1_i1	657	594	147.716	94.653	69.6179
Smp_003610.2	hypothetical protein	c2160_g1_i1	413	471	20.2532	3.43699	11.1528							2.55893	16.8162	0.96
Smp_003620.1	septin, putative	c2685_g1_i2	1013	1518	24.6984	7.33021	7.88564
Smp_003660.1	DEAD box ATP-dependent RNA helicase, putative	c7200_g1_i1	1784	1281	6.54313	5.01273	0	3.3256	4.51273	0.97	3.70998	6.04313	0.98
Smp_003700.1	hypothetical protein	c7941_g1_i3	673	507	32.1877	8.64917	3.28392				3.29302	28.9038	1
Smp_003710.1	tropomodulin, putative	c7634_g1_i1	1711	1074	32.6897	33.6986	32.3771
Smp_003770.1	histone h1/h5, putative	c8180_g1_i1	809	582	484.505	226.806	598.482
Smp_003860.1	hypothetical protein	c9694_g1_i1	314	474	2.36363	0	6.56919	-3.71572	6.06919	0.99
Smp_003970.1	elongation factor -1 beta,delta, putative	c8222_g1_i2	821	720	9.87283	30.547	10.927
Smp_003980.1	family C2 unassigned peptidase (C02 family)	c6599_g1_i1	1617	2154	32.641	10.6942	23.4778
Smp_003990.1	triosephosphate isomerase, putative	c8066_g1_i1	1153	762	237.868	168.515	109.764
Smp_004000.1	hypothetical protein	c15267_g1_i1	509	444	3.93579	1.22921	5.62216
Smp_004020.1	chromosome transmission fidelity factor, putative	c3337_g1_i1	1193	4161	47.7526	22.0671	13.9253
Smp_004060.1	cell division cycle 20 (cdc20) (fizzy), putative	c9501_g1_i1	544	1407	7.56242	2.03266	0				3.91885	7.06242	0.98
Smp_004090.1	hypothetical protein	c4878_g1_i1	402	834	2.27138	7.34365	0.0333085	3.8765	6.84365	0.99
Smp_004160.1	hypothetical protein	c10988_g1_i1	427	465	0	4.46352	0	3.15818	3.96352	0.95
Smp_004190.1	cationic amino acid transporter, putative	c17207_g1_i1	910	1944	6.31877	6.64107	6.87708
Smp_004200.1	hypothetical protein	c7115_g1_i1	1246	762	0.96161	15.6646	13.9845				-3.86224	13.0229	0.99	-4.02591	14.703	1
Smp_004220.1	amidase, putative	c8074_g1_i1	2081	1845	30.1195	44.1078	15.8446
Smp_004310.1	vacuolar ATP synthase proteolipid subunit 1, 2, 3,, putative	c7942_g1_i1	950	462	116.044	134.35	90.3021
Smp_004350.1	ubiquitin-conjugating enzyme E2 l, putative	c5113_g1_i2	858	471	4.30041	15.3005	10.313
Smp_004360.1	hypothetical protein	c7956_g1_i2	1401	660	6.66052	5.76251	0	3.5267	5.26251	0.98	3.73563	6.16052	0.98
Smp_004480.1	red protein (ik factor) (cytokine ik), putative	c8151_g1_i1	1716	1767	30.5142	33.9664	18.0693
Smp_004550.1	hypothetical protein	c7792_g1_i1	735	447	14.0599	31.8974	33.2889
Smp_004590.1	hypothetical protein	c10957_g1_i1	418	2040	0	3.57992	0
Smp_004600.1	chaperonin containing t-complex protein 1, delta subunit, tcpd, putative	c8055_g1_i1	1696	1617	311.712	226.004	113.469
Smp_004640.1	DNA-directed RNA polymerase I, putative	c1114_g1_i1	1000	1473	27.2257	8.66184	0	4.11467	8.16184	0.99	5.7669	26.7257	1
Smp_004680.1	interferon-related developmental regulator- related	c3898_g1_i1	1699	1254	44.21	9.94455	22.328							2.1524	34.2655	0.96
Smp_004690.1	hypothetical protein	c15204_g1_i1	268	837	0.0459501	2.11915	0
Smp_004730.1	voltage-dependent calcium channel	c14758_g1_i1	367	4044	2.7329	4.43815	0	3.14996	3.93815	0.95
Smp_004780.1	immunophilin, putative	c8510_g1_i1	1466	1293	55.5699	86.0106	46.7801
Smp_004810.1	protein phosphatase type 1, putative	c7667_g2_i1	1584	825	29.6722	31.3153	24.2297
Smp_004940.1	60S ribosomal protein L35, putative	c8457_g1_i8	481	378	2.25062	50.0935	18.2793				-3.02182	16.0287	0.99	-4.47623	47.8429	1
Smp_004980.1	50S ribosomal protein L20, putative	c17883_g1_i1	453	492	7.07721	5.53616	0.42436	3.46889	5.03616	0.98	3.82318	6.57721	0.98
Smp_004990.1	chaperonin containing t-complex protein 1, zeta subunit, tcpz, putative	c8496_g1_i1	1717	1644	95.8666	73.3234	22.0232				2.12201	73.8434	0.96
Smp_005000.1	hypothetical protein	c6967_g1_i1	1511	762	16.1701	11.2922	0.532403	4.40667	10.7598	1	4.92467	15.6377	1
Smp_005020.1	cbl, putative	c1598_g1_i1	1652	2055	19.1529	9.56981	2.08279				3.20097	17.0701	0.99
Smp_005070.1	chaperone protein DNAj, putative	c9791_g1_i1	581	597	0	4.09902	3.89613
Smp_005080.1	nucleolar protein nol1/nop2, putative	c6490_g1_i1	1523	1473	5.92764	9.04492	6.26954
Smp_005140.1	hypothetical protein	c16857_g1_i1	465	1671	4.98926	3.6874	0.852217
Smp_005180.1	hypothetical protein	c5978_g1_i1	1461	1554	12.6643	11.81	2.40397	2.29652	9.40604	0.95	2.39727	10.2603	0.96
Smp_005190.2	mitogen-activated protein kinase kinase kinase 3, mapkkk3, mekk3, putative	c8117_g1_i1	1185	1707	170.932	38.9309	43.6992							2.13443	132.001	0.96
Smp_005200.1	serine/threonine kinase	c1241_g1_i1	1287	1875	6.43059	13.4274	16.4635
Smp_005230.2	EF hand containing protein	c7680_g1_i1	814	954	1.97037	22.0438	7.07358							-3.48383	20.0734	1
Smp_005260.1	RNA and export factor binding protein, putative	c4711_g1_i2	788	642	7.45	7.69545	11.5751
Smp_005280.1	ubiquitin-specific peptidase 10 (C19 family)	c14775_g1_i1	1099	1791	1.69577	6.01162	0	3.58775	5.51162	0.98
Smp_005290.1	cytochrome C1, putative	c6521_g1_i1	1528	891	86.0516	20.7486	28.1991							2.05219	65.3031	0.96
Smp_005320.1	hypothetical protein	c4989_g1_i1	581	372	6.17034	1.87133	7.12569
Smp_005330.1	methionine-tRNA synthetase, putative	c1082_g1_i2	1054	1770	0	10.763	3.4844							-4.42801	10.263	0.99
Smp_005360.1	hypothetical protein	c64_g1_i2	1899	1113	6.4358	8.15632	0	4.02792	7.65632	0.99	3.68612	5.9358	0.97
Smp_005390.2	acetolactate synthase	c5516_g1_i1	784	1647	0	13.5073	9.57554				-4.25935	9.07554	0.99	-4.75567	13.0073	1
Smp_005500.1	n-acetylgalactosaminyltransferase, putative	c6380_g1_i1	2069	1965	26.5181	20.0973	2.35526	3.09304	17.742	0.99	3.49301	24.1628	1
Smp_005520.1	zinc finger protein, putative	c7552_g1_i1	1075	954	15.1046	7.64756	25.15
Smp_005640.1	poly(A) polymerase cid (pap) (caffein-induced death protein), putative	c1607_g1_i1	611	1233	0	6.09364	7.8985				-3.98158	7.3985	0.98	-3.6073	5.59364	0.98
Smp_005790.1	GTP-binding protein (q) alpha-11 subunit, gna11, putative	c8162_g1_i1	1460	1062	3.2487	28.3022	33.9943				-3.38736	30.7456	1	-3.12298	25.0534	1
Smp_005900.1	bcl2-associated athanogene, putative	c6953_g1_i1	1389	927	119.875	14.4124	54.1024							3.05614	105.462	1
Smp_005910.1	protein tyrosine phosphatase prl, putative	c3278_g1_i1	819	618	16.8729	5.70826	2.33607				2.85256	14.5369	0.99
Smp_005960.1	hypothetical protein	c19659_g1_i1	305	348	3.23166	0	2.55918
Smp_006000.1	eukaryotictranslation initiation factor 3 subunit, putative	c5658_g1_i1	1000	738	10.3775	17.5921	3.27706	2.42445	14.315	0.96
Smp_006060.1	hypothetical protein	c7474_g1_i1	1421	1143	90.6879	30.8852	60.6602
Smp_006190.1	hypothetical protein	c14897_g1_i1	736	972	8.34197	1.51005	9.48284	-2.65072	7.97278	0.98				2.46579	6.83192	0.95
Smp_006250.2	sex comb on midleg homolog, putative	c2961_g1_i1	1240	2436	0	16.2868	7.05959				-3.81958	6.55959	0.98	-5.02563	15.7868	1
Smp_006320.1	gap associated protein - related	c7179_g1_i1	1170	942	24.9048	6.82765	25.9311
Smp_006340.1	hypothetical protein	c7199_g1_i2	1005	549	6.12111	14.2114	24.3795
Smp_006350.2	hypothetical protein	c7338_g1_i1	1112	4311	65.5806	19.8276	19.021
Smp_006390.1	cystatin B, putative	c7096_g1_i1	450	306	54.8545	85.2519	157.65
Smp_006440.1	heterogeneous nuclear ribonucleoprotein l (hnrnp l), putative	c5316_g1_i1	2062	2133	22.1421	7.85054	16.7538
Smp_006550.1	glutaredoxin, grx, putative	c8432_g2_i2	1118	651	17.0535	26.1757	31.9602
Smp_006630.2	hypothetical protein	c6981_g1_i1	1448	3879	19.128	22.0012	14.952
Smp_006680.1	hypothetical protein	c175_g1_i1	767	618	0.916148	5.14914	18.0245				-4.29824	17.1084	1
Smp_006690.1	DNAj-related	c177_g1_i1	983	870	8.58283	5.73645	4.27815
Smp_006700.1	hypothetical protein	c8912_g1_i1	1032	2682	8.96664	5.25252	3.1946
Smp_006700.2	hypothetical protein	c19294_g1_i1	1288	3099	6.8393	7.1805	1.56944
Smp_006710.1	endonuclease III, putative	c2563_g1_i1	1136	783	2.85008	4.213	5.88414
Smp_006740.1	major vault protein, putative	c7689_g1_i2	1306	2613	30.6383	30.7079	17.8589
Smp_006750.1	fasting-inducible integral membrane protein tm6p1-related	c4044_g1_i1	1015	759	17.0211	4.89509	22.1868	-2.18029	17.2917	0.96
Smp_006780.1	hypothetical protein	c5433_g1_i1	827	621	16.0104	11.6233	7.45487
Smp_006810.1	lim-only, putative	c6279_g1_i1	1235	885	143.244	21.027	44.2793							2.76816	122.217	0.99
Smp_006830.2	hypothetical protein	c7021_g1_i1	573	582	31.5129	14.5671	11.1297
Smp_006830.3	hypothetical protein	c7021_g2_i1	268	510	0	1.18236	4.83361				-3.2731	4.33361	0.95
Smp_006850.1	DNA-directed rna polymerase subunit rpb8, putative	c6791_g1_i1	529	471	8.58979	23.9591	19.8397
Smp_006920.1	tyrosine kinase	c4511_g1_i1	1164	1446	9.08126	2.35316	14.0124	-2.57403	11.6593	0.96
Smp_006930.1	beta-1,3 galactosyltransferase	c675_g1_i1	915	1251	14.3637	4.79094	6.65389
Smp_006960.1	hypothetical protein	c15791_g1_i1	494	312	0.0569623	1.16424	3.76241
Smp_006970.1	hypothetical protein	c6511_g1_i1	1094	1101	4.06556	8.64687	21.856				-2.4265	17.7904	0.97
Smp_006990.1	translation initiation factor IF-2, putative	c8384_g1_i1	1704	1956	35.2475	42.6972	21.8207
Smp_007010.1		c12224_g1_i1	437	864	0	3.36268	0
Smp_007180.1	sr-related ctd associated factor	c2930_g1_i1	1361	3414	15.4732	10.0623	6.17674
Smp_007190.1	RNA lariat debranching enzyme, putative	c19572_g1_i1	692	1851	7.02156	1.71236	4.03819
Smp_007210.1	rab6 gtpase activating protein, gapcena (rabgap1 protein), putative	c14968_g1_i1	368	2724	6.14547	0.338706	7.89282	-3.98054	7.39282	0.99				3.61952	5.64547	0.98
Smp_007260.2	ATPase, putative	c8527_g1_i1	2642	3069	60.3589	185.412	49.2241
Smp_007270.1	alpha-actinin, putative	c3523_g1_i1	534	543	0	7.32746	2.03447							-3.87331	6.82746	0.98
Smp_007290.1	hypothetical protein	c14731_g1_i1	541	423	0	3.29578	0
Smp_007300.1	hypothetical protein	c6729_g1_i1	572	387	6.04637	66.4376	60.0515				-3.31206	54.0052	1	-3.45786	60.3912	1
Smp_007380.1	hypothetical protein	c6845_g1_i1	965	789	15.3667	15.4929	9.62493
Smp_007450.1	hypothetical protein	c8392_g1_i1	921	462	170.746	26.0367	255.41	-3.2942	229.374	1				2.71324	144.71	0.99
Smp_007510.1	protein kinase	c2762_g1_i1	2512	2157	31.4868	12.5987	0	4.6552	12.0987	1	5.97667	30.9868	1
Smp_007540.1	3'-5' exoribonuclease csl4-related	c10725_g1_i1	829	774	2.66197	8.36764	0	4.06482	7.86764	0.99
Smp_007550.1	leukotriene A4 hydrolase (M01 family)	c18850_g1_i1	1049	1863	5.77905	6.20538	8.43411
Smp_007640.1	hypothetical protein	c4627_g1_i1	2492	2937	11.5131	11.4702	4.43681
Smp_007650.1	hypothetical protein	c5956_g1_i1	1251	1599	11.8911	9.16725	16.2627
Smp_007660.1	transcription elongation factor s-II, putative	c3208_g1_i1	2517	957	8.26822	8.94941	9.07785
Smp_007670.1	ank repeat-containing, putative	c9995_g1_i1	558	3042	8.04802	4.59577	0	3.20031	4.09577	0.97	4.00863	7.54802	0.98
Smp_007710.1	hypothetical protein	c1824_g1_i1	1505	1239	2.78184	8.05587	5.28756
Smp_007760.1	alanine aminotransferase, putative	c10426_g1_i1	853	1446	7.0617	4.05485	2.53283
Smp_007890.2	hypothetical protein	c7432_g1_i1	585	423	5.81353	10.5116	40.8812				-2.81395	35.0676	0.99
Smp_007900.1	60S ribosomal protein L23, putative	c8134_g1_i1	532	423	5.58388	53.8469	26.7839				-2.26202	21.2	0.96	-3.26952	48.263	1
Smp_007960.1	4-hydroxyphenylpyruvate dioxygenase, putative	c7071_g1_i1	1261	1038	0	3.86584	2.20632
Smp_007970.1	hypothetical protein	c5117_g1_i1	1116	969	0.333036	5.33065	5.38778				-3.42969	4.88778	0.96	-3.41431	4.83065	0.96
Smp_008070.1	Thioredoxin, Trx1	c7310_g1_i1	493	321	6.7552	43.9935	31.6957				-2.23022	24.9405	0.96	-2.70322	37.2383	0.99
[truncated: 4,762 more rows]
