# Supplementary material for: Schistosoma mansoni Egg, Adult Male and Female Comparative Gene Expression Analysis and Identification of Novel Genes by RNA-Seq
Source: PLoS Negl Trop Dis. 2015 Dec 31;9(12):e0004334. doi: 10.1371/journal.pntd.0004334 (PMC4699917; doi:10.1371/journal.pntd.0004334)
Supplement: S3 Table — (XLSX) [file pntd.0004334.s003.xlsx]

## Sheet: S3 Table
S3 Table. Gene ontology analyses for enriched categories by parasite forms
Gene Ontology ID	Gene Ontology Category	Egg p-value	Female p-value	Male p-value	Sub ontology	Smp Genes
GO:0019203	carbohydrate phosphatase activity	3.22e-05	1	1	Molecular Function	Smp_015710.1, Smp_042390.1, Smp_097370.1, Smp_129450.1
GO:0006869	lipid transport	0.000288	0.130926	0.63237	Biological Process	Smp_076390.1, Smp_091650.1, Smp_103670.1, Smp_137870.1, Smp_181230.1
GO:0005319	lipid transporter activity	0.000694	0.151412	0.755047	Molecular Function	Smp_076390.1, Smp_091650.1, Smp_103670.1, Smp_137870.1, Smp_181230.1
GO:0006950	response to stress	0.000892	0.348797	0.998795	Biological Process	Smp_010260.1, Smp_010930.1, Smp_049230.1, Smp_069130.2, Smp_106130.1, Smp_106930.1, Smp_122730.1, Smp_125890.1, Smp_153710.1, Smp_155480.1, Smp_167500.1, Smp_173700.1, Smp_200240.1
GO:0007017	microtubule-based process	0.00141729	0.996562	0.0440661	Biological Process	Smp_027920.1, Smp_031070.2, Smp_059600.1, Smp_064870.1, Smp_077310.1, Smp_103790.1, Smp_114620.1, Smp_133650.1, Smp_137660.1, Smp_147440.1, Smp_159180.1, Smp_165950.1, Smp_192110.1
GO:1901363	heterocyclic compound binding	0.00242564	0.713304	0.999837	Molecular Function	Smp_001360.1, Smp_001500.1, Smp_003630.1, Smp_004040.1, Smp_005160.1, Smp_005860.1, Smp_005880.1, Smp_010260.1, Smp_012200.1, Smp_013520.1, Smp_013790.1, Smp_015220.1, Smp_015710.1, Smp_015780.1, Smp_015800.1, Smp_019690.1, Smp_020200.1, Smp_022140.1, Smp_023660.1, Smp_024500.4, Smp_026770.1, Smp_027920.1, Smp_030250.1, Smp_033140.1, Smp_033400.1, Smp_033530.1, Smp_034100.1, Smp_034980.2, Smp_036…
GO:0044085	cellular component biogenesis	0.00458007	0.546652	1	Biological Process	Smp_009690.2, Smp_040450.1, Smp_058680.2, Smp_102450.1, Smp_133350.1, Smp_159110.1, Smp_198420.1
GO:0071805	potassium ion transmembrane transport	0.00668693	1	0.0292278	Biological Process	Smp_034850.1, Smp_090420.1, Smp_141570.1
GO:0005874	microtubule	0.00890126	1	0.249282	Cellular Component	Smp_027920.1, Smp_059600.1, Smp_103790.1, Smp_137660.1, Smp_147440.1, Smp_165950.1, Smp_192110.1
GO:0006464	cellular protein modification process	0.665163	0.00109921	0.162295	Biological Process	Smp_002160.1, Smp_005210.1, Smp_009600.1, Smp_018290.1, Smp_026510.1, Smp_031940.1, Smp_049760.1, Smp_050380.1, Smp_068990.1, Smp_070340.1, Smp_073340.1, Smp_079390.1, Smp_080150.1, Smp_096310.1, Smp_127110.1, Smp_128480.1, Smp_130570.1, Smp_131800.1, Smp_132260.1, Smp_133050.1, Smp_136500.1, Smp_138310.1, Smp_138450.1, Smp_140700.1, Smp_142890.1, Smp_144180.1, Smp_145190.1, Smp_147450.1, Smp_150…
GO:0006259	DNA metabolic process	0.237578	0.00177362	0.978917	Biological Process	Smp_002160.1, Smp_008610.1, Smp_019840.2, Smp_022470.1, Smp_033700.1, Smp_051320.1, Smp_087010.1, Smp_124120.1, Smp_127490.1, Smp_131070.1, Smp_131670.1, Smp_135860.1, Smp_158140.1, Smp_169790.1, Smp_170260.1, Smp_197880.1, Smp_199070.1, Smp_199100.1, Smp_210940.1, Smp_211060.1
GO:0003824	catalytic activity	0.395394	0.00533035	0.997425	Molecular Function	Smp_000755.1, Smp_005010.1, Smp_005210.1, Smp_007770.1, Smp_007950.1, Smp_008610.1, Smp_009600.1, Smp_012930.1, Smp_013540.1, Smp_015050.1, Smp_017230.1, Smp_018150.1, Smp_018290.1, Smp_019380.1, Smp_019840.2, Smp_021300.1, Smp_022470.1, Smp_026510.1, Smp_028550.1, Smp_028670.1, Smp_028990.1, Smp_030280.1, Smp_031190.1, Smp_031940.1, Smp_033700.1, Smp_034220.1, Smp_034410.2, Smp_037530.1, Smp_038…
GO:0016887	ATPase activity	0.879551	0.0094308	0.966744	Molecular Function	Smp_028550.1, Smp_040540.1, Smp_055780.1, Smp_104500.1, Smp_123500.1, Smp_124460.1, Smp_127490.1, Smp_128600.1, Smp_134950.1, Smp_147330.1, Smp_158970.1, Smp_163820.1, Smp_164540.1, Smp_175360.1, Smp_197880.1, Smp_199100.1, Smp_211060.1
GO:0005509	calcium ion binding	0.59409	0.689901	8.64e-07	Molecular Function	Smp_005350.1, Smp_025410.1, Smp_026560.2, Smp_032950.1, Smp_045200.1, Smp_045550.1, Smp_086530.1, Smp_089460.2, Smp_103740.1, Smp_129530.1, Smp_132540.1, Smp_132670.1, Smp_135970.1, Smp_139970.1, Smp_149010.1, Smp_151600.1, Smp_163570.1, Smp_168570.1, Smp_174470.1, Smp_176540.1, Smp_195090.1, Smp_196240.1, Smp_199400.1, Smp_207040.1
GO:0005861	troponin complex	1	1	4.6e-05	Cellular Component	Smp_018250.2, Smp_059170.1, Smp_059170.2, Smp_179810.1
GO:0005739	mitochondrion	0.570801	0.397982	0.000172	Cellular Component	Smp_046100.1, Smp_048830.1, Smp_900010.1, Smp_900020.1, Smp_900040.1, Smp_900050.1, Smp_900080.1, Smp_900090.1, Smp_900110.1
GO:0006813	potassium ion transport	0.0412752	0.446571	0.000305	Biological Process	Smp_035180.1, Smp_121190.1, Smp_124240.1, Smp_148670.1, Smp_156150.1, Smp_156640.1, Smp_160780.1, Smp_163090.1
GO:0004713	protein tyrosine kinase activity	0.150813	0.921994	0.00104998	Molecular Function	Smp_011700.1, Smp_125360.1, Smp_133250.1, Smp_149460.1, Smp_152680.1, Smp_165470.1, Smp_173380.1
GO:0016651	oxidoreductase activity, acting on NAD(P)H	0.642684	0.785293	0.00132977	Molecular Function	Smp_046100.1, Smp_048830.1, Smp_092490.1, Smp_900020.1, Smp_900050.1, Smp_900090.1, Smp_900110.1
GO:0016020	membrane	0.390249	0.0354187	0.00154235	Cellular Component	Smp_000680.1, Smp_003440.1, Smp_005350.1, Smp_005720.1, Smp_005740.1, Smp_011700.1, Smp_014280.1, Smp_044750.1, Smp_057530.1, Smp_059530.2, Smp_080980.1, Smp_082300.1, Smp_095630.1, Smp_099770.1, Smp_105410.1, Smp_121190.1, Smp_123780.1, Smp_124990.1, Smp_125200.1, Smp_125210.1, Smp_128110.1, Smp_129530.1, Smp_135040.1, Smp_135940.1, Smp_140560.1, Smp_142930.1, Smp_147430.1, Smp_148670.1, Smp_149…
GO:0006091	generation of precursor metabolites and energy	0.559597	0.640253	0.00177631	Biological Process	Smp_033040.1, Smp_042160.2, Smp_059930.1, Smp_900010.1, Smp_900050.1, Smp_900090.1
GO:0004872	receptor activity	0.962921	0.433376	0.00177812	Molecular Function	Smp_011700.1, Smp_126730.1, Smp_133250.1, Smp_147430.1, Smp_148670.1, Smp_152680.1, Smp_153780.1, Smp_159060.1, Smp_165470.1, Smp_173380.1, Smp_194740.1
GO:0043395	heparan sulfate proteoglycan binding	1	1	0.0057906	Molecular Function	Smp_123780.1, Smp_158320.2
GO:0032993	protein-DNA complex	1	0.0594365	0.00582557	Cellular Component	Smp_053390.1, Smp_082240.1, Smp_089870.1, Smp_130880.1, Smp_210630.1
GO:0005515	protein binding	0.999997	0.684675	0.00745202	Molecular Function	Smp_006860.1, Smp_017730.1, Smp_018400.1, Smp_025360.1, Smp_025860.1, Smp_036920.1, Smp_039870.2, Smp_045250.1, Smp_046690.1, Smp_047360.2, Smp_049520.1, Smp_049600.3, Smp_050220.1, Smp_050630.1, Smp_053390.1, Smp_059340.1, Smp_068680.1, Smp_069120.1, Smp_075770.1, Smp_076880.1, Smp_078050.1, Smp_079740.1, Smp_082240.1, Smp_085540.4, Smp_086330.1, Smp_089870.1, Smp_108050.1, Smp_120380.1, Smp_121…
GO:0034762	regulation of transmembrane transport	1	0.524422	0.00942362	Biological Process	Smp_121190.1, Smp_160780.1, Smp_163090.1
