# Supplementary material for: Schistosoma mansoni Egg, Adult Male and Female Comparative Gene Expression Analysis and Identification of Novel Genes by RNA-Seq
Source: PLoS Negl Trop Dis. 2015 Dec 31;9(12):e0004334. doi: 10.1371/journal.pntd.0004334 (PMC4699917; doi:10.1371/journal.pntd.0004334)
Supplement: S4 Table — (XLSX) [file pntd.0004334.s004.xlsx]

## Sheet: S4 Table
S4 Table. S. mansoni Smp genes extended at the 5’- and/or 3’-end, with the genomic coordinates of H3K4me3 marks in the vicinity of the genomic coordinates of those genes.
Smp_gene	Smp genomic coordinate	Start_Smp	End_Smp	Strand_Smp	Contig_name	Contig genomic coordinate	Start_contig	End_contig	Strand_contig	Extended_5'UTR	Extended_3'UTR	H3K4me3 at Smp TSS	H3K4me3 at contig TSS
Smp_186980	Chr_1	11158	12750	+	c3089_g1_i1	Chr_1	2514	23816	+	YES	YES	NO	NO
Smp_160490	Chr_1	123177	174279	-	c10275_g1_i1	Chr_1	157670	160909	-	NO	NO	NO	NO
Smp_160490	Chr_1	123177	174279	-	c16037_g1_i1	Chr_1	161070	163068	-	NO	NO	NO	NO
Smp_070540	Chr_1	191779	210197	+	c2646_g1_i1	Chr_1	206134	210063	+	NO	NO	NO	NO
Smp_160470	Chr_1	259588	341770	+	c6979_g1_i1	Chr_1	307962	324097	+	NO	NO	NO	NO
Smp_160460	Chr_1	351752	450228	+	c4540_g1_i1	Chr_1	380166	401906	+	NO	NO	NO	NO
Smp_160460	Chr_1	351752	450228	+	c6253_g1_i1	Chr_1	349898	352087	+	YES	NO	NO	NO
Smp_160460	Chr_1	351752	450228	+	c6725_g1_i1	Chr_1	421034	428069	+	NO	NO	NO	NO
Smp_160460	Chr_1	351752	450228	+	c6725_g2_i1	Chr_1	428060	445531	+	NO	NO	NO	NO
Smp_160460	Chr_1	351752	450228	+	c7483_g1_i1	Chr_1	404598	405523	+	NO	NO	NO	NO
Smp_160460	Chr_1	351752	450228	+	c7483_g1_i2	Chr_1	404598	412937	+	NO	NO	NO	NO
Smp_160460	Chr_1	351752	450228	+	c7812_g1_i1	Chr_1	445508	450191	+	NO	NO	NO	NO
Smp_160460	Chr_1	351752	450228	+	c8431_g1_i1	Chr_1	418165	420841	+	NO	NO	NO	NO
Smp_160460	Chr_1	351752	450228	+	c8431_g2_i1	Chr_1	413078	418187	+	NO	NO	NO	NO
Smp_160460	Chr_1	351752	450228	+	c8832_g1_i1	Chr_1	352110	352455	+	NO	NO	NO	NO
Smp_213640	Chr_1	454961	461907	-	c16512_g1_i1	Chr_1	459611	462130	-	YES	NO	NO	NO
Smp_213640	Chr_1	454961	461907	-	c16512_g2_i1	Chr_1	456161	458426	-	NO	NO	NO	NO
Smp_213650	Chr_1	463859	466528	-	c10944_g1_i1	Chr_1	463790	466583	-	YES	YES	YES	YES
Smp_213650	Chr_1	463859	466528	-	c18938_g1_i1	Chr_1	463625	463975	-	NO	YES	YES	NO
Smp_213660	Chr_1	477783	487502	-	c13739_g1_i1	Chr_1	477719	483828	-	NO	YES	NO	NO
Smp_191780	Chr_1	490614	521876	-	c9671_g1_i1	Chr_1	521577	521839	-	NO	NO	YES	YES
Smp_160440	Chr_1	526263	564703	+	c9985_g1_i1	Chr_1	545933	559623	+	NO	NO	YES	NO
Smp_160440	Chr_1	526263	564703	+	c10978_g1_i1	Chr_1	536354	544456	+	NO	NO	YES	NO
Smp_160440	Chr_1	526263	564703	+	c11569_g1_i1	Chr_1	560411	564475	+	NO	NO	YES	NO
Smp_160430	Chr_1	573683	576338	-	c10030_g1_i1	Chr_1	573644	576332	-	NO	YES	NO	NO
Smp_160420	Chr_1	584017	586830	-	c11780_g1_i1	Chr_1	584073	587078	-	YES	NO	YES	YES
Smp_160410.1	Chr_1	590142	590785	+	c10244_g1_i1	Chr_1	590109	597485	+	YES	YES	YES	YES
Smp_160410.2	Chr_1	590142	597496	+	c10244_g1_i1	Chr_1	590109	597485	+	YES	NO	YES	YES
Smp_092930	Chr_1	666858	670767	-	c13546_g1_i1	Chr_1	667066	673227	-	YES	NO	NO	NO
Smp_092930	Chr_1	666858	670767	-	c19582_g1_i1	Chr_1	667009	667334	-	NO	NO	NO	NO
Smp_092950	Chr_1	684936	736284	+	c1771_g1_i1	Chr_1	729100	736375	+	NO	NO	YES	NO
Smp_092950	Chr_1	684936	736284	+	c1869_g1_i1	Chr_1	699925	726079	+	NO	NO	YES	NO
Smp_092950	Chr_1	684936	736284	+	c4146_g1_i1	Chr_1	726206	728877	+	NO	NO	YES	NO
Smp_092950	Chr_1	684936	736284	+	c5379_g1_i1	Chr_1	683942	684959	+	YES	NO	YES	YES
Smp_092950	Chr_1	684936	736284	+	c5379_g2_i1	Chr_1	690768	699908	+	NO	NO	YES	NO
Smp_092950	Chr_1	684936	736284	+	c5379_g1_i2	Chr_1	683942	690767	+	YES	NO	YES	YES
Smp_092950	Chr_1	684936	736284	+	c20562_g1_i1	Chr_1	728840	729122	+	NO	NO	YES	NO
Smp_158440	Chr_1	826593	829863	+	c1621_g1_i1	Chr_1	828133	829714	+	NO	NO	NO	NO
Smp_158430	Chr_1	846043	869531	+	c16980_g1_i1	Chr_1	845426	855280	+	YES	NO	YES	NO
Smp_184360	Chr_1	1006125	1008694	+	c3123_g1_i1	Chr_1	1006726	1007100	+	NO	NO	NO	NO
Smp_193860	Chr_1	1020672	1022970	+	c7716_g1_i1	Chr_1	1016984	1023026	+	YES	NO	NO	NO
Smp_103610	Chr_1	1069742	1072312	+	c8394_g1_i1	Chr_1	1069707	1072408	+	NO	NO	NO	NO
Smp_085010	Chr_1	1173557	1180684	-	c17817_g1_i1	Chr_1	1173611	1176456	-	NO	NO	NO	NO
Smp_200280	Chr_1	1191023	1192363	-	c13237_g1_i1	Chr_1	1190986	1191371	-	NO	YES	YES	YES
Smp_105320	Chr_1	1283941	1284323	+	c7712_g1_i1	Chr_1	1283880	1284387	+	YES	YES	YES	YES
Smp_105330	Chr_1	1288890	1298182	-	c16498_g1_i1	Chr_1	1288616	1295890	-	NO	YES	YES	YES
Smp_105340	Chr_1	1304832	1338323	-	c12836_g1_i1	Chr_1	1305142	1305569	-	NO	NO	NO	NO
Smp_181050	Chr_1	1527480	1551756	+	c4227_g1_i1	Chr_1	1525206	1527931	+	NO	NO	YES	YES
Smp_181050	Chr_1	1527480	1551756	+	c4227_g1_i2	Chr_1	1525206	1527931	+	NO	NO	YES	YES
Smp_181050	Chr_1	1527480	1551756	+	c5814_g1_i1	Chr_1	1527955	1537043	+	NO	NO	YES	NO
Smp_181050	Chr_1	1527480	1551756	+	c7251_g1_i1	Chr_1	1541599	1552960	+	NO	NO	YES	NO
Smp_016050	Chr_1	1643174	1674852	+	c5932_g1_i1	Chr_1	1643091	1655374	+	YES	NO	YES	YES
Smp_016050	Chr_1	1643174	1674852	+	c5932_g2_i1	Chr_1	1663510	1675683	+	NO	NO	YES	NO
Smp_130910	Chr_1	1689641	1694817	-	c6215_g1_i1	Chr_1	1692609	1692881	-	NO	NO	YES	NO
Smp_130910	Chr_1	1689641	1694817	-	c6215_g1_i2	Chr_1	1689688	1694900	-	YES	NO	YES	YES
Smp_172850	Chr_1	1726170	1729722	+	c789_g1_i1	Chr_1	1708103	1730159	+	YES	YES	NO	YES
Smp_130920	Chr_1	1767583	1800527	+	c12885_g1_i1	Chr_1	1780723	1781813	+	NO	NO	NO	NO
Smp_130930	Chr_1	1807177	1816472	+	c2114_g1_i1	Chr_1	1809229	1814811	+	NO	NO	NO	NO
Smp_016090	Chr_1	1841288	1877833	-	c2417_g1_i1	Chr_1	1867176	1874316	-	NO	NO	NO	NO
Smp_016090	Chr_1	1841288	1877833	-	c4461_g1_i1	Chr_1	1877327	1877858	-	YES	NO	NO	NO
Smp_016090	Chr_1	1841288	1877833	-	c7839_g1_i1	Chr_1	1840826	1841760	-	NO	NO	NO	NO
Smp_016090	Chr_1	1841288	1877833	-	c7839_g2_i1	Chr_1	1841744	1849840	-	NO	NO	NO	NO
Smp_016090	Chr_1	1841288	1877833	-	c10637_g1_i1	Chr_1	1874841	1877211	-	NO	NO	NO	NO
Smp_016090	Chr_1	1841288	1877833	-	c14891_g1_i1	Chr_1	1853017	1867164	-	NO	NO	NO	NO
Smp_130940	Chr_1	1899877	1900282	+	c4194_g1_i1	Chr_1	1886395	1900342	+	YES	NO	YES	YES
Smp_130940	Chr_1	1899877	1900282	+	c4194_g1_i2	Chr_1	1886395	1900342	+	YES	NO	YES	YES
Smp_016200.1	Chr_1	1950122	1967491	+	c7720_g1_i1	Chr_1	1950069	1970646	+	YES	YES	YES	YES
Smp_016200.3	Chr_1	1950122	1970483	+	c7720_g1_i1	Chr_1	1950069	1970646	+	YES	NO	YES	YES
Smp_016200.4	Chr_1	1954522	1970483	+	c7720_g1_i1	Chr_1	1950069	1970646	+	YES	YES	YES	YES
Smp_016180	Chr_1	1992558	2041514	-	c1654_g1_i1	Chr_1	2013149	2013646	-	NO	NO	NO	NO
Smp_016180	Chr_1	1992558	2041514	-	c15055_g1_i1	Chr_1	2041186	2041671	-	YES	NO	NO	YES
Smp_016180	Chr_1	1992558	2041514	-	c19652_g1_i1	Chr_1	2040089	2041192	-	NO	NO	NO	NO
Smp_130980	Chr_1	2080062	2089517	+	c2395_g1_i1	Chr_1	2080019	2089316	+	YES	NO	NO	NO
Smp_130970	Chr_1	2095268	2107739	-	c9129_g1_i1	Chr_1	2095194	2106429	-	NO	YES	NO	NO
Smp_016130	Chr_1	2145359	2145620	+	c11222_g1_i1	Chr_1	2139879	2145756	+	NO	NO	YES	YES
Smp_130950	Chr_1	2153080	2168103	+	c7366_g1_i1	Chr_1	2151784	2168742	+	YES	YES	YES	NO
Smp_089570	Chr_1	2227266	2227530	-	c6495_g1_i1	Chr_1	2227066	2227561	-	NO	YES	YES	YES
Smp_171020	Chr_1	2249691	2302646	+	c532_g1_i1	Chr_1	2302465	2302697	+	NO	NO	NO	NO
Smp_171020	Chr_1	2249691	2302646	+	c2660_g1_i1	Chr_1	2282868	2292441	+	NO	NO	NO	NO
Smp_171020	Chr_1	2249691	2302646	+	c16742_g1_i1	Chr_1	2292421	2302484	+	NO	NO	NO	NO
Smp_089590	Chr_1	2316512	2331648	+	c3925_g1_i1	Chr_1	2320604	2331685	+	NO	NO	YES	NO
Smp_089590	Chr_1	2316512	2331648	+	c14988_g1_i1	Chr_1	2316471	2318905	+	NO	NO	YES	YES
Smp_171040	Chr_1	2357654	2418592	+	c1897_g1_i1	Chr_1	2375512	2400040	+	NO	NO	YES	YES
Smp_171040	Chr_1	2357654	2418592	+	c2726_g1_i1	Chr_1	2357628	2364606	+	YES	NO	YES	YES
Smp_171040	Chr_1	2357654	2418592	+	c3829_g1_i1	Chr_1	2406696	2411014	+	NO	NO	YES	NO
Smp_171040	Chr_1	2357654	2418592	+	c5206_g1_i1	Chr_1	2368781	2369217	+	NO	NO	YES	NO
Smp_089630	Chr_1	2422215	2427303	-	c7661_g1_i1	Chr_1	2422318	2427269	-	NO	NO	YES	YES
Smp_089640.2	Chr_1	2445398	2450312	+	c8015_g1_i1	Chr_1	2445255	2450524	+	YES	YES	YES	YES
Smp_089640.3	Chr_1	2445398	2448395	+	c8015_g1_i1	Chr_1	2445255	2450524	+	YES	YES	YES	YES
Smp_089640.2	Chr_1	2445398	2450312	+	c13195_g1_i1	Chr_1	2445418	2445781	+	NO	NO	YES	YES
Smp_089640.3	Chr_1	2445398	2448395	+	c13195_g1_i1	Chr_1	2445418	2445781	+	NO	NO	YES	YES
Smp_089650	Chr_1	2453701	2460261	-	c15550_g1_i1	Chr_1	2453992	2460544	-	NO	NO	YES	NO
Smp_089670	Chr_1	2488528	2494903	-	c2524_g1_i1	Chr_1	2491996	2494123	-	NO	NO	NO	NO
Smp_089670	Chr_1	2488528	2494903	-	c7637_g1_i1	Chr_1	2488494	2489648	-	NO	YES	NO	NO
Smp_171070	Chr_1	2553009	2558831	-	c6422_g1_i1	Chr_1	2553284	2553804	-	NO	NO	YES	NO
Smp_171070	Chr_1	2553009	2558831	-	c19449_g1_i1	Chr_1	2554417	2558730	-	NO	NO	YES	NO
Smp_089700	Chr_1	2581155	2598997	+	c7677_g1_i1	Chr_1	2582978	2599568	+	NO	NO	NO	YES
Smp_171080	Chr_1	2601345	2610918	+	c4614_g1_i1	Chr_1	2603614	2611029	+	NO	YES	NO	NO
Smp_171090	Chr_1	2614128	2614372	-	c88_g1_i1	Chr_1	2613985	2616035	-	NO	NO	YES	YES
Smp_022640	Chr_1	2627359	2628892	-	c7698_g1_i1	Chr_1	2627331	2628967	-	YES	NO	YES	YES
Smp_151640	Chr_1	2741327	2746974	-	c5402_g1_i1	Chr_1	2741222	2747064	-	YES	NO	NO	NO
Smp_055390	Chr_1	2766291	2776028	-	c13019_g1_i1	Chr_1	2765998	2773725	-	NO	YES	YES	NO
Smp_055390	Chr_1	2766291	2776028	-	c19867_g1_i1	Chr_1	2775599	2776077	-	YES	NO	YES	YES
Smp_055400	Chr_1	2781438	2792677	+	c6612_g1_i1	Chr_1	2778777	2792803	+	YES	NO	YES	YES
Smp_151650	Chr_1	2796652	2807727	-	c6534_g1_i1	Chr_1	2796467	2801911	-	NO	YES	YES	YES
Smp_055420.2	Chr_1	2809091	2813779	+	c6133_g1_i1	Chr_1	2809034	2813927	+	YES	YES	YES	YES
Smp_055420.1	Chr_1	2809237	2813779	+	c6133_g1_i1	Chr_1	2809034	2813927	+	YES	NO	YES	YES
Smp_055450	Chr_1	2937589	2940272	-	c18988_g1_i1	Chr_1	2937598	2940287	-	YES	NO	YES	YES
Smp_167830	Chr_1	3123821	3124124	+	c14871_g1_i1	Chr_1	3123807	3126144	+	YES	YES	NO	NO
Smp_152150	Chr_1	3141095	3142800	+	c16794_g1_i1	Chr_1	3141187	3142774	+	NO	NO	NO	NO
Smp_196600	Chr_1	3183577	3212243	+	c5804_g1_i1	Chr_1	3203198	3212990	+	NO	YES	YES	NO
Smp_196600	Chr_1	3183577	3212243	+	c11790_g1_i1	Chr_1	3183388	3185316	+	YES	NO	YES	YES
Smp_196600	Chr_1	3183577	3212243	+	c13423_g1_i1	Chr_1	3194637	3199997	+	NO	NO	YES	NO
Smp_152180	Chr_1	3271767	3289797	-	c8283_g1_i1	Chr_1	3272328	3286012	-	NO	NO	YES	NO
Smp_152180	Chr_1	3271767	3289797	-	c13528_g1_i1	Chr_1	3286056	3289869	-	YES	NO	YES	YES
Smp_056200	Chr_1	3395694	3412668	+	c7398_g1_i1	Chr_1	3409863	3411787	+	NO	NO	YES	NO
Smp_056200	Chr_1	3395694	3412668	+	c7398_g2_i1	Chr_1	3395656	3408234	+	YES	NO	YES	YES
Smp_056200	Chr_1	3395694	3412668	+	c10398_g1_i1	Chr_1	3412529	3412967	+	NO	YES	YES	NO
Smp_152230	Chr_1	3414481	3452579	-	c2043_g1_i1	Chr_1	3414409	3418746	-	NO	YES	YES	NO
Smp_152230	Chr_1	3414481	3452579	-	c15381_g1_i1	Chr_1	3419915	3425339	-	NO	NO	YES	NO
Smp_152230	Chr_1	3414481	3452579	-	c18856_g1_i1	Chr_1	3425495	3433274	-	NO	NO	YES	NO
Smp_152260	Chr_1	3462274	3558702	+	c9349_g1_i1	Chr_1	3543268	3545066	+	NO	NO	YES	NO
Smp_152270	Chr_1	3590146	3590404	+	c7715_g1_i1	Chr_1	3590112	3591119	+	YES	NO	YES	YES
Smp_056240	Chr_1	3601505	3621764	-	c6471_g2_i1	Chr_1	3600999	3621500	-	NO	NO	NO	NO
Smp_056240	Chr_1	3601505	3621764	-	c9538_g1_i1	Chr_1	3621537	3628377	-	YES	NO	NO	NO
Smp_152300	Chr_1	3921832	3922996	+	c555_g1_i1	Chr_1	3922694	3923471	+	NO	YES	YES	NO
Smp_176440	Chr_1	4028529	4047347	+	c1156_g1_i1	Chr_1	4024107	4034990	+	YES	NO	YES	YES
Smp_176440	Chr_1	4028529	4047347	+	c4742_g1_i1	Chr_1	4035211	4047391	+	NO	YES	YES	NO
Smp_176430.1	Chr_1	4080311	4127475	+	c3488_g1_i1	Chr_1	4127257	4128031	+	NO	YES	NO	NO
Smp_176430.2	Chr_1	4080311	4127475	+	c3488_g1_i1	Chr_1	4127257	4128031	+	NO	YES	NO	NO
Smp_176430.1	Chr_1	4080311	4127475	+	c16777_g1_i1	Chr_1	4120167	4124275	+	NO	NO	NO	NO
Smp_176430.2	Chr_1	4080311	4127475	+	c16777_g1_i1	Chr_1	4120167	4124275	+	NO	NO	NO	NO
Smp_176460	Chr_1	4259543	4263531	-	c15134_g1_i1	Chr_1	4262570	4265115	-	YES	NO	YES	YES
Smp_098840	Chr_1	4273512	4279618	+	c6450_g1_i1	Chr_1	4273458	4273832	+	NO	NO	YES	YES
Smp_098840	Chr_1	4273512	4279618	+	c6450_g1_i2	Chr_1	4273458	4279664	+	NO	NO	YES	YES
Smp_098850	Chr_1	4287407	4301211	-	c16220_g1_i1	Chr_1	4299400	4301101	-	NO	NO	YES	YES
Smp_163240	Chr_1	4338209	4392843	-	c771_g1_i1	Chr_1	4337653	4338297	-	NO	YES	YES	NO
Smp_163240	Chr_1	4338209	4392843	-	c20258_g1_i1	Chr_1	4341026	4345975	-	NO	NO	YES	NO
Smp_163230	Chr_1	4460199	4470268	-	c10481_g1_i1	Chr_1	4460128	4463161	-	NO	YES	YES	NO
Smp_163230	Chr_1	4460199	4470268	-	c10554_g1_i1	Chr_1	4469603	4469936	-	NO	NO	YES	NO
Smp_163230	Chr_1	4460199	4470268	-	c13563_g1_i1	Chr_1	4463120	4468848	-	NO	NO	YES	NO
Smp_163210	Chr_1	4510516	4579219	+	c7644_g1_i1	Chr_1	4510482	4511995	+	YES	NO	YES	YES
Smp_163210	Chr_1	4510516	4579219	+	c7644_g1_i2	Chr_1	4510482	4559245	+	YES	NO	YES	YES
Smp_163210	Chr_1	4510516	4579219	+	c7644_g1_i3	Chr_1	4510482	4526482	+	YES	NO	YES	YES
Smp_163210	Chr_1	4510516	4579219	+	c7938_g3_i1	Chr_1	4561178	4579606	+	NO	YES	YES	NO
Smp_163210	Chr_1	4510516	4579219	+	c18582_g1_i1	Chr_1	4559204	4560974	+	NO	NO	YES	NO
Smp_068990	Chr_1	4647389	4652520	-	c2438_g1_i1	Chr_1	4648935	4649692	-	NO	NO	NO	NO
Smp_068990	Chr_1	4647389	4652520	-	c5748_g1_i1	Chr_1	4649798	4651155	-	NO	NO	NO	NO
Smp_068990	Chr_1	4647389	4652520	-	c8084_g1_i2	Chr_1	4647820	4648631	-	NO	NO	NO	NO
Smp_068990	Chr_1	4647389	4652520	-	c8084_g3_i1	Chr_1	4648631	4648939	-	NO	NO	NO	NO
Smp_068990	Chr_1	4647389	4652520	-	c10922_g1_i1	Chr_1	4651484	4652234	-	NO	NO	NO	NO
Smp_159540	Chr_1	4721642	4810102	+	c2848_g1_i1	Chr_1	4790547	4792607	+	NO	NO	YES	NO
Smp_159540	Chr_1	4721642	4810102	+	c13745_g1_i1	Chr_1	4798442	4800561	+	NO	NO	YES	NO
Smp_159540	Chr_1	4721642	4810102	+	c17313_g1_i1	Chr_1	4723560	4729104	+	NO	NO	YES	NO
Smp_159550	Chr_1	4818617	4838278	+	c15594_g1_i1	Chr_1	4834810	4838516	+	NO	YES	NO	NO
Smp_159570	Chr_1	4971307	5006432	+	c13250_g1_i1	Chr_1	4983978	4987124	+	NO	NO	NO	NO
Smp_159570	Chr_1	4971307	5006432	+	c15036_g1_i1	Chr_1	4994779	4999220	+	NO	NO	NO	NO
Smp_159590	Chr_1	5051701	5053420	+	c777_g1_i1	Chr_1	5052321	5053114	+	NO	NO	YES	YES
Smp_159600	Chr_1	5085847	5123651	-	c8779_g1_i1	Chr_1	5098205	5103035	-	NO	NO	NO	NO
Smp_159600	Chr_1	5085847	5123651	-	c12682_g1_i1	Chr_1	5085343	5091769	-	NO	YES	NO	NO
Smp_159600	Chr_1	5085847	5123651	-	c13851_g1_i1	Chr_1	5098917	5099305	-	NO	NO	NO	NO
Smp_129610	Chr_1	5207574	5238056	+	c2965_g1_i1	Chr_1	5207671	5230369	+	NO	NO	YES	YES
Smp_129590	Chr_1	5261163	5298658	+	c119_g1_i1	Chr_1	5261121	5261781	+	YES	NO	YES	YES
Smp_129590	Chr_1	5261163	5298658	+	c119_g1_i2	Chr_1	5261121	5261781	+	YES	NO	YES	YES
Smp_129560	Chr_1	5377960	5388750	-	c11180_g1_i1	Chr_1	5379484	5383674	-	NO	NO	NO	NO
Smp_129560	Chr_1	5377960	5388750	-	c19772_g1_i1	Chr_1	5377627	5379559	-	NO	YES	NO	NO
Smp_013690	Chr_1	5413480	5435829	+	c12322_g1_i1	Chr_1	5424968	5425538	+	NO	NO	YES	NO
Smp_013690	Chr_1	5413480	5435829	+	c14912_g1_i1	Chr_1	5411989	5433518	+	YES	NO	YES	YES
Smp_209010	Chr_1	5454093	5460425	-	c19923_g1_i1	Chr_1	5460306	5460690	-	YES	NO	YES	YES
Smp_129570	Chr_1	5481990	5497045	+	c17088_g1_i1	Chr_1	5471918	5490794	+	YES	NO	NO	NO
Smp_129570	Chr_1	5481990	5497045	+	c17591_g1_i1	Chr_1	5490912	5497854	+	NO	YES	NO	NO
Smp_124360	Chr_1	5525242	5528830	-	c7449_g1_i1	Chr_1	5527626	5528919	-	YES	NO	NO	NO
Smp_124360	Chr_1	5525242	5528830	-	c7449_g1_i2	Chr_1	5520373	5528919	-	YES	YES	NO	NO
Smp_004090	Chr_1	5584372	5603126	-	c4587_g2_i1	Chr_1	5573515	5586896	-	NO	YES	NO	NO
Smp_004090	Chr_1	5584372	5603126	-	c4878_g1_i1	Chr_1	5599941	5603106	-	NO	NO	NO	NO
Smp_004090	Chr_1	5584372	5603126	-	c4878_g2_i1	Chr_1	5601336	5602576	-	NO	NO	NO	NO
Smp_004080	Chr_1	5621690	5639936	+	c7355_g1_i1	Chr_1	5620422	5640317	+	YES	NO	YES	YES
Smp_004080	Chr_1	5621690	5639936	+	c7355_g2_i1	Chr_1	5623869	5624420	+	NO	NO	YES	NO
Smp_004060	Chr_1	5682279	5691939	-	c9501_g1_i1	Chr_1	5691512	5693166	-	YES	NO	NO	NO
Smp_004060	Chr_1	5682279	5691939	-	c17584_g1_i1	Chr_1	5682291	5685230	-	NO	NO	NO	NO
Smp_004040	Chr_1	5741939	5748732	+	c15743_g1_i1	Chr_1	5745576	5748707	+	NO	NO	NO	NO
Smp_213670	Chr_1	5759722	5768356	-	c2775_g1_i1	Chr_1	5759719	5764028	-	NO	YES	NO	NO
Smp_213680	Chr_1	5772075	5794365	-	c3337_g1_i1	Chr_1	5773007	5781601	-	NO	NO	NO	NO
Smp_213680	Chr_1	5772075	5794365	-	c16783_g1_i1	Chr_1	5793978	5794395	-	YES	NO	NO	NO
Smp_124320	Chr_1	5815304	5826670	+	c18075_g1_i1	Chr_1	5822381	5826734	+	NO	YES	NO	NO
Smp_004000	Chr_1	5835305	5843032	+	c15267_g1_i1	Chr_1	5832632	5835655	+	YES	NO	YES	YES
Smp_003990	Chr_1	5855670	5867630	-	c8066_g1_i1	Chr_1	5855361	5867712	-	YES	NO	YES	YES
Smp_003980	Chr_1	5891904	5946187	+	c6599_g1_i1	Chr_1	5905087	5946409	+	NO	YES	NO	NO
Smp_003980	Chr_1	5891904	5946187	+	c7686_g7_i1	Chr_1	5896332	6628987	+	NO	YES	NO	NO
Smp_003980	Chr_1	5891904	5946187	+	c7686_g8_i1	Chr_1	5887838	5904945	+	YES	NO	NO	YES
Smp_003970	Chr_1	5948644	5958015	-	c8222_g1_i1	Chr_1	5948606	5958038	-	NO	NO	YES	YES
Smp_003970	Chr_1	5948644	5958015	-	c8222_g1_i2	Chr_1	5948606	5958053	-	YES	NO	YES	YES
Smp_003970	Chr_1	5948644	5958015	-	c8222_g1_i3	Chr_1	5950564	5958038	-	NO	NO	YES	YES
Smp_124300	Chr_1	6005073	6012641	-	c16600_g1_i1	Chr_1	6005521	6008481	-	NO	NO	YES	NO
Smp_124290	Chr_1	6028586	6028970	-	c3953_g1_i1	Chr_1	6028495	6028922	-	NO	YES	YES	YES
Smp_003940	Chr_1	6038130	6052083	+	c1593_g1_i1	Chr_1	6047308	6053575	+	NO	YES	YES	NO
Smp_124250	Chr_1	6237388	6281793	-	c2821_g1_i1	Chr_1	6237259	6242861	-	NO	YES	YES	NO
Smp_124250	Chr_1	6237388	6281793	-	c11215_g1_i1	Chr_1	6255987	6277580	-	NO	NO	YES	NO
Smp_124250	Chr_1	6237388	6281793	-	c13292_g1_i1	Chr_1	6243096	6245416	-	NO	NO	YES	NO
Smp_124240	Chr_1	6290473	6313965	+	c5330_g1_i1	Chr_1	6290427	6314734	+	YES	NO	YES	YES
Smp_003860	Chr_1	6319100	6323436	-	c9694_g1_i1	Chr_1	6322670	6323537	-	NO	NO	YES	YES
Smp_124230	Chr_1	6332157	6340731	+	c17274_g1_i1	Chr_1	6331896	6340836	+	YES	YES	YES	YES
Smp_213690	Chr_1	6349239	6383747	+	c254_g1_i1	Chr_1	6349084	6351103	+	YES	NO	YES	YES
Smp_213690	Chr_1	6349239	6383747	+	c1705_g1_i1	Chr_1	6375991	6387056	+	NO	YES	YES	NO
Smp_213690	Chr_1	6349239	6383747	+	c9676_g1_i1	Chr_1	6371119	6375303	+	NO	NO	YES	NO
Smp_213690	Chr_1	6349239	6383747	+	c12515_g1_i1	Chr_1	6366908	6371117	+	NO	NO	YES	NO
Smp_213690	Chr_1	6349239	6383747	+	c15650_g1_i1	Chr_1	6362001	6365030	+	NO	NO	YES	NO
Smp_213690	Chr_1	6349239	6383747	+	c18054_g1_i1	Chr_1	6352473	6352989	+	NO	NO	YES	NO
Smp_213690	Chr_1	6349239	6383747	+	c20630_g1_i1	Chr_1	6355172	6355945	+	NO	NO	YES	NO
Smp_213700	Chr_1	6389706	6391677	+	c1597_g1_i1	Chr_1	6391306	6391686	+	NO	NO	NO	NO
Smp_003770	Chr_1	6748567	6749270	+	c8180_g1_i1	Chr_1	6748530	6749455	+	YES	YES	YES	YES
Smp_124160.1	Chr_1	6920511	6936144	-	c20281_g1_i1	Chr_1	6933958	6936280	-	YES	NO	YES	YES
Smp_124160.2	Chr_1	6920511	6936144	-	c20281_g1_i1	Chr_1	6933958	6936280	-	YES	NO	YES	YES
Smp_003700	Chr_1	6950312	6952140	+	c7941_g1_i1	Chr_1	6949634	6950398	+	YES	NO	YES	YES
Smp_003700	Chr_1	6950312	6952140	+	c7941_g1_i2	Chr_1	6949634	6952106	+	YES	NO	YES	YES
Smp_003700	Chr_1	6950312	6952140	+	c7941_g1_i3	Chr_1	6949634	6952134	+	YES	NO	YES	YES
Smp_003700	Chr_1	6950312	6952140	+	c7941_g1_i4	Chr_1	6950225	6952134	+	NO	NO	YES	YES
Smp_003670	Chr_1	7007445	7011155	-	c976_g1_i1	Chr_1	7007450	7011099	-	NO	NO	NO	NO
Smp_003670	Chr_1	7007445	7011155	-	c976_g1_i2	Chr_1	7007450	7011099	-	NO	NO	NO	NO
Smp_003660	Chr_1	7030975	7032852	-	c7200_g1_i1	Chr_1	7030911	7032906	-	NO	NO	NO	NO
Smp_003660	Chr_1	7030975	7032852	-	c7200_g1_i2	Chr_1	7030911	7032889	-	NO	NO	NO	YES
Smp_003660	Chr_1	7030975	7032852	-	c7200_g1_i3	Chr_1	7030911	7032889	-	NO	NO	NO	YES
Smp_124120	Chr_1	7046282	7057877	+	c8944_g1_i1	Chr_1	7056354	7057727	+	NO	NO	YES	NO
Smp_124110	Chr_1	7062275	7089979	-	c2228_g1_i1	Chr_1	7067394	7084608	-	NO	NO	NO	NO
Smp_003630	Chr_1	7091029	7095966	-	c4962_g1_i1	Chr_1	7091086	7097959	-	YES	NO	NO	YES
Smp_003620	Chr_1	7110445	7134790	+	c2685_g1_i1	Chr_1	7128472	7135078	+	NO	NO	YES	NO
Smp_003620	Chr_1	7110445	7134790	+	c2685_g1_i2	Chr_1	7119181	7135078	+	NO	NO	YES	NO
Smp_003620	Chr_1	7110445	7134790	+	c9173_g1_i1	Chr_1	7110332	7110691	+	YES	NO	YES	YES
Smp_003610.2	Chr_1	7145995	7147882	-	c2160_g1_i1	Chr_1	7146101	7149639	-	YES	NO	YES	NO
Smp_003610.1	Chr_1	7145995	7147882	-	c2160_g1_i1	Chr_1	7146101	7149639	-	YES	NO	NO	NO
Smp_003600	Chr_1	7151815	7153838	-	c15953_g1_i1	Chr_1	7153589	7170404	-	YES	NO	NO	NO
Smp_124100	Chr_1	7197083	7238334	+	c13572_g1_i1	Chr_1	7210426	7215052	+	NO	NO	NO	NO
Smp_124070	Chr_1	7424787	7449817	+	c19581_g1_i1	Chr_1	7424730	7448417	+	YES	NO	NO	NO
Smp_124060	Chr_1	7457054	7483249	+	c20357_g1_i1	Chr_1	7457048	7483487	+	YES	YES	NO	NO
Smp_124050.2	Chr_1	7503945	7564589	+	c7858_g1_i1	Chr_1	7503712	7533242	+	YES	NO	NO	NO
Smp_124050.4	Chr_1	7503945	7570964	+	c7858_g1_i1	Chr_1	7503712	7533242	+	YES	NO	NO	NO
Smp_124050.1	Chr_1	7503945	7564589	+	c7858_g1_i1	Chr_1	7503712	7533242	+	NO	NO	NO	NO
Smp_124050.2	Chr_1	7503945	7564589	+	c7858_g1_i2	Chr_1	7503712	7571333	+	YES	YES	NO	NO
Smp_124050.4	Chr_1	7503945	7570964	+	c7858_g1_i2	Chr_1	7503712	7571333	+	YES	YES	NO	NO
Smp_124050.1	Chr_1	7503945	7564589	+	c7858_g1_i2	Chr_1	7503712	7571333	+	NO	YES	NO	NO
Smp_124050.2	Chr_1	7503945	7564589	+	c7858_g1_i3	Chr_1	7503712	7571019	+	YES	YES	NO	NO
Smp_124050.4	Chr_1	7503945	7570964	+	c7858_g1_i3	Chr_1	7503712	7571019	+	YES	YES	NO	NO
Smp_124050.1	Chr_1	7503945	7564589	+	c7858_g1_i3	Chr_1	7503712	7571019	+	NO	YES	NO	NO
Smp_124050.2	Chr_1	7503945	7564589	+	c7858_g1_i4	Chr_1	7503712	7571333	+	YES	YES	NO	NO
Smp_124050.4	Chr_1	7503945	7570964	+	c7858_g1_i4	Chr_1	7503712	7571333	+	YES	YES	NO	NO
Smp_124050.1	Chr_1	7503945	7564589	+	c7858_g1_i4	Chr_1	7503712	7571333	+	NO	YES	NO	NO
Smp_124040	Chr_1	7601510	7609825	-	c2024_g1_i1	Chr_1	7608490	7609386	-	NO	NO	NO	NO
Smp_124030	Chr_1	7693925	7704391	-	c15397_g1_i1	Chr_1	7693769	7694195	-	NO	YES	NO	NO
Smp_124020	Chr_1	7727490	7758831	+	c5180_g1_i1	Chr_1	7727341	7727651	+	NO	NO	YES	YES
Smp_124020	Chr_1	7727490	7758831	+	c5180_g2_i1	Chr_1	7727650	7730296	+	NO	NO	YES	YES
Smp_124000	Chr_1	7842580	7866879	+	c4623_g1_i1	Chr_1	7866860	7867022	+	NO	YES	NO	NO
Smp_003440	Chr_1	7961577	7991648	+	c14471_g1_i1	Chr_1	7979273	7991499	+	NO	NO	NO	NO
Smp_003410	Chr_1	8123335	8124066	+	c7892_g1_i1	Chr_1	8123301	8124093	+	NO	NO	YES	YES
Smp_123960	Chr_1	8145053	8277149	+	c2975_g1_i1	Chr_1	8276927	8277181	+	NO	NO	NO	NO
Smp_123960	Chr_1	8145053	8277149	+	c9247_g1_i1	Chr_1	8262077	8264153	+	NO	NO	NO	NO
Smp_123960	Chr_1	8145053	8277149	+	c10666_g1_i1	Chr_1	8214731	8216864	+	NO	NO	NO	NO
Smp_123960	Chr_1	8145053	8277149	+	c16595_g1_i1	Chr_1	8164869	8171941	+	NO	NO	NO	NO
Smp_123950	Chr_1	8285709	8302969	+	c13024_g1_i1	Chr_1	8297936	8303480	+	NO	YES	NO	NO
Smp_123950	Chr_1	8285709	8302969	+	c18961_g1_i1	Chr_1	8294903	8297953	+	NO	NO	NO	NO
Smp_123940	Chr_1	8303350	8330335	-	c10280_g1_i1	Chr_1	8304402	8306726	-	NO	NO	NO	NO
Smp_123940	Chr_1	8303350	8330335	-	c15295_g1_i1	Chr_1	8308243	8313815	-	NO	NO	NO	NO
Smp_003340	Chr_1	8341993	8373609	+	c767_g1_i1	Chr_1	8341943	8342594	+	YES	NO	YES	YES
Smp_003340	Chr_1	8341993	8373609	+	c2398_g1_i1	Chr_1	8368830	8371106	+	NO	NO	YES	NO
Smp_003340	Chr_1	8341993	8373609	+	c9464_g1_i1	Chr_1	8359832	8368845	+	NO	NO	YES	NO
Smp_003340	Chr_1	8341993	8373609	+	c16939_g1_i1	Chr_1	8344740	8356960	+	NO	NO	YES	NO
Smp_003330	Chr_1	8385344	8385757	-	c1706_g1_i1	Chr_1	8385144	8385802	-	YES	NO	YES	YES
Smp_123930	Chr_1	8393702	8409479	+	c7412_g1_i1	Chr_1	8397013	8407210	+	NO	NO	NO	YES
Smp_123930	Chr_1	8393702	8409479	+	c7412_g1_i2	Chr_1	8397013	8407210	+	NO	NO	NO	YES
Smp_123880	Chr_1	8542761	8554312	+	c3820_g1_i1	Chr_1	8542704	8554475	+	YES	NO	NO	NO
Smp_003250	Chr_1	8577769	8579038	+	c453_g1_i1	Chr_1	8574620	8578999	+	YES	NO	NO	YES
Smp_003250	Chr_1	8577769	8579038	+	c453_g1_i2	Chr_1	8578539	8578999	+	NO	NO	NO	NO
Smp_123870	Chr_1	8579549	8590070	-	c5045_g1_i1	Chr_1	8579144	8590075	-	YES	YES	YES	YES
Smp_123870	Chr_1	8579549	8590070	-	c5045_g1_i2	Chr_1	8579144	8579699	-	NO	YES	YES	NO
Smp_123870	Chr_1	8579549	8590070	-	c19557_g1_i1	Chr_1	8579674	8580053	-	NO	NO	YES	NO
Smp_003230	Chr_1	8599610	8613990	+	c17060_g1_i1	Chr_1	8599570	8614001	+	YES	NO	YES	YES
Smp_003190	Chr_1	8863075	8865242	+	c19099_g1_i1	Chr_1	8860060	8865137	+	YES	NO	YES	YES
Smp_123830	Chr_1	8869985	8918490	-	c2719_g1_i1	Chr_1	8893570	8918627	-	YES	NO	NO	NO
Smp_123830	Chr_1	8869985	8918490	-	c8585_g1_i2	Chr_1	8869755	8892196	-	NO	YES	NO	NO
Smp_003140	Chr_1	9077905	9097096	-	c7520_g1_i1	Chr_1	9076792	9099122	-	YES	YES	YES	YES
Smp_003130	Chr_1	9109477	9117068	-	c3152_g1_i1	Chr_1	9113398	9117296	-	YES	NO	YES	YES
Smp_003130	Chr_1	9109477	9117068	-	c3152_g2_i1	Chr_1	9114715	9115230	-	NO	NO	YES	YES
Smp_003130	Chr_1	9109477	9117068	-	c12252_g1_i1	Chr_1	9108902	9109485	-	NO	YES	YES	NO
Smp_123780	Chr_1	9202757	9248518	+	c4274_g1_i1	Chr_1	9240813	9248421	+	NO	NO	NO	NO
Smp_003110.1	Chr_1	9254395	9263617	-	c8395_g2_i1	Chr_1	9254193	9272312	-	YES	NO	NO	NO
Smp_003110.1	Chr_1	9254395	9263617	-	c8395_g2_i2	Chr_1	9254044	9272312	-	YES	NO	NO	NO
Smp_003110.2	Chr_1	9258373	9263617	-	c8395_g2_i1	Chr_1	9254193	9272312	-	YES	NO	NO	NO
Smp_003110.2	Chr_1	9258373	9263617	-	c8395_g2_i2	Chr_1	9254044	9272312	-	YES	NO	NO	NO
Smp_213710	Chr_1	9359120	9374153	+	c12212_g1_i1	Chr_1	9356768	9363634	+	YES	NO	NO	YES
Smp_213720	Chr_1	9376720	9391499	+	c6764_g2_i1	Chr_1	9380939	9391632	+	NO	NO	NO	NO
Smp_213720	Chr_1	9376720	9391499	+	c6764_g1_i1	Chr_1	9376719	9380939	+	YES	NO	NO	NO
Smp_073800	Chr_1	9475358	9509278	-	c2018_g1_i1	Chr_1	9499630	9509180	-	NO	NO	NO	NO
Smp_073790	Chr_1	9513870	9517361	-	c7018_g1_i1	Chr_1	9513647	9515274	-	NO	NO	YES	YES
Smp_162060	Chr_1	9532336	9574837	+	c9096_g1_i1	Chr_1	9537348	9537775	+	NO	NO	YES	NO
Smp_162060	Chr_1	9532336	9574837	+	c19603_g1_i1	Chr_1	9556259	9574940	+	NO	NO	YES	NO
Smp_213730	Chr_1	9577742	9597904	-	c2794_g1_i1	Chr_1	9577626	9589149	-	NO	NO	YES	NO
Smp_213730	Chr_1	9577742	9597904	-	c10110_g1_i1	Chr_1	9589219	9589595	-	NO	NO	YES	NO
Smp_162040	Chr_1	9693369	9703429	-	c8497_g1_i1	Chr_1	9687708	9709500	-	YES	YES	NO	NO
Smp_162030	Chr_1	9720378	9748834	+	c6593_g3_i1	Chr_1	9730853	9741765	+	NO	NO	NO	NO
Smp_162030	Chr_1	9720378	9748834	+	c12895_g1_i1	Chr_1	9717402	9721480	+	YES	NO	NO	YES
Smp_162030	Chr_1	9720378	9748834	+	c15483_g1_i1	Chr_1	9728550	9728931	+	NO	NO	NO	NO
Smp_073720	Chr_1	9757481	9758822	+	c13247_g1_i1	Chr_1	9754772	9759087	+	NO	NO	YES	YES
Smp_162010	Chr_1	9767123	9821681	+	c4761_g1_i1	Chr_1	9816458	9819655	+	NO	NO	NO	NO
Smp_073690.1	Chr_1	9824192	9834764	-	c4850_g1_i1	Chr_1	9831725	9837436	-	YES	NO	YES	YES
Smp_073690.2	Chr_1	9824192	9834764	-	c4850_g1_i1	Chr_1	9831725	9837436	-	YES	NO	NO	YES
Smp_073680	Chr_1	9848891	9854785	+	c540_g1_i1	Chr_1	9848291	9854792	+	YES	NO	YES	NO
Smp_073620	Chr_1	9999957	10003703	+	c5170_g1_i1	Chr_1	9998736	10003736	+	YES	YES	YES	YES
Smp_073610.2	Chr_1	10021188	10034600	+	c13754_g1_i1	Chr_1	10021548	10029416	+	NO	NO	YES	NO
Smp_073610.2	Chr_1	10021188	10034600	+	c20023_g1_i1	Chr_1	10012346	10021407	+	YES	NO	YES	YES
Smp_073610.1	Chr_1	10021723	10034600	+	c13754_g1_i1	Chr_1	10021548	10029416	+	NO	NO	YES	NO
Smp_073600	Chr_1	10055309	10057055	-	c6611_g1_i1	Chr_1	10054799	10057099	-	YES	YES	YES	YES
Smp_073600	Chr_1	10055309	10057055	-	c6611_g1_i2	Chr_1	10056414	10057099	-	YES	NO	YES	YES
Smp_161940	Chr_1	10101272	10118743	+	c5415_g1_i1	Chr_1	10098556	10102241	+	YES	NO	NO	NO
Smp_161940	Chr_1	10101272	10118743	+	c5415_g1_i2	Chr_1	10098556	10102241	+	YES	NO	NO	NO
Smp_073490	Chr_1	10119550	10132114	+	c1720_g1_i1	Chr_1	10128453	10132817	+	NO	YES	NO	YES
Smp_073490	Chr_1	10119550	10132114	+	c8705_g1_i1	Chr_1	10118347	10124657	+	YES	NO	NO	YES
Smp_073500.2	Chr_1	10154288	10166749	-	c4944_g1_i1	Chr_1	10154280	10166846	-	YES	YES	YES	YES
Smp_073500.1	Chr_1	10154288	10163732	-	c4944_g1_i1	Chr_1	10154280	10166846	-	YES	NO	YES	YES
Smp_161960	Chr_1	10213545	10215583	+	c7869_g1_i1	Chr_1	10210981	10215441	+	YES	NO	NO	YES
Smp_161960	Chr_1	10213545	10215583	+	c7869_g1_i2	Chr_1	10211001	10215441	+	YES	NO	NO	YES
Smp_161970	Chr_1	10216407	10246242	-	c4215_g1_i1	Chr_1	10216073	10241710	-	NO	YES	NO	NO
Smp_161970	Chr_1	10216407	10246242	-	c4215_g2_i1	Chr_1	10246083	10255712	-	YES	NO	NO	YES
Smp_073540	Chr_1	10271585	10272185	-	c5696_g1_i1	Chr_1	10271594	10272110	-	NO	NO	YES	YES
Smp_161980	Chr_1	10278486	10304083	-	c663_g1_i1	Chr_1	10283377	10292525	-	NO	NO	YES	NO
Smp_161980	Chr_1	10278486	10304083	-	c2783_g1_i1	Chr_1	10277938	10282512	-	NO	YES	YES	NO
Smp_161980	Chr_1	10278486	10304083	-	c2878_g1_i1	Chr_1	10298763	10304702	-	YES	NO	YES	YES
Smp_073570	Chr_1	10331000	10332676	+	c5872_g1_i1	Chr_1	10330086	10332813	+	YES	YES	YES	NO
Smp_073560.2	Chr_1	10339700	10346344	-	c3119_g1_i1	Chr_1	10339688	10348684	-	YES	NO	NO	YES
Smp_073560.2	Chr_1	10339700	10346344	-	c20447_g1_i1	Chr_1	10342862	10343130	-	NO	NO	NO	NO
Smp_073560.1	Chr_1	10343066	10346344	-	c3119_g1_i1	Chr_1	10339688	10348684	-	YES	YES	NO	YES
Smp_073560.1	Chr_1	10343066	10346344	-	c20447_g1_i1	Chr_1	10342862	10343130	-	NO	YES	NO	NO
Smp_079240	Chr_1	10363571	10370200	+	c6990_g1_i1	Chr_1	10361559	10370263	+	YES	YES	YES	YES
Smp_079230	Chr_1	10375102	10375467	-	c6056_g1_i1	Chr_1	10375040	10375546	-	YES	YES	YES	YES
Smp_079430.2	Chr_1	10391987	10392738	+	c8144_g1_i1	Chr_1	10391778	10392819	+	YES	YES	YES	YES
Smp_079430.1	Chr_1	10391987	10392738	+	c8144_g1_i1	Chr_1	10391778	10392819	+	YES	NO	YES	YES
Smp_079420.2	Chr_1	10411067	10425992	+	c7268_g1_i1	Chr_1	10411230	10426111	+	NO	YES	YES	YES
Smp_079420.2	Chr_1	10411067	10425992	+	c7268_g1_i2	Chr_1	10410244	10426111	+	NO	YES	YES	YES
Smp_079420.1	Chr_1	10412491	10425992	+	c7268_g1_i1	Chr_1	10411230	10426111	+	NO	NO	YES	YES
Smp_079420.1	Chr_1	10412491	10425992	+	c7268_g1_i2	Chr_1	10410244	10426111	+	NO	NO	YES	YES
Smp_079410	Chr_1	10433880	10447169	-	c12470_g1_i1	Chr_1	10433689	10434190	-	NO	NO	YES	NO
Smp_079400	Chr_1	10471386	10499641	-	c4603_g1_i1	Chr_1	10475869	10485955	-	NO	NO	NO	YES
Smp_079390	Chr_1	10518410	10565762	+	c16617_g1_i1	Chr_1	10534568	10538901	+	NO	NO	NO	NO
Smp_079390	Chr_1	10518410	10565762	+	c19538_g1_i1	Chr_1	10543970	10546001	+	NO	NO	NO	NO
Smp_079370.1	Chr_1	10646445	10675737	+	c4564_g1_i1	Chr_1	10667141	10674472	+	NO	NO	YES	NO
Smp_079370.2	Chr_1	10646445	10675737	+	c4564_g1_i1	Chr_1	10667141	10674472	+	NO	NO	YES	NO
Smp_079370.1	Chr_1	10646445	10675737	+	c12439_g1_i1	Chr_1	10648217	10650141	+	NO	NO	YES	NO
Smp_079370.2	Chr_1	10646445	10675737	+	c12439_g1_i1	Chr_1	10648217	10650141	+	NO	NO	YES	NO
Smp_079370.1	Chr_1	10646445	10675737	+	c19015_g1_i1	Chr_1	10646412	10648070	+	YES	NO	YES	YES
Smp_079370.2	Chr_1	10646445	10675737	+	c19015_g1_i1	Chr_1	10646412	10648070	+	YES	NO	YES	YES
Smp_164960	Chr_1	10678270	10700264	-	c379_g1_i1	Chr_1	10678611	10685456	-	NO	NO	YES	NO
Smp_164960	Chr_1	10678270	10700264	-	c11747_g1_i1	Chr_1	10694554	10695028	-	NO	NO	YES	NO
Smp_164960	Chr_1	10678270	10700264	-	c12281_g1_i1	Chr_1	10695095	10705368	-	NO	NO	YES	YES
Smp_164960	Chr_1	10678270	10700264	-	c15807_g1_i1	Chr_1	10694295	10694515	-	NO	NO	YES	NO
Smp_164950	Chr_1	10722621	10725444	+	c5386_g1_i1	Chr_1	10722530	10723821	+	NO	NO	YES	NO
Smp_164950	Chr_1	10722621	10725444	+	c5386_g1_i2	Chr_1	10721202	10723821	+	YES	NO	YES	YES
Smp_164940	Chr_1	10730842	10740607	-	c386_g1_i1	Chr_1	10734011	10737458	-	NO	NO	YES	NO
Smp_164940	Chr_1	10730842	10740607	-	c1660_g1_i1	Chr_1	10730865	10732923	-	NO	NO	YES	NO
Smp_164940	Chr_1	10730842	10740607	-	c13236_g1_i1	Chr_1	10737787	10740633	-	NO	NO	YES	NO
Smp_164930	Chr_1	10755828	10796371	+	c226_g1_i1	Chr_1	10771227	10781834	+	NO	NO	NO	NO
Smp_164930	Chr_1	10755828	10796371	+	c1510_g1_i1	Chr_1	10781991	10796716	+	NO	NO	NO	NO
Smp_164930	Chr_1	10755828	10796371	+	c10120_g1_i1	Chr_1	10763743	10771228	+	NO	NO	NO	NO
Smp_079310	Chr_1	10821421	10823828	+	c8379_g1_i1	Chr_1	10821358	10824224	+	NO	YES	YES	YES
Smp_079310	Chr_1	10821421	10823828	+	c8379_g1_i2	Chr_1	10821358	10824224	+	NO	YES	YES	YES
Smp_079290.1	Chr_1	10865260	10866262	+	c8206_g1_i1	Chr_1	10865207	10866876	+	YES	YES	YES	YES
Smp_079290.3	Chr_1	10865260	10866063	+	c8206_g1_i1	Chr_1	10865207	10866876	+	YES	YES	YES	YES
Smp_079290.1	Chr_1	10865260	10866262	+	c8206_g1_i2	Chr_1	10865207	10866092	+	YES	NO	YES	YES
Smp_079290.3	Chr_1	10865260	10866063	+	c8206_g1_i2	Chr_1	10865207	10866092	+	YES	NO	YES	YES
Smp_079290.1	Chr_1	10865260	10866262	+	c8206_g1_i3	Chr_1	10865207	10865413	+	YES	NO	YES	YES
Smp_079290.3	Chr_1	10865260	10866063	+	c8206_g1_i3	Chr_1	10865207	10865413	+	YES	NO	YES	YES
Smp_079270	Chr_1	10877574	10897528	+	c4184_g1_i1	Chr_1	10877525	10897541	+	YES	NO	YES	YES
Smp_053390	Chr_1	10982742	10983054	-	c7619_g1_i1	Chr_1	10982630	10983082	-	NO	NO	YES	YES
Smp_150750	Chr_1	11024081	11116784	+	c12466_g1_i1	Chr_1	11066386	11077621	+	NO	NO	YES	NO
Smp_150750	Chr_1	11024081	11116784	+	c14966_g1_i1	Chr_1	11114542	11120709	+	NO	YES	YES	NO
Smp_150750	Chr_1	11024081	11116784	+	c17158_g1_i1	Chr_1	11045835	11052641	+	NO	NO	YES	NO
Smp_150750	Chr_1	11024081	11116784	+	c17446_g1_i1	Chr_1	11060646	11066387	+	NO	NO	YES	NO
Smp_150740	Chr_1	11126466	11153954	-	c7534_g1_i1	Chr_1	11122317	11126743	-	NO	YES	NO	NO
Smp_150740	Chr_1	11126466	11153954	-	c8504_g13_i1	Chr_1	11149196	11155906	-	YES	NO	NO	NO
Smp_150730	Chr_1	11229604	11261286	-	c1142_g1_i1	Chr_1	11229620	11231661	-	NO	NO	NO	NO
Smp_150730	Chr_1	11229604	11261286	-	c15885_g1_i1	Chr_1	11246994	11249736	-	NO	NO	NO	NO
Smp_194860	Chr_1	11543491	11548243	+	c7989_g1_i1	Chr_1	11543356	11548369	+	YES	YES	YES	YES
Smp_053300	Chr_1	11553718	11554030	+	c5011_g1_i1	Chr_1	11553670	11554083	+	YES	YES	NO	NO
Smp_085180	Chr_1	11656005	11663477	+	c4708_g1_i1	Chr_1	11655990	11663687	+	YES	NO	NO	NO
Smp_196450	Chr_1	11693383	11697458	+	c9841_g1_i1	Chr_1	11697170	11697449	+	NO	NO	NO	NO
Smp_077030	Chr_1	11725098	11742658	-	c4535_g1_i1	Chr_1	11724992	11736177	-	NO	NO	NO	YES
Smp_163630.1	Chr_1	11777620	11805630	-	c7035_g1_i1	Chr_1	11786334	11805671	-	YES	NO	NO	NO
Smp_163630.2	Chr_1	11777620	11786353	-	c7035_g1_i1	Chr_1	11786334	11805671	-	YES	NO	NO	NO
Smp_163630.1	Chr_1	11777620	11805630	-	c7035_g1_i3	Chr_1	11786334	11805664	-	YES	NO	NO	NO
Smp_163630.2	Chr_1	11777620	11786353	-	c7035_g1_i3	Chr_1	11786334	11805664	-	YES	NO	NO	NO
Smp_163630.1	Chr_1	11777620	11805630	-	c13741_g1_i1	Chr_1	11791854	11792104	-	NO	NO	NO	NO
Smp_076710	Chr_1	11812059	11812794	-	c8540_g2_i1	Chr_1	11812338	11813002	-	YES	NO	YES	YES
Smp_163430	Chr_1	11827055	11829904	+	c4267_g1_i1	Chr_1	11827113	11827866	+	NO	NO	YES	YES
Smp_163430	Chr_1	11827055	11829904	+	c4267_g1_i2	Chr_1	11827079	11827866	+	NO	NO	YES	YES
Smp_163430	Chr_1	11827055	11829904	+	c13110_g1_i1	Chr_1	11828458	11828857	+	NO	NO	YES	YES
Smp_163420.1	Chr_1	11832102	11898991	-	c5938_g1_i1	Chr_1	11874308	11904589	-	YES	NO	YES	YES
Smp_163420.1	Chr_1	11832102	11898991	-	c6049_g1_i1	Chr_1	11859042	11868448	-	NO	NO	YES	NO
Smp_163420.1	Chr_1	11832102	11898991	-	c6049_g1_i2	Chr_1	11864545	11868448	-	NO	NO	YES	NO
Smp_163420.1	Chr_1	11832102	11898991	-	c6222_g1_i1	Chr_1	11831666	11846189	-	NO	NO	YES	NO
Smp_163420.1	Chr_1	11832102	11898991	-	c7081_g1_i1	Chr_1	11848994	11852712	-	NO	NO	YES	NO
Smp_163420.1	Chr_1	11832102	11898991	-	c7081_g2_i1	Chr_1	11852712	11854080	-	NO	NO	YES	NO
Smp_163420.1	Chr_1	11832102	11898991	-	c14208_g1_i1	Chr_1	11854157	11854579	-	NO	NO	YES	NO
Smp_163420.2	Chr_1	11843656	11898991	-	c5938_g1_i1	Chr_1	11874308	11904589	-	YES	NO	NO	YES
Smp_163420.2	Chr_1	11843656	11898991	-	c6049_g1_i1	Chr_1	11859042	11868448	-	NO	NO	NO	NO
Smp_163420.2	Chr_1	11843656	11898991	-	c6049_g1_i2	Chr_1	11864545	11868448	-	NO	NO	NO	NO
Smp_163420.2	Chr_1	11843656	11898991	-	c6222_g1_i1	Chr_1	11831666	11846189	-	NO	YES	NO	NO
Smp_163420.2	Chr_1	11843656	11898991	-	c7081_g1_i1	Chr_1	11848994	11852712	-	NO	NO	NO	NO
Smp_163420.2	Chr_1	11843656	11898991	-	c7081_g2_i1	Chr_1	11852712	11854080	-	NO	NO	NO	NO
Smp_163420.2	Chr_1	11843656	11898991	-	c14208_g1_i1	Chr_1	11854157	11854579	-	NO	NO	NO	NO
Smp_076660	Chr_1	11923238	11933845	-	c4470_g1_i1	Chr_1	11923104	11929297	-	NO	YES	YES	NO
Smp_076660	Chr_1	11923238	11933845	-	c4848_g1_i1	Chr_1	11929517	11939042	-	YES	NO	YES	YES
Smp_076660	Chr_1	11923238	11933845	-	c4848_g1_i2	Chr_1	11929517	11939042	-	YES	NO	YES	YES
Smp_076630.2	Chr_1	11955327	11970421	+	c3477_g1_i1	Chr_1	11970136	11973221	+	NO	YES	YES	NO
Smp_076630.2	Chr_1	11955327	11970421	+	c5120_g1_i1	Chr_1	11955520	11955865	+	NO	NO	YES	YES
Smp_076630.2	Chr_1	11955327	11970421	+	c5120_g1_i2	Chr_1	11954584	11970146	+	NO	NO	YES	YES
Smp_076630.1	Chr_1	11955411	11970421	+	c3477_g1_i1	Chr_1	11970136	11973221	+	NO	YES	YES	NO
Smp_076630.1	Chr_1	11955411	11970421	+	c5120_g1_i1	Chr_1	11955520	11955865	+	NO	NO	YES	YES
Smp_076630.1	Chr_1	11955411	11970421	+	c5120_g1_i2	Chr_1	11954584	11970146	+	NO	NO	YES	YES
Smp_080280.1	Chr_1	12046085	12053862	-	c8223_g1_i1	Chr_1	12046695	12047467	-	NO	NO	YES	NO
Smp_080280.3	Chr_1	12046085	12052552	-	c8223_g1_i1	Chr_1	12046695	12047467	-	NO	NO	YES	NO
Smp_080280.1	Chr_1	12046085	12053862	-	c8223_g2_i2	Chr_1	12053770	12054233	-	YES	NO	YES	YES
Smp_080280.3	Chr_1	12046085	12052552	-	c8223_g2_i1	Chr_1	12045531	12054233	-	YES	YES	YES	YES
Smp_080280.1	Chr_1	12046085	12053862	-	c8223_g2_i1	Chr_1	12045531	12054233	-	YES	NO	YES	YES
Smp_080280.3	Chr_1	12046085	12052552	-	c8223_g2_i3	Chr_1	12045531	12054233	-	YES	YES	YES	YES
Smp_080280.1	Chr_1	12046085	12053862	-	c8223_g2_i3	Chr_1	12045531	12054233	-	YES	NO	YES	YES
Smp_165400.3	Chr_1	12063438	12097211	+	c349_g1_i1	Chr_1	12091030	12091542	+	NO	NO	YES	NO
Smp_165400.3	Chr_1	12063438	12097211	+	c3639_g1_i1	Chr_1	12083794	12085371	+	NO	NO	YES	NO
Smp_165400.3	Chr_1	12063438	12097211	+	c15188_g1_i1	Chr_1	12063391	12067358	+	YES	NO	YES	YES
Smp_165400.3	Chr_1	12063438	12097211	+	c19614_g1_i1	Chr_1	12097114	12097390	+	NO	YES	YES	NO
Smp_165400.1	Chr_1	12067220	12097211	+	c349_g1_i1	Chr_1	12091030	12091542	+	NO	NO	YES	NO
Smp_165400.1	Chr_1	12067220	12097211	+	c3639_g1_i1	Chr_1	12083794	12085371	+	NO	NO	YES	NO
Smp_165400.1	Chr_1	12067220	12097211	+	c15188_g1_i1	Chr_1	12063391	12067358	+	NO	NO	YES	YES
Smp_165400.1	Chr_1	12067220	12097211	+	c19614_g1_i1	Chr_1	12097114	12097390	+	NO	YES	YES	NO
Smp_165420	Chr_1	12171094	12327450	-	c73_g1_i1	Chr_1	12179422	12180099	-	NO	NO	NO	NO
Smp_165420	Chr_1	12171094	12327450	-	c114_g1_i1	Chr_1	12210905	12212035	-	NO	NO	NO	NO
Smp_165420	Chr_1	12171094	12327450	-	c1908_g1_i1	Chr_1	12193651	12202379	-	NO	NO	NO	NO
Smp_165420	Chr_1	12171094	12327450	-	c9015_g1_i1	Chr_1	12205633	12206073	-	NO	NO	NO	NO
Smp_165420	Chr_1	12171094	12327450	-	c11979_g1_i1	Chr_1	12245057	12253950	-	NO	NO	NO	NO
Smp_165420	Chr_1	12171094	12327450	-	c13086_g1_i1	Chr_1	12265402	12277870	-	NO	NO	NO	YES
Smp_165420	Chr_1	12171094	12327450	-	c14684_g1_i1	Chr_1	12233560	12239983	-	NO	NO	NO	NO
Smp_165420	Chr_1	12171094	12327450	-	c15851_g1_i1	Chr_1	12182199	12182720	-	NO	NO	NO	NO
Smp_165420	Chr_1	12171094	12327450	-	c16055_g1_i1	Chr_1	12241892	12244400	-	NO	NO	NO	NO
Smp_165420	Chr_1	12171094	12327450	-	c17600_g1_i1	Chr_1	12184568	12190672	-	NO	NO	NO	NO
Smp_080360	Chr_1	12365613	12366285	-	c9485_g1_i1	Chr_1	12365613	12369472	-	YES	NO	NO	NO
Smp_069380	Chr_1	12612588	12651379	+	c11806_g1_i1	Chr_1	12608868	12612741	+	YES	NO	NO	YES
Smp_069380	Chr_1	12612588	12651379	+	c15719_g1_i1	Chr_1	12646887	12652048	+	NO	YES	NO	NO
Smp_069380	Chr_1	12612588	12651379	+	c16848_g1_i1	Chr_1	12629012	12633552	+	NO	NO	NO	NO
Smp_159780	Chr_1	12654989	12738877	-	c12768_g1_i1	Chr_1	12735306	12739067	-	YES	NO	YES	YES
Smp_159780	Chr_1	12654989	12738877	-	c14045_g1_i1	Chr_1	12705481	12710687	-	NO	NO	YES	NO
Smp_159750	Chr_1	12797807	12839127	+	c3188_g1_i1	Chr_1	12823693	12830190	+	NO	NO	YES	NO
Smp_159750	Chr_1	12797807	12839127	+	c13384_g1_i1	Chr_1	12797761	12811746	+	YES	NO	YES	YES
Smp_159750	Chr_1	12797807	12839127	+	c18755_g1_i1	Chr_1	12832970	12844791	+	NO	YES	YES	NO
Smp_159730.2	Chr_1	12943159	12967378	+	c5187_g1_i1	Chr_1	12946626	12964526	+	NO	NO	NO	YES
Smp_159730.2	Chr_1	12943159	12967378	+	c7078_g1_i1	Chr_1	12964535	12974850	+	NO	YES	NO	NO
Smp_159730.2	Chr_1	12943159	12967378	+	c16450_g1_i1	Chr_1	12966239	12966592	+	NO	NO	NO	NO
Smp_159730.1	Chr_1	12946881	12974481	+	c5187_g1_i1	Chr_1	12946626	12964526	+	YES	NO	YES	YES
Smp_159730.1	Chr_1	12946881	12974481	+	c7078_g1_i1	Chr_1	12964535	12974850	+	NO	YES	YES	NO
Smp_159730.1	Chr_1	12946881	12974481	+	c16450_g1_i1	Chr_1	12966239	12966592	+	NO	NO	YES	NO
Smp_035540.1	Chr_1	13035845	13037485	-	c2383_g1_i1	Chr_1	13035390	13037192	-	NO	YES	YES	YES
Smp_035540.2	Chr_1	13035845	13037011	-	c2383_g1_i1	Chr_1	13035390	13037192	-	NO	YES	YES	YES
Smp_035560.2	Chr_1	13068786	13071281	-	c5947_g1_i1	Chr_1	13068691	13073420	-	YES	NO	NO	NO
Smp_035560.1	Chr_1	13070164	13071281	-	c5947_g1_i1	Chr_1	13068691	13073420	-	YES	YES	NO	NO
Smp_035580	Chr_1	13151074	13170881	+	c8062_g1_i1	Chr_1	13150977	13171660	+	YES	NO	YES	YES
Smp_141320	Chr_1	13278971	13290755	-	c11577_g1_i1	Chr_1	13280798	13286730	-	NO	NO	NO	NO
Smp_141320	Chr_1	13278971	13290755	-	c12394_g1_i1	Chr_1	13278508	13278972	-	NO	YES	NO	NO
Smp_141330	Chr_1	13321744	13333396	+	c6301_g1_i1	Chr_1	13321691	13333439	+	YES	NO	YES	YES
Smp_210790	Chr_1	13569842	13575001	+	c5263_g1_i1	Chr_1	13567882	13575450	+	YES	YES	YES	YES
Smp_035700	Chr_1	13633028	13645182	+	c4197_g1_i1	Chr_1	13632721	13633140	+	YES	NO	NO	NO
Smp_035700	Chr_1	13633028	13645182	+	c4197_g2_i1	Chr_1	13633140	13638314	+	NO	NO	NO	NO
Smp_035700	Chr_1	13633028	13645182	+	c13197_g1_i1	Chr_1	13642509	13645152	+	NO	NO	NO	NO
Smp_141390	Chr_1	13653057	13684367	-	c3055_g1_i1	Chr_1	13652800	13653433	-	NO	YES	YES	NO
Smp_141390	Chr_1	13653057	13684367	-	c20481_g1_i1	Chr_1	13655210	13684409	-	NO	NO	YES	YES
Smp_141290.4	Chr_1	13730746	13753443	-	c6321_g1_i1	Chr_1	13731088	13753667	-	YES	NO	NO	NO
Smp_141290.1	Chr_1	13730746	13738638	-	c6321_g1_i1	Chr_1	13731088	13753667	-	YES	NO	NO	NO
Smp_141290.2	Chr_1	13730746	13773033	-	c6321_g1_i1	Chr_1	13731088	13753667	-	NO	NO	NO	NO
Smp_141290.3	Chr_1	13730746	13763961	-	c6321_g1_i1	Chr_1	13731088	13753667	-	NO	NO	NO	NO
Smp_141290.1	Chr_1	13730746	13738638	-	c6321_g1_i2	Chr_1	13731088	13738820	-	YES	NO	NO	NO
Smp_141290.2	Chr_1	13730746	13773033	-	c6321_g1_i2	Chr_1	13731088	13738820	-	NO	NO	NO	NO
Smp_141290.3	Chr_1	13730746	13763961	-	c6321_g1_i2	Chr_1	13731088	13738820	-	NO	NO	NO	NO
Smp_141290.4	Chr_1	13730746	13753443	-	c6321_g1_i2	Chr_1	13731088	13738820	-	NO	NO	NO	NO
Smp_141290.1	Chr_1	13730746	13738638	-	c8330_g1_i1	Chr_1	13730047	13731295	-	NO	YES	NO	NO
Smp_141290.2	Chr_1	13730746	13773033	-	c8330_g1_i1	Chr_1	13730047	13731295	-	NO	YES	NO	NO
Smp_141290.3	Chr_1	13730746	13763961	-	c8330_g1_i1	Chr_1	13730047	13731295	-	NO	YES	NO	NO
Smp_141290.4	Chr_1	13730746	13753443	-	c8330_g1_i1	Chr_1	13730047	13731295	-	NO	YES	NO	NO
Smp_141280	Chr_1	13790569	13807606	-	c16765_g1_i1	Chr_1	13793167	13799524	-	NO	NO	YES	NO
Smp_035480	Chr_1	13853691	13858017	-	c6507_g1_i2	Chr_1	13856852	13858043	-	YES	NO	NO	NO
Smp_035480	Chr_1	13853691	13858017	-	c6507_g1_i1	Chr_1	13853543	13858043	-	YES	YES	NO	NO
Smp_035470	Chr_1	13864596	13869463	+	c8372_g1_i1	Chr_1	13864543	13869755	+	YES	NO	YES	YES
Smp_141240	Chr_1	14010022	14024351	-	c15784_g1_i1	Chr_1	14012116	14012548	-	NO	NO	YES	NO
Smp_035430.1	Chr_1	14093571	14100517	+	c6859_g2_i1	Chr_1	14093526	14104105	+	YES	YES	YES	YES
Smp_035430.2	Chr_1	14093571	14103431	+	c6859_g2_i1	Chr_1	14093526	14104105	+	YES	NO	YES	YES
Smp_035410	Chr_1	14138799	14155079	-	c12944_g1_i1	Chr_1	14138450	14143403	-	NO	YES	NO	NO
Smp_035390	Chr_1	14167485	14182614	+	c11627_g1_i1	Chr_1	14178535	14182366	+	NO	NO	NO	NO
Smp_035390	Chr_1	14167485	14182614	+	c13187_g1_i1	Chr_1	14182352	14184573	+	NO	YES	NO	NO
Smp_035390	Chr_1	14167485	14182614	+	c14484_g1_i1	Chr_1	14158996	14171384	+	YES	NO	NO	YES
Smp_035370	Chr_1	14193779	14204012	-	c11027_g1_i1	Chr_1	14193788	14196801	-	NO	NO	NO	NO
Smp_035360	Chr_1	14217323	14224614	+	c4932_g1_i1	Chr_1	14217654	14218303	+	NO	NO	YES	NO
Smp_035360	Chr_1	14217323	14224614	+	c4932_g1_i2	Chr_1	14218001	14218303	+	NO	NO	YES	NO
Smp_035360	Chr_1	14217323	14224614	+	c11878_g1_i1	Chr_1	14220755	14224384	+	NO	NO	YES	NO
Smp_141220	Chr_1	14254513	14284714	+	c16842_g1_i1	Chr_1	14252679	14275988	+	YES	NO	NO	NO
Smp_035310	Chr_1	14284930	14291219	-	c7844_g1_i1	Chr_1	14284900	14291266	-	YES	NO	YES	YES
Smp_035310	Chr_1	14284930	14291219	-	c7844_g1_i2	Chr_1	14285464	14291266	-	YES	NO	YES	YES
Smp_035300.1	Chr_1	14295431	14301953	+	c5836_g1_i1	Chr_1	14295235	14303848	+	YES	YES	YES	YES
Smp_035300.2	Chr_1	14295431	14303917	+	c5836_g1_i1	Chr_1	14295235	14303848	+	YES	NO	YES	YES
Smp_035290	Chr_1	14311059	14321990	+	c1535_g1_i1	Chr_1	14307743	14319734	+	YES	NO	NO	NO
Smp_035280	Chr_1	14323056	14340997	-	c7103_g1_i1	Chr_1	14324643	14344545	-	YES	NO	NO	YES
Smp_035280	Chr_1	14323056	14340997	-	c7103_g1_i2	Chr_1	14323053	14344545	-	YES	NO	NO	YES
Smp_035270.2	Chr_1	14350150	14351269	+	c7814_g1_i1	Chr_1	14350124	14350902	+	NO	NO	YES	YES
Smp_035270.2	Chr_1	14350150	14351269	+	c7814_g2_i1	Chr_1	14350903	14351349	+	NO	YES	YES	YES
Smp_035270.1	Chr_1	14350348	14351269	+	c7814_g1_i1	Chr_1	14350124	14350902	+	NO	NO	YES	YES
Smp_035270.1	Chr_1	14350348	14351269	+	c7814_g2_i1	Chr_1	14350903	14351349	+	NO	NO	YES	YES
Smp_035260	Chr_1	14355441	14379940	-	c7298_g1_i1	Chr_1	14358283	14371778	-	NO	NO	NO	NO
Smp_035260	Chr_1	14355441	14379940	-	c12832_g1_i1	Chr_1	14376168	14387250	-	YES	NO	NO	NO
Smp_035210	Chr_1	14423470	14455405	-	c198_g1_i1	Chr_1	14440410	14455593	-	YES	NO	NO	NO
Smp_035210	Chr_1	14423470	14455405	-	c8186_g1_i1	Chr_1	14423371	14427548	-	NO	NO	NO	NO
Smp_035210	Chr_1	14423470	14455405	-	c8186_g2_i1	Chr_1	14431358	14435599	-	NO	NO	NO	NO
Smp_035210	Chr_1	14423470	14455405	-	c8186_g1_i2	Chr_1	14423371	14431323	-	NO	NO	NO	NO
Smp_035200.3	Chr_1	14470478	14471600	-	c8200_g1_i1	Chr_1	14470312	14471832	-	YES	YES	YES	YES
Smp_035200.4	Chr_1	14470478	14471789	-	c8200_g1_i1	Chr_1	14470312	14471832	-	YES	YES	YES	YES
Smp_035200.2	Chr_1	14470478	14471398	-	c8200_g1_i1	Chr_1	14470312	14471832	-	YES	NO	YES	YES
Smp_035200.1	Chr_1	14470810	14471789	-	c8200_g1_i1	Chr_1	14470312	14471832	-	YES	NO	YES	YES
Smp_035190.2	Chr_1	14481007	14519194	+	c1379_g1_i1	Chr_1	14501770	14509785	+	NO	NO	YES	NO
Smp_035190.2	Chr_1	14481007	14519194	+	c2401_g1_i1	Chr_1	14512628	14518859	+	NO	NO	YES	NO
Smp_035190.2	Chr_1	14481007	14519194	+	c5813_g2_i1	Chr_1	14518966	14519986	+	NO	YES	YES	NO
Smp_035190.2	Chr_1	14481007	14519194	+	c12891_g1_i1	Chr_1	14481156	14484495	+	NO	NO	YES	YES
Smp_035190.2	Chr_1	14481007	14519194	+	c16524_g1_i1	Chr_1	14488133	14498649	+	NO	NO	YES	NO
Smp_035190.2	Chr_1	14481007	14519194	+	c17145_g1_i1	Chr_1	14505431	14505736	+	NO	NO	YES	NO
Smp_035190.1	Chr_1	14488241	14520055	+	c1379_g1_i1	Chr_1	14501770	14509785	+	NO	NO	NO	NO
Smp_035190.1	Chr_1	14488241	14520055	+	c2401_g1_i1	Chr_1	14512628	14518859	+	NO	NO	NO	NO
Smp_035190.1	Chr_1	14488241	14520055	+	c5813_g1_i1	Chr_1	14519987	14523428	+	NO	NO	NO	NO
Smp_035190.1	Chr_1	14488241	14520055	+	c5813_g2_i1	Chr_1	14518966	14519986	+	NO	NO	NO	NO
Smp_035190.1	Chr_1	14488241	14520055	+	c16524_g1_i1	Chr_1	14488133	14498649	+	NO	NO	NO	NO
Smp_035190.1	Chr_1	14488241	14520055	+	c17145_g1_i1	Chr_1	14505431	14505736	+	NO	NO	NO	NO
Smp_035180	Chr_1	14571899	14607467	-	c15034_g1_i1	Chr_1	14578865	14585187	-	NO	NO	NO	NO
Smp_035150	Chr_1	14638115	14642665	+	c7505_g1_i1	Chr_1	14636549	14639995	+	YES	NO	YES	NO
Smp_035150	Chr_1	14638115	14642665	+	c7505_g1_i2	Chr_1	14636549	14642054	+	YES	NO	YES	NO
Smp_035150	Chr_1	14638115	14642665	+	c7505_g1_i3	Chr_1	14638108	14642054	+	YES	NO	YES	YES
Smp_035110	Chr_1	14747750	14755495	+	c5951_g1_i1	Chr_1	14747723	14757253	+	YES	YES	YES	YES
Smp_035090.2	Chr_1	14808842	14826786	-	c5125_g1_i1	Chr_1	14808259	14808981	-	NO	YES	YES	NO
Smp_035090.3	Chr_1	14808842	14826497	-	c5125_g1_i1	Chr_1	14808259	14808981	-	NO	YES	YES	NO
Smp_035090.1	Chr_1	14808842	14826786	-	c5125_g1_i1	Chr_1	14808259	14808981	-	NO	NO	YES	NO
Smp_035090.1	Chr_1	14808842	14826786	-	c5125_g2_i1	Chr_1	14808982	14823778	-	NO	NO	YES	NO
Smp_035090.2	Chr_1	14808842	14826786	-	c5125_g2_i1	Chr_1	14808982	14823778	-	NO	NO	YES	NO
Smp_035090.3	Chr_1	14808842	14826497	-	c5125_g2_i1	Chr_1	14808982	14823778	-	NO	NO	YES	NO
Smp_035090.2	Chr_1	14808842	14826786	-	c10054_g1_i1	Chr_1	14826392	14826840	-	YES	NO	YES	YES
Smp_035090.1	Chr_1	14808842	14826786	-	c10054_g1_i1	Chr_1	14826392	14826840	-	NO	NO	YES	YES
Smp_035090.3	Chr_1	14808842	14826497	-	c10054_g1_i1	Chr_1	14826392	14826840	-	NO	NO	YES	YES
Smp_035080	Chr_1	14841402	14847222	+	c3971_g1_i1	Chr_1	14840309	14843605	+	YES	NO	YES	YES
Smp_141150	Chr_1	14869291	14888151	+	c1443_g1_i1	Chr_1	14885569	14888223	+	NO	NO	YES	NO
Smp_141150	Chr_1	14869291	14888151	+	c2720_g1_i1	Chr_1	14881770	14884166	+	NO	NO	YES	NO
Smp_141150	Chr_1	14869291	14888151	+	c2720_g2_i1	Chr_1	14880826	14882274	+	NO	NO	YES	NO
Smp_141150	Chr_1	14869291	14888151	+	c15476_g1_i1	Chr_1	14869090	14870533	+	YES	NO	YES	YES
Smp_141150	Chr_1	14869291	14888151	+	c17161_g1_i1	Chr_1	14872268	14872692	+	NO	NO	YES	NO
Smp_141150	Chr_1	14869291	14888151	+	c17852_g1_i1	Chr_1	14874959	14879299	+	NO	NO	YES	NO
Smp_035030	Chr_1	14932203	14944812	-	c3465_g1_i1	Chr_1	14937302	14940073	-	NO	NO	YES	NO
Smp_035030	Chr_1	14932203	14944812	-	c6462_g1_i1	Chr_1	14944239	14950445	-	YES	NO	YES	YES
Smp_035030	Chr_1	14932203	14944812	-	c6817_g1_i1	Chr_1	14931810	14936453	-	NO	YES	YES	NO
Smp_035020.1	Chr_1	14957807	14972630	+	c1218_g1_i1	Chr_1	14972580	14972905	+	NO	YES	YES	NO
Smp_035020.1	Chr_1	14957807	14972630	+	c7675_g1_i1	Chr_1	14957822	14973324	+	NO	YES	YES	YES
Smp_035020.2	Chr_1	14957807	14973154	+	c7675_g1_i1	Chr_1	14957822	14973324	+	NO	NO	YES	YES
Smp_035020.1	Chr_1	14957807	14972630	+	c7675_g1_i2	Chr_1	14957822	14973324	+	NO	YES	YES	YES
Smp_035020.2	Chr_1	14957807	14973154	+	c7675_g1_i2	Chr_1	14957822	14973324	+	NO	NO	YES	YES
Smp_035010	Chr_1	14975415	14978892	+	c9291_g1_i1	Chr_1	14975359	14978993	+	NO	NO	NO	NO
Smp_035000	Chr_1	14979777	14981609	+	c21_g1_i1	Chr_1	14979745	14981472	+	NO	NO	NO	NO
Smp_141140	Chr_1	14983835	14991828	-	c7660_g1_i1	Chr_1	14985894	14992991	-	YES	NO	YES	YES
Smp_141140	Chr_1	14983835	14991828	-	c7660_g1_i2	Chr_1	14984018	14992127	-	NO	NO	YES	YES
Smp_034980.1	Chr_1	15009907	15024829	+	c7457_g2_i1	Chr_1	15009815	15011586	+	YES	NO	YES	YES
Smp_034980.1	Chr_1	15009907	15024829	+	c7457_g2_i2	Chr_1	15009815	15014041	+	YES	NO	YES	YES
Smp_034980.1	Chr_1	15009907	15024829	+	c7457_g2_i4	Chr_1	15009815	15017698	+	YES	NO	YES	YES
Smp_034980.1	Chr_1	15009907	15024829	+	c12826_g1_i1	Chr_1	15024700	15025175	+	NO	YES	YES	NO
Smp_034980.1	Chr_1	15009907	15024829	+	c14718_g1_i1	Chr_1	15020076	15024683	+	NO	NO	YES	NO
Smp_034980.2	Chr_1	15016248	15024829	+	c7457_g2_i4	Chr_1	15009815	15017698	+	YES	NO	NO	YES
Smp_034980.2	Chr_1	15016248	15024829	+	c12826_g1_i1	Chr_1	15024700	15025175	+	NO	YES	NO	NO
Smp_034980.2	Chr_1	15016248	15024829	+	c14718_g1_i1	Chr_1	15020076	15024683	+	NO	NO	NO	NO
Smp_034980.3	Chr_1	15016823	15024829	+	c7457_g2_i4	Chr_1	15009815	15017698	+	YES	NO	NO	YES
Smp_034980.3	Chr_1	15016823	15024829	+	c12826_g1_i1	Chr_1	15024700	15025175	+	NO	YES	NO	NO
Smp_034980.3	Chr_1	15016823	15024829	+	c14718_g1_i1	Chr_1	15020076	15024683	+	NO	NO	NO	NO
Smp_141120	Chr_1	15133926	15139410	-	c735_g1_i1	Chr_1	15134865	15136371	-	NO	NO	YES	NO
Smp_141120	Chr_1	15133926	15139410	-	c5968_g1_i1	Chr_1	15133237	15133962	-	NO	NO	YES	NO
Smp_141120	Chr_1	15133926	15139410	-	c10541_g1_i1	Chr_1	15137535	15140075	-	YES	NO	YES	YES
Smp_141120	Chr_1	15133926	15139410	-	c11506_g1_i1	Chr_1	15136385	15137236	-	NO	NO	YES	NO
Smp_141120	Chr_1	15133926	15139410	-	c15157_g1_i1	Chr_1	15134104	15134809	-	NO	NO	YES	NO
Smp_141110	Chr_1	15140329	15144404	+	c26_g1_i1	Chr_1	15142825	15146478	+	NO	YES	NO	NO
Smp_141100	Chr_1	15165396	15192370	+	c8734_g1_i1	Chr_1	15184515	15188718	+	NO	NO	NO	NO
Smp_141100	Chr_1	15165396	15192370	+	c9182_g1_i1	Chr_1	15167047	15179085	+	NO	NO	NO	NO
Smp_141100	Chr_1	15165396	15192370	+	c18905_g1_i1	Chr_1	15166500	15166961	+	NO	NO	NO	NO
Smp_034940.1	Chr_1	15214795	15230879	-	c7391_g1_i1	Chr_1	15230713	15234232	-	YES	NO	YES	YES
Smp_034940.1	Chr_1	15214795	15230879	-	c7391_g2_i1	Chr_1	15228853	15230693	-	NO	NO	YES	NO
Smp_034940.1	Chr_1	15214795	15230879	-	c7391_g3_i1	Chr_1	15214775	15226669	-	NO	NO	YES	NO
Smp_034940.1	Chr_1	15214795	15230879	-	c7391_g2_i2	Chr_1	15228853	15230712	-	NO	NO	YES	NO
Smp_034940.1	Chr_1	15214795	15230879	-	c16141_g1_i1	Chr_1	15230863	15231320	-	NO	NO	YES	NO
Smp_034940.2	Chr_1	15214795	15230879	-	c7391_g1_i1	Chr_1	15230713	15234232	-	YES	NO	NO	YES
Smp_034940.2	Chr_1	15214795	15230879	-	c7391_g2_i1	Chr_1	15228853	15230693	-	NO	NO	NO	NO
Smp_034940.2	Chr_1	15214795	15230879	-	c7391_g3_i1	Chr_1	15214775	15226669	-	NO	YES	NO	NO
Smp_034940.2	Chr_1	15214795	15230879	-	c7391_g2_i2	Chr_1	15228853	15230712	-	NO	NO	NO	NO
Smp_034940.2	Chr_1	15214795	15230879	-	c16141_g1_i1	Chr_1	15230863	15231320	-	YES	NO	NO	NO
Smp_034940.3	Chr_1	15219287	15230879	-	c7391_g1_i1	Chr_1	15230713	15234232	-	YES	NO	NO	YES
Smp_034940.3	Chr_1	15219287	15230879	-	c7391_g2_i1	Chr_1	15228853	15230693	-	NO	NO	NO	NO
Smp_034940.3	Chr_1	15219287	15230879	-	c7391_g3_i1	Chr_1	15214775	15226669	-	NO	YES	NO	NO
Smp_034940.3	Chr_1	15219287	15230879	-	c7391_g2_i2	Chr_1	15228853	15230712	-	NO	NO	NO	NO
Smp_034940.3	Chr_1	15219287	15230879	-	c16141_g1_i1	Chr_1	15230863	15231320	-	YES	NO	NO	NO
Smp_141080	Chr_1	15239391	15245920	+	c12550_g1_i1	Chr_1	15240981	15246249	+	NO	NO	YES	YES
Smp_034870	Chr_1	15468097	15479167	+	c4162_g1_i1	Chr_1	15478966	15487252	+	NO	YES	YES	NO
Smp_034870	Chr_1	15468097	15479167	+	c5334_g1_i1	Chr_1	15468287	15473184	+	NO	NO	YES	YES
Smp_034870	Chr_1	15468097	15479167	+	c11390_g1_i1	Chr_1	15475340	15476550	+	NO	NO	YES	NO
Smp_034850	Chr_1	15538396	15547411	+	c6281_g1_i1	Chr_1	15535148	15547403	+	YES	NO	NO	NO
Smp_034840.3	Chr_1	15565069	15565964	+	c8130_g1_i1	Chr_1	15564998	15566462	+	YES	YES	YES	YES
Smp_034840.2	Chr_1	15565069	15565929	+	c8130_g1_i1	Chr_1	15564998	15566462	+	YES	NO	YES	YES
Smp_034840.1	Chr_1	15565209	15565964	+	c8130_g1_i1	Chr_1	15564998	15566462	+	YES	NO	YES	YES
Smp_141040	Chr_1	15572328	15599308	-	c2233_g1_i1	Chr_1	15583720	15595660	-	NO	NO	YES	NO
Smp_141040	Chr_1	15572328	15599308	-	c2233_g1_i2	Chr_1	15583720	15595660	-	NO	NO	YES	NO
Smp_141040	Chr_1	15572328	15599308	-	c5554_g1_i1	Chr_1	15571853	15583582	-	NO	NO	YES	NO
Smp_020450	Chr_1	15615629	15631734	+	c2147_g1_i1	Chr_1	15615501	15625496	+	YES	NO	YES	YES
Smp_020450	Chr_1	15615629	15631734	+	c6853_g1_i1	Chr_1	15628387	15631916	+	NO	NO	YES	NO
Smp_133280	Chr_1	15635604	15662019	-	c6992_g2_i1	Chr_1	15645154	15655728	-	NO	NO	NO	YES
Smp_133280	Chr_1	15635604	15662019	-	c6992_g1_i1	Chr_1	15635553	15642571	-	NO	YES	NO	NO
Smp_133270	Chr_1	15667386	15684765	+	c1862_g1_i1	Chr_1	15681711	15685115	+	NO	NO	YES	NO
Smp_133270	Chr_1	15667386	15684765	+	c1971_g1_i1	Chr_1	15667238	15681718	+	YES	NO	YES	YES
Smp_133260	Chr_1	15691083	15705051	-	c9759_g1_i1	Chr_1	15691024	15691616	-	NO	YES	NO	NO
Smp_133250	Chr_1	15719036	15807508	+	c5405_g1_i1	Chr_1	15774100	15798122	+	NO	NO	YES	NO
Smp_133250	Chr_1	15719036	15807508	+	c12278_g1_i1	Chr_1	15806789	15807784	+	NO	YES	YES	NO
Smp_133250	Chr_1	15719036	15807508	+	c13863_g1_i1	Chr_1	15798117	15802611	+	NO	NO	YES	NO
Smp_133250	Chr_1	15719036	15807508	+	c17408_g1_i1	Chr_1	15735564	15774029	+	NO	NO	YES	NO
Smp_133230.1	Chr_1	15982462	15994893	-	c18768_g1_i1	Chr_1	15993768	15996624	-	YES	NO	NO	NO
Smp_133230.2	Chr_1	15985313	15994893	-	c18768_g1_i1	Chr_1	15993768	15996624	-	YES	NO	NO	NO
Smp_133220	Chr_1	15997433	15998130	-	c2511_g1_i1	Chr_1	15997795	16000086	-	YES	NO	NO	NO
Smp_020370	Chr_1	16002654	16015479	+	c8511_g1_i1	Chr_1	16002604	16015540	+	YES	YES	NO	NO
Smp_020370	Chr_1	16002654	16015479	+	c8511_g3_i1	Chr_1	16005887	16006118	+	NO	NO	NO	NO
Smp_020360	Chr_1	16016064	16016385	+	c8511_g2_i1	Chr_1	16015585	16016460	+	YES	YES	NO	NO
Smp_133210	Chr_1	16087007	16106683	-	c16633_g1_i1	Chr_1	16088161	16088535	-	NO	NO	NO	NO
Smp_020300	Chr_1	16139173	16165222	-	c693_g1_i1	Chr_1	16154725	16165282	-	YES	NO	YES	YES
Smp_020300	Chr_1	16139173	16165222	-	c6942_g1_i1	Chr_1	16133959	16149421	-	NO	YES	YES	NO
Smp_020300	Chr_1	16139173	16165222	-	c6942_g1_i2	Chr_1	16140232	16149421	-	NO	NO	YES	NO
Smp_020300	Chr_1	16139173	16165222	-	c15348_g1_i1	Chr_1	16161552	16161984	-	NO	NO	YES	NO
Smp_210400	Chr_1	16187461	16190670	+	c436_g1_i1	Chr_1	16187458	16190800	+	YES	YES	YES	YES
Smp_210410	Chr_1	16194191	16203651	+	c13672_g1_i1	Chr_1	16193980	16197969	+	YES	NO	NO	NO
Smp_020270	Chr_1	16213670	16277461	+	c12241_g1_i1	Chr_1	16277193	16277704	+	NO	YES	NO	NO
Smp_020270	Chr_1	16213670	16277461	+	c14391_g1_i1	Chr_1	16237051	16244192	+	NO	NO	NO	NO
Smp_020270	Chr_1	16213670	16277461	+	c16879_g1_i1	Chr_1	16232222	16234425	+	NO	NO	NO	NO
Smp_133180	Chr_1	16292444	16311145	+	c5842_g1_i1	Chr_1	16292024	16293065	+	YES	NO	YES	YES
Smp_133180	Chr_1	16292444	16311145	+	c5842_g1_i2	Chr_1	16292357	16293065	+	YES	NO	YES	YES
Smp_212820	Chr_1	16316053	16350163	+	c3744_g2_i1	Chr_1	16321394	16350180	+	NO	NO	NO	NO
Smp_212820	Chr_1	16316053	16350163	+	c3744_g2_i2	Chr_1	16321394	16339745	+	NO	NO	NO	NO
Smp_212820	Chr_1	16316053	16350163	+	c12382_g1_i1	Chr_1	16319702	16321418	+	NO	NO	NO	NO
Smp_020220.1	Chr_1	16395420	16398850	-	c6127_g1_i1	Chr_1	16395370	16398904	-	YES	NO	YES	YES
Smp_020220.2	Chr_1	16396010	16398850	-	c6127_g1_i1	Chr_1	16395370	16398904	-	YES	YES	YES	YES
Smp_020200	Chr_1	16409310	16424673	+	c1050_g1_i1	Chr_1	16418326	16424690	+	NO	YES	YES	NO
Smp_020200	Chr_1	16409310	16424673	+	c9566_g1_i1	Chr_1	16414700	16415073	+	NO	NO	YES	NO
Smp_020200	Chr_1	16409310	16424673	+	c12503_g1_i1	Chr_1	16409196	16411909	+	YES	NO	YES	YES
Smp_133150	Chr_1	16428562	16442228	-	c1311_g1_i1	Chr_1	16437050	16450656	-	YES	NO	NO	NO
Smp_133150	Chr_1	16428562	16442228	-	c12578_g1_i1	Chr_1	16429560	16436894	-	NO	NO	NO	NO
Smp_133140	Chr_1	16442234	16494425	+	c3391_g1_i1	Chr_1	16492914	16494680	+	NO	YES	NO	NO
Smp_178710	Chr_1	16473592	16479500	+	c20006_g1_i1	Chr_1	16473528	16474171	+	YES	NO	YES	YES
Smp_020170	Chr_1	16502898	16670812	+	c14176_g1_i1	Chr_1	16536339	16566608	+	NO	NO	NO	NO
Smp_133120.2	Chr_1	16674416	16677826	-	c8029_g1_i1	Chr_1	16674390	16677673	-	NO	YES	YES	YES
Smp_133120.1	Chr_1	16674416	16677826	-	c8029_g1_i1	Chr_1	16674390	16677673	-	NO	NO	YES	YES
Smp_133120.2	Chr_1	16674416	16677826	-	c8029_g1_i2	Chr_1	16674390	16676527	-	NO	YES	YES	YES
Smp_133120.1	Chr_1	16674416	16677826	-	c8029_g1_i2	Chr_1	16674390	16676527	-	NO	NO	YES	YES
Smp_133110	Chr_1	16689992	16693608	+	c8009_g1_i1	Chr_1	16689815	16693565	+	YES	NO	YES	YES
Smp_133110	Chr_1	16689992	16693608	+	c8009_g1_i2	Chr_1	16690513	16690913	+	NO	NO	YES	YES
Smp_020120	Chr_1	16848236	16851495	-	c10646_g1_i1	Chr_1	16848045	16850393	-	NO	NO	NO	YES
Smp_020090	Chr_1	17101130	17112987	-	c5022_g1_i1	Chr_1	17100081	17112985	-	NO	YES	YES	YES
Smp_020080.2	Chr_1	17119019	17134841	+	c10623_g1_i1	Chr_1	17121602	17135229	+	NO	YES	YES	NO
Smp_020080.1	Chr_1	17119019	17134841	+	c10623_g1_i1	Chr_1	17121602	17135229	+	NO	NO	YES	NO
Smp_020080.1	Chr_1	17119019	17134841	+	c20004_g1_i1	Chr_1	17118979	17120805	+	YES	NO	YES	YES
Smp_020080.2	Chr_1	17119019	17134841	+	c20004_g1_i1	Chr_1	17118979	17120805	+	YES	NO	YES	YES
Smp_020070	Chr_1	17152653	17191930	-	c4826_g1_i1	Chr_1	17152347	17161813	-	NO	YES	NO	NO
Smp_020070	Chr_1	17152653	17191930	-	c7550_g1_i1	Chr_1	17168919	17192008	-	YES	NO	NO	NO
Smp_020070	Chr_1	17152653	17191930	-	c7550_g2_i1	Chr_1	17163741	17168917	-	NO	NO	NO	NO
Smp_020070	Chr_1	17152653	17191930	-	c7550_g3_i1	Chr_1	17161853	17163740	-	NO	NO	NO	NO
Smp_020060	Chr_1	17223683	17238598	+	c741_g1_i1	Chr_1	17238071	17238600	+	NO	NO	NO	NO
Smp_020060	Chr_1	17223683	17238598	+	c1301_g1_i1	Chr_1	17226158	17226641	+	NO	NO	NO	NO
Smp_020060	Chr_1	17223683	17238598	+	c15167_g1_i1	Chr_1	17223548	17224082	+	YES	NO	NO	NO
Smp_020050	Chr_1	17238978	17241217	-	c5487_g1_i1	Chr_1	17240561	17241316	-	NO	NO	NO	NO
Smp_020050	Chr_1	17238978	17241217	-	c14720_g1_i1	Chr_1	17238970	17240585	-	NO	NO	NO	NO
Smp_020040.1	Chr_1	17245930	17251054	+	c7054_g1_i1	Chr_1	17243155	17257265	+	NO	YES	YES	YES
Smp_020040.1	Chr_1	17245930	17251054	+	c7054_g1_i2	Chr_1	17243155	17251696	+	NO	YES	YES	YES
Smp_020040.2	Chr_1	17245930	17256873	+	c7054_g1_i1	Chr_1	17243155	17257265	+	YES	YES	NO	YES
Smp_020040.2	Chr_1	17245930	17256873	+	c7054_g1_i2	Chr_1	17243155	17251696	+	YES	NO	NO	YES
Smp_133050	Chr_1	17268104	17314681	+	c6564_g1_i1	Chr_1	17299851	17314620	+	NO	NO	YES	NO
Smp_133050	Chr_1	17268104	17314681	+	c12217_g1_i1	Chr_1	17286494	17297833	+	NO	NO	YES	NO
Smp_133050	Chr_1	17268104	17314681	+	c20484_g1_i1	Chr_1	17268088	17268510	+	YES	NO	YES	YES
Smp_019990	Chr_1	17320487	17321110	-	c6851_g1_i1	Chr_1	17320670	17323385	-	NO	NO	YES	YES
Smp_019980	Chr_1	17330686	17344937	-	c7607_g2_i1	Chr_1	17330520	17345063	-	YES	NO	YES	YES
Smp_019880	Chr_1	17374944	17375828	-	c4543_g1_i1	Chr_1	17374753	17375865	-	YES	NO	NO	NO
Smp_019890	Chr_1	17376144	17406361	+	c5244_g1_i1	Chr_1	17375974	17406846	+	YES	YES	NO	NO
Smp_019900	Chr_1	17420554	17431476	-	c4777_g1_i1	Chr_1	17430928	17431975	-	YES	NO	NO	YES
Smp_019900	Chr_1	17420554	17431476	-	c4777_g2_i1	Chr_1	17423074	17428524	-	NO	NO	NO	NO
Smp_019900	Chr_1	17420554	17431476	-	c14013_g1_i1	Chr_1	17430297	17430896	-	NO	NO	NO	NO
Smp_133020	Chr_1	17441385	17461196	+	c16681_g1_i1	Chr_1	17458440	17461280	+	NO	YES	NO	NO
Smp_133020	Chr_1	17441385	17461196	+	c18349_g1_i1	Chr_1	17438954	17441417	+	YES	NO	NO	YES
Smp_019940.4	Chr_1	17494404	17503743	-	c5525_g1_i1	Chr_1	17503368	17503817	-	YES	NO	YES	YES
Smp_019940.4	Chr_1	17494404	17503743	-	c5525_g2_i1	Chr_1	17494269	17500562	-	NO	YES	YES	NO
Smp_019940.5	Chr_1	17494404	17500449	-	c5525_g2_i1	Chr_1	17494269	17500562	-	NO	YES	YES	NO
Smp_019940.1	Chr_1	17494404	17503309	-	c5525_g2_i1	Chr_1	17494269	17500562	-	NO	NO	YES	NO
Smp_151170	Chr_1	17509635	17510481	+	c8164_g2_i1	Chr_1	17509487	17509976	+	YES	NO	NO	NO
Smp_200380	Chr_1	17541276	17542674	-	c2152_g1_i1	Chr_1	17541549	17542595	-	NO	NO	NO	NO
Smp_019950	Chr_1	17559162	17571829	+	c305_g1_i1	Chr_1	17559106	17595494	+	YES	YES	YES	YES
Smp_019950	Chr_1	17559162	17571829	+	c305_g1_i2	Chr_1	17559106	17572124	+	YES	NO	YES	YES
Smp_133040	Chr_1	17632768	17674222	-	c4628_g1_i1	Chr_1	17648903	17650302	-	NO	NO	YES	NO
Smp_133040	Chr_1	17632768	17674222	-	c4628_g1_i2	Chr_1	17644469	17650302	-	NO	NO	YES	NO
Smp_172790	Chr_1	17694439	17694895	+	c17725_g1_i1	Chr_1	17694281	17694502	+	YES	NO	NO	NO
Smp_172780	Chr_1	17706513	17723462	-	c6160_g1_i1	Chr_1	17712080	17720275	-	NO	NO	NO	YES
Smp_172780	Chr_1	17706513	17723462	-	c6160_g1_i2	Chr_1	17717101	17720275	-	NO	NO	NO	YES
Smp_172780	Chr_1	17706513	17723462	-	c14756_g1_i1	Chr_1	17705927	17710735	-	NO	YES	NO	NO
Smp_172800	Chr_1	17755138	17781848	-	c6067_g1_i1	Chr_1	17754829	17783144	-	YES	NO	YES	NO
Smp_196590	Chr_1	17821417	17824220	+	c13012_g1_i1	Chr_1	17823731	17824277	+	NO	NO	NO	NO
Smp_196590	Chr_1	17821417	17824220	+	c18697_g1_i1	Chr_1	17815521	17823632	+	YES	NO	NO	NO
Smp_210750	Chr_1	17828975	17833706	-	c14662_g1_i1	Chr_1	17828324	17828996	-	NO	YES	NO	NO
Smp_210760	Chr_1	17835978	17885986	-	c2369_g1_i1	Chr_1	17835193	17836137	-	NO	YES	YES	NO
Smp_165980	Chr_1	17896135	17900731	+	c10248_g1_i1	Chr_1	17894501	17900851	+	YES	NO	NO	YES
Smp_165970	Chr_1	17902222	17927535	-	c10498_g1_i1	Chr_1	17923633	17927677	-	YES	NO	YES	YES
Smp_081260	Chr_1	17939368	17979523	+	c2155_g2_i1	Chr_1	17972191	17973218	+	NO	NO	NO	NO
Smp_081260	Chr_1	17939368	17979523	+	c18302_g1_i1	Chr_1	17939195	17943662	+	YES	NO	NO	NO
Smp_081260	Chr_1	17939368	17979523	+	c19375_g1_i1	Chr_1	17963953	17965175	+	NO	NO	NO	NO
Smp_165960	Chr_1	18136587	18146153	-	c1305_g1_i1	Chr_1	18141944	18146191	-	NO	NO	YES	YES
Smp_165960	Chr_1	18136587	18146153	-	c2574_g1_i1	Chr_1	18136261	18138332	-	NO	YES	YES	NO
Smp_165950	Chr_1	18146362	18155509	+	c17830_g1_i1	Chr_1	18146327	18146721	+	YES	NO	YES	YES
Smp_081200	Chr_1	18164140	18165264	+	c2446_g1_i1	Chr_1	18164736	18166707	+	NO	YES	YES	YES
Smp_081190	Chr_1	18189667	18190396	+	c19665_g1_i1	Chr_1	18189800	18190393	+	NO	NO	NO	NO
Smp_165930	Chr_1	18236793	18262772	-	c4865_g1_i1	Chr_1	18236520	18248400	-	NO	NO	NO	NO
Smp_165930	Chr_1	18236793	18262772	-	c6461_g1_i1	Chr_1	18250006	18254120	-	NO	NO	NO	NO
Smp_165930	Chr_1	18236793	18262772	-	c10840_g1_i1	Chr_1	18249215	18250015	-	NO	NO	NO	NO
Smp_165930	Chr_1	18236793	18262772	-	c11963_g1_i1	Chr_1	18250146	18250748	-	NO	NO	NO	NO
Smp_165930	Chr_1	18236793	18262772	-	c14563_g1_i1	Chr_1	18255680	18259839	-	NO	NO	NO	NO
Smp_165930	Chr_1	18236793	18262772	-	c20374_g1_i1	Chr_1	18240634	18240966	-	NO	NO	NO	NO
Smp_165920.1	Chr_1	18262787	18267189	-	c13883_g1_i1	Chr_1	18265466	18267190	-	YES	NO	NO	NO
Smp_165920.2	Chr_1	18262787	18267189	-	c13883_g1_i1	Chr_1	18265466	18267190	-	YES	NO	NO	NO
Smp_081140	Chr_1	18270716	18300193	-	c2337_g2_i1	Chr_1	18270104	18272530	-	NO	YES	YES	NO
Smp_081140	Chr_1	18270716	18300193	-	c19688_g1_i1	Chr_1	18294927	18300789	-	NO	NO	YES	YES
Smp_173190	Chr_1	18334416	18404564	+	c2026_g1_i1	Chr_1	18353679	18366147	+	NO	NO	NO	NO
Smp_173190	Chr_1	18334416	18404564	+	c3596_g1_i1	Chr_1	18346186	18350645	+	NO	NO	NO	NO
Smp_173190	Chr_1	18334416	18404564	+	c14682_g1_i1	Chr_1	18377956	18378330	+	NO	NO	NO	NO
Smp_173190	Chr_1	18334416	18404564	+	c15564_g1_i1	Chr_1	18342707	18346210	+	NO	NO	NO	NO
Smp_173190	Chr_1	18334416	18404564	+	c17784_g1_i1	Chr_1	18338015	18339831	+	NO	NO	NO	NO
Smp_131790	Chr_1	18412354	18412561	-	c170_g1_i1	Chr_1	18412136	18412570	-	YES	YES	NO	NO
Smp_173180.2	Chr_1	18417890	18426698	-	c6779_g1_i1	Chr_1	18422274	18426683	-	NO	NO	YES	YES
Smp_173180.2	Chr_1	18417890	18426698	-	c6779_g2_i1	Chr_1	18426307	18426738	-	YES	NO	YES	YES
Smp_173180.1	Chr_1	18422195	18426698	-	c6779_g1_i1	Chr_1	18422274	18426683	-	NO	NO	YES	YES
Smp_173180.1	Chr_1	18422195	18426698	-	c6779_g2_i1	Chr_1	18426307	18426738	-	YES	NO	YES	YES
Smp_093230	Chr_1	18440130	18443590	+	c3594_g1_i1	Chr_1	18440085	18443734	+	NO	YES	YES	YES
Smp_093220	Chr_1	18447749	18481096	-	c6311_g1_i1	Chr_1	18447620	18468473	-	NO	YES	NO	NO
Smp_093220	Chr_1	18447749	18481096	-	c6311_g1_i2	Chr_1	18447620	18486485	-	YES	YES	NO	YES
Smp_200410	Chr_1	18592288	18610448	-	c7330_g1_i1	Chr_1	18598576	18615211	-	YES	NO	NO	YES
Smp_208090	Chr_1	18647740	18651529	+	c4750_g1_i1	Chr_1	18650698	18652203	+	NO	YES	NO	NO
Smp_208090	Chr_1	18647740	18651529	+	c4898_g1_i1	Chr_1	18648424	18650678	+	NO	NO	NO	NO
Smp_208090	Chr_1	18647740	18651529	+	c4898_g1_i2	Chr_1	18648626	18650678	+	NO	NO	NO	NO
Smp_024500.1	Chr_1	18652599	18661587	-	c7816_g1_i1	Chr_1	18661017	18664809	-	NO	NO	YES	YES
Smp_024500.1	Chr_1	18652599	18661587	-	c7816_g2_i1	Chr_1	18652531	18660952	-	NO	NO	YES	NO
Smp_024500.1	Chr_1	18652599	18661587	-	c7816_g1_i2	Chr_1	18660952	18661748	-	NO	NO	YES	NO
Smp_024500.1	Chr_1	18652599	18661587	-	c7816_g1_i3	Chr_1	18660952	18664809	-	NO	NO	YES	YES
Smp_024500.1	Chr_1	18652599	18661587	-	c11378_g1_i1	Chr_1	18652973	18653578	-	NO	NO	YES	NO
Smp_024500.4	Chr_1	18652599	18661587	-	c7816_g1_i1	Chr_1	18661017	18664809	-	YES	NO	NO	YES
Smp_024500.4	Chr_1	18652599	18661587	-	c7816_g2_i1	Chr_1	18652531	18660952	-	NO	NO	NO	NO
Smp_024500.4	Chr_1	18652599	18661587	-	c7816_g1_i2	Chr_1	18660952	18661748	-	YES	NO	NO	NO
Smp_024500.4	Chr_1	18652599	18661587	-	c7816_g1_i3	Chr_1	18660952	18664809	-	YES	NO	NO	YES
Smp_024490	Chr_1	18681302	18689010	+	c7951_g2_i1	Chr_1	18688819	18689373	+	NO	YES	YES	NO
Smp_024490	Chr_1	18681302	18689010	+	c7951_g5_i1	Chr_1	18681216	18683859	+	YES	NO	YES	YES
Smp_024490	Chr_1	18681302	18689010	+	c7951_g5_i2	Chr_1	18681216	18681751	+	YES	NO	YES	YES
Smp_210840	Chr_1	18724095	18736309	-	c6658_g2_i1	Chr_1	18726584	18736349	-	YES	NO	YES	YES
Smp_210840	Chr_1	18724095	18736309	-	c6658_g2_i3	Chr_1	18726584	18732283	-	NO	NO	YES	NO
Smp_098320	Chr_1	18744584	18769082	+	c517_g1_i1	Chr_1	18743064	18769737	+	YES	YES	YES	YES
Smp_098320	Chr_1	18744584	18769082	+	c517_g1_i2	Chr_1	18743069	18769737	+	YES	YES	YES	YES
Smp_098320	Chr_1	18744584	18769082	+	c18411_g1_i1	Chr_1	18764166	18764493	+	NO	NO	YES	NO
Smp_098330	Chr_1	18771039	18771495	-	c2289_g1_i1	Chr_1	18771067	18773678	-	YES	NO	YES	YES
Smp_014170.2	Chr_1	18787133	18802849	+	c7278_g1_i1	Chr_1	18802387	18803373	+	NO	YES	YES	NO
Smp_014170.2	Chr_1	18787133	18802849	+	c7924_g1_i1	Chr_1	18797455	18799700	+	NO	NO	YES	NO
Smp_014170.2	Chr_1	18787133	18802849	+	c7924_g2_i1	Chr_1	18786971	18797451	+	YES	NO	YES	YES
Smp_014170.1	Chr_1	18787530	18802849	+	c7278_g1_i1	Chr_1	18802387	18803373	+	NO	YES	YES	NO
Smp_014170.1	Chr_1	18787530	18802849	+	c7924_g1_i1	Chr_1	18797455	18799700	+	NO	NO	YES	NO
Smp_014170.1	Chr_1	18787530	18802849	+	c7924_g2_i1	Chr_1	18786971	18797451	+	YES	NO	YES	YES
Smp_200700	Chr_1	18867355	18867523	+	c15834_g1_i1	Chr_1	18867400	18867845	+	NO	YES	NO	NO
Smp_129840	Chr_1	19109634	19204175	-	c16532_g1_i1	Chr_1	19111725	19114453	-	NO	NO	YES	NO
Smp_129840	Chr_1	19109634	19204175	-	c16658_g1_i1	Chr_1	19134495	19169614	-	NO	NO	YES	NO
Smp_129870	Chr_1	19215167	19230376	-	c12871_g1_i1	Chr_1	19218009	19218433	-	NO	NO	NO	NO
Smp_129870	Chr_1	19215167	19230376	-	c18220_g1_i1	Chr_1	19229894	19230304	-	NO	NO	NO	NO
Smp_014280	Chr_1	19277011	19278103	-	c12924_g1_i1	Chr_1	19276682	19277426	-	NO	YES	NO	NO
Smp_014290.1	Chr_1	19298798	19299144	+	c7923_g1_i1	Chr_1	19293663	19299450	+	YES	NO	YES	YES
Smp_014290.1	Chr_1	19298798	19299144	+	c7923_g1_i2	Chr_1	19293663	19299450	+	YES	NO	YES	YES
Smp_014290.2	Chr_1	19298798	19309736	+	c7923_g1_i1	Chr_1	19293663	19299450	+	YES	NO	NO	YES
Smp_014290.2	Chr_1	19298798	19309736	+	c7923_g1_i2	Chr_1	19293663	19299450	+	YES	NO	NO	YES
Smp_129900	Chr_1	19310250	19325383	-	c5534_g1_i1	Chr_1	19310270	19311550	-	NO	NO	NO	NO
Smp_129900	Chr_1	19310250	19325383	-	c5534_g1_i2	Chr_1	19310270	19324373	-	NO	NO	NO	NO
Smp_129900	Chr_1	19310250	19325383	-	c9079_g1_i1	Chr_1	19325228	19327109	-	YES	NO	NO	NO
Smp_055260	Chr_1	19424731	19447456	+	c2306_g1_i1	Chr_1	19445039	19449018	+	NO	YES	NO	NO
Smp_055260	Chr_1	19424731	19447456	+	c13025_g1_i1	Chr_1	19434658	19439573	+	NO	NO	NO	NO
Smp_097240.4	Chr_1	19472300	19474769	+	c18117_g1_i1	Chr_1	19472241	19474973	+	YES	YES	YES	YES
Smp_097240.1	Chr_1	19472300	19475037	+	c18117_g1_i1	Chr_1	19472241	19474973	+	YES	NO	YES	YES
Smp_097240.2	Chr_1	19472300	19475037	+	c18117_g1_i1	Chr_1	19472241	19474973	+	YES	NO	YES	YES
Smp_175570	Chr_1	19475174	19484672	-	c6173_g1_i1	Chr_1	19474827	19485082	-	YES	YES	YES	YES
Smp_175580	Chr_1	19568907	19586336	+	c18160_g1_i1	Chr_1	19585761	19586044	+	NO	NO	NO	NO
Smp_102820	Chr_1	19607971	19615891	+	c1936_g1_i1	Chr_1	19607937	19615888	+	YES	NO	YES	YES
Smp_175590	Chr_1	19631171	19682367	+	c522_g1_i1	Chr_1	19669398	19682752	+	NO	YES	YES	NO
Smp_034430	Chr_1	19692579	19694324	-	c20075_g1_i1	Chr_1	19692542	19694394	-	NO	NO	YES	NO
Smp_140780	Chr_1	19738549	19739977	-	c443_g1_i1	Chr_1	19709114	19739919	-	NO	YES	NO	NO
Smp_034450	Chr_1	19767561	19771495	-	c9131_g1_i1	Chr_1	19767116	19767764	-	NO	YES	YES	NO
Smp_140800	Chr_1	19786414	19865763	-	c12689_g1_i1	Chr_1	19793035	19799320	-	NO	NO	NO	NO
Smp_140800	Chr_1	19786414	19865763	-	c14811_g1_i1	Chr_1	19787647	19790582	-	NO	NO	NO	NO
Smp_034490	Chr_1	19876892	19886367	-	c7979_g1_i1	Chr_1	19876862	19886404	-	YES	NO	YES	YES
Smp_140820	Chr_1	19954325	19988157	-	c9685_g1_i1	Chr_1	19954022	19954344	-	NO	NO	NO	NO
Smp_178700.1	Chr_1	19998769	20002301	+	c103_g1_i1	Chr_1	19996370	20002238	+	YES	NO	NO	YES
Smp_178700.2	Chr_1	19998769	20002113	+	c103_g1_i1	Chr_1	19996370	20002238	+	YES	NO	NO	YES
Smp_101820	Chr_1	20041059	20049984	-	c6304_g1_i1	Chr_1	20044235	20050141	-	YES	NO	YES	YES
Smp_101820	Chr_1	20041059	20049984	-	c6531_g1_i1	Chr_1	20040716	20042298	-	NO	YES	YES	NO
Smp_101820	Chr_1	20041059	20049984	-	c6531_g2_i3	Chr_1	20042285	20043905	-	NO	NO	YES	NO
Smp_034530	Chr_1	20079663	20080173	+	c16835_g1_i1	Chr_1	20077896	20080149	+	YES	NO	YES	YES
Smp_140830	Chr_1	20080384	20093765	+	c10663_g1_i1	Chr_1	20090396	20093338	+	NO	NO	NO	NO
Smp_034550	Chr_1	20094709	20135089	-	c6915_g1_i1	Chr_1	20117987	20124586	-	NO	NO	YES	NO
Smp_034550	Chr_1	20094709	20135089	-	c6915_g2_i1	Chr_1	20094570	20099376	-	NO	NO	YES	NO
Smp_034550	Chr_1	20094709	20135089	-	c6915_g2_i2	Chr_1	20094570	20099235	-	NO	NO	YES	NO
Smp_034550	Chr_1	20094709	20135089	-	c12872_g1_i1	Chr_1	20134052	20135060	-	NO	NO	YES	YES
Smp_140840	Chr_1	20140043	20155904	+	c7086_g1_i1	Chr_1	20139933	20147339	+	YES	NO	YES	YES
Smp_140840	Chr_1	20140043	20155904	+	c7657_g1_i1	Chr_1	20148943	20156351	+	NO	YES	YES	NO
Smp_140840	Chr_1	20140043	20155904	+	c14825_g1_i1	Chr_1	20148990	20149776	+	NO	NO	YES	NO
Smp_140850	Chr_1	20270376	20279743	+	c2021_g1_i1	Chr_1	20231592	20277769	+	YES	NO	NO	NO
Smp_140860	Chr_1	20293812	20298907	+	c11529_g1_i1	Chr_1	20298589	20299183	+	NO	NO	NO	NO
Smp_140900.1	Chr_1	20553663	20571964	+	c7386_g2_i1	Chr_1	20553584	20572055	+	YES	NO	YES	YES
Smp_140900.2	Chr_1	20553663	20571964	+	c7386_g2_i1	Chr_1	20553584	20572055	+	NO	YES	YES	YES
Smp_140900.2	Chr_1	20553663	20571964	+	c8937_g1_i1	Chr_1	20561036	20561494	+	NO	NO	YES	NO
Smp_034660	Chr_1	20655108	20661130	+	c1828_g1_i1	Chr_1	20657398	20658973	+	NO	NO	NO	NO
Smp_034670	Chr_1	20690478	20706951	-	c4142_g1_i1	Chr_1	20690488	20706897	-	NO	NO	NO	NO
Smp_034700.1	Chr_1	20876626	20886720	-	c501_g1_i1	Chr_1	20834075	20886833	-	YES	YES	YES	YES
Smp_034700.3	Chr_1	20876626	20886791	-	c501_g1_i1	Chr_1	20834075	20886833	-	YES	YES	YES	YES
Smp_140950	Chr_1	20900577	20937459	+	c7606_g1_i1	Chr_1	20930407	20936619	+	NO	NO	YES	YES
Smp_140950	Chr_1	20900577	20937459	+	c7606_g1_i2	Chr_1	20930407	20936619	+	NO	NO	YES	YES
Smp_140940	Chr_1	20905099	20923664	-	c5029_g1_i1	Chr_1	20916027	20917972	-	NO	NO	YES	NO
Smp_140940	Chr_1	20905099	20923664	-	c12941_g1_i1	Chr_1	20913945	20914323	-	NO	NO	YES	NO
Smp_140940	Chr_1	20905099	20923664	-	c13115_g1_i1	Chr_1	20921436	20923185	-	NO	NO	YES	YES
Smp_140940	Chr_1	20905099	20923664	-	c14777_g1_i1	Chr_1	20903658	20910349	-	NO	YES	YES	NO
Smp_196950	Chr_1	20945462	20987405	+	c5112_g1_i1	Chr_1	20946732	20957932	+	NO	NO	NO	NO
Smp_196950	Chr_1	20945462	20987405	+	c7382_g1_i1	Chr_1	20985688	20988049	+	NO	YES	NO	NO
Smp_085150	Chr_1	21016612	21038866	-	c6513_g1_i1	Chr_1	21038006	21038396	-	NO	NO	YES	NO
Smp_085150	Chr_1	21016612	21038866	-	c6513_g2_i1	Chr_1	21029611	21032857	-	NO	NO	YES	NO
Smp_085150	Chr_1	21016612	21038866	-	c6513_g3_i1	Chr_1	21011270	21022654	-	NO	YES	YES	NO
Smp_085150	Chr_1	21016612	21038866	-	c8515_g2_i1	Chr_1	21038617	21040425	-	YES	NO	YES	YES
Smp_168370	Chr_1	21065355	21109042	+	c8645_g1_i1	Chr_1	21071339	21099520	+	NO	NO	YES	NO
Smp_168370	Chr_1	21065355	21109042	+	c14911_g1_i1	Chr_1	21098960	21108427	+	NO	NO	YES	NO
Smp_168370	Chr_1	21065355	21109042	+	c19797_g1_i1	Chr_1	21108534	21109254	+	NO	YES	YES	NO
Smp_168360	Chr_1	21129209	21150770	-	c9610_g1_i1	Chr_1	21129260	21129705	-	NO	NO	NO	NO
Smp_094870	Chr_1	21336932	21360045	+	c8908_g1_i1	Chr_1	21335051	21336947	+	YES	NO	NO	YES
Smp_094870	Chr_1	21336932	21360045	+	c12467_g1_i1	Chr_1	21339597	21343245	+	NO	NO	NO	NO
Smp_094880	Chr_1	21370827	21383731	+	c11005_g1_i1	Chr_1	21370773	21376704	+	NO	NO	YES	YES
Smp_094880	Chr_1	21370827	21383731	+	c13137_g1_i1	Chr_1	21377071	21383735	+	NO	NO	YES	NO
Smp_012450	Chr_1	21396209	21401039	+	c14711_g1_i1	Chr_1	21396097	21401202	+	YES	YES	NO	NO
Smp_012460	Chr_1	21401599	21404409	+	c2956_g1_i1	Chr_1	21401749	21404390	+	NO	NO	NO	NO
Smp_012460	Chr_1	21401599	21404409	+	c14418_g1_i1	Chr_1	21402593	21402916	+	NO	NO	NO	NO
Smp_012470	Chr_1	21409714	21416128	-	c6389_g1_i1	Chr_1	21409806	21416178	-	YES	NO	YES	YES
Smp_012480	Chr_1	21428006	21444098	+	c6109_g1_i1	Chr_1	21436394	21436888	+	NO	NO	YES	NO
Smp_012480	Chr_1	21428006	21444098	+	c6109_g2_i1	Chr_1	21427450	21442907	+	YES	NO	YES	YES
Smp_128870	Chr_1	21475853	21495086	+	c16518_g1_i1	Chr_1	21475852	21476494	+	YES	NO	YES	YES
Smp_012530	Chr_1	21500587	21500941	-	c4130_g1_i1	Chr_1	21500260	21503405	-	YES	NO	YES	YES
Smp_012540	Chr_1	21514080	21519159	+	c5427_g1_i1	Chr_1	21513904	21519240	+	NO	NO	YES	YES
Smp_128890.2	Chr_1	21519437	21550316	-	c1526_g1_i1	Chr_1	21539137	21539629	-	NO	NO	YES	NO
Smp_128890.2	Chr_1	21519437	21550316	-	c1526_g1_i2	Chr_1	21538386	21539629	-	NO	NO	YES	NO
Smp_128890.2	Chr_1	21519437	21550316	-	c2324_g1_i1	Chr_1	21519397	21521826	-	NO	YES	YES	NO
Smp_128890.2	Chr_1	21519437	21550316	-	c3573_g1_i1	Chr_1	21545916	21550250	-	NO	NO	YES	YES
Smp_128890.2	Chr_1	21519437	21550316	-	c4727_g1_i1	Chr_1	21543157	21544715	-	NO	NO	YES	NO
Smp_128890.1	Chr_1	21523860	21550316	-	c1526_g1_i1	Chr_1	21539137	21539629	-	NO	NO	YES	NO
Smp_128890.1	Chr_1	21523860	21550316	-	c1526_g1_i2	Chr_1	21538386	21539629	-	NO	NO	YES	NO
Smp_128890.1	Chr_1	21523860	21550316	-	c3573_g1_i1	Chr_1	21545916	21550250	-	NO	NO	YES	YES
Smp_128890.1	Chr_1	21523860	21550316	-	c4727_g1_i1	Chr_1	21543157	21544715	-	NO	NO	YES	NO
Smp_012570	Chr_1	21577040	21583000	+	c6208_g2_i1	Chr_1	21582428	21583354	+	NO	NO	YES	NO
Smp_012570	Chr_1	21577040	21583000	+	c12524_g1_i1	Chr_1	21569050	21577784	+	YES	NO	YES	YES
Smp_012580	Chr_1	21586006	21617816	-	c5639_g1_i1	Chr_1	21585950	21598344	-	NO	NO	YES	NO
Smp_128950	Chr_1	21758483	21786347	+	c802_g1_i1	Chr_1	21785919	21786158	+	NO	NO	NO	NO
Smp_128950	Chr_1	21758483	21786347	+	c9045_g1_i1	Chr_1	21786131	21786776	+	NO	YES	NO	NO
Smp_128950	Chr_1	21758483	21786347	+	c17627_g1_i1	Chr_1	21764096	21764618	+	NO	NO	NO	NO
Smp_128950	Chr_1	21758483	21786347	+	c19808_g1_i1	Chr_1	21770187	21775723	+	NO	NO	NO	NO
Smp_128960	Chr_1	21811411	21829893	+	c1633_g1_i1	Chr_1	21828893	21830773	+	NO	YES	NO	NO
Smp_128960	Chr_1	21811411	21829893	+	c2766_g1_i1	Chr_1	21828508	21828732	+	NO	NO	NO	NO
Smp_128960	Chr_1	21811411	21829893	+	c3856_g1_i1	Chr_1	21819260	21819734	+	NO	NO	NO	NO
Smp_128960	Chr_1	21811411	21829893	+	c16655_g1_i1	Chr_1	21820423	21826193	+	NO	NO	NO	NO
Smp_012670.3	Chr_1	21840325	21868786	-	c3259_g2_i1	Chr_1	21859655	21860243	-	NO	NO	NO	YES
Smp_012670.2	Chr_1	21856611	21868786	-	c3259_g2_i1	Chr_1	21859655	21860243	-	NO	NO	NO	YES
Smp_012670.1	Chr_1	21856847	21868786	-	c3259_g2_i1	Chr_1	21859655	21860243	-	NO	NO	NO	YES
Smp_012670.4	Chr_1	21859792	21868786	-	c3259_g2_i1	Chr_1	21859655	21860243	-	NO	NO	NO	YES
Smp_012690	Chr_1	21868838	21875602	+	c5118_g1_i1	Chr_1	21866739	21875865	+	YES	NO	NO	YES
Smp_128970	Chr_1	21875917	21881476	-	c6376_g1_i1	Chr_1	21881400	21882590	-	YES	NO	YES	YES
Smp_128970	Chr_1	21875917	21881476	-	c6376_g1_i2	Chr_1	21881400	21882314	-	YES	NO	YES	YES
Smp_128970	Chr_1	21875917	21881476	-	c7020_g1_i1	Chr_1	21875960	21881421	-	NO	NO	YES	YES
Smp_012720	Chr_1	21917296	21940171	-	c4246_g1_i1	Chr_1	21917268	21936097	-	NO	YES	NO	NO
Smp_128990	Chr_1	21955226	21971419	+	c9251_g1_i1	Chr_1	21966681	21971120	+	NO	NO	YES	NO
Smp_128990	Chr_1	21955226	21971419	+	c13154_g1_i1	Chr_1	21955196	21956003	+	YES	NO	YES	YES
Smp_012740.1	Chr_1	21972530	21976023	-	c2227_g1_i1	Chr_1	21973334	21977452	-	YES	NO	YES	YES
Smp_012740.1	Chr_1	21972530	21976023	-	c2227_g1_i2	Chr_1	21973334	21977452	-	YES	NO	YES	YES
Smp_012740.2	Chr_1	21972537	21976023	-	c2227_g1_i1	Chr_1	21973334	21977452	-	YES	NO	YES	YES
Smp_012740.2	Chr_1	21972537	21976023	-	c2227_g1_i2	Chr_1	21973334	21977452	-	YES	NO	YES	YES
Smp_012750	Chr_1	21985287	21985819	+	c5162_g1_i1	Chr_1	21985258	21985846	+	NO	NO	YES	YES
Smp_012780	Chr_1	22205240	22230773	+	c494_g1_i1	Chr_1	22201316	22208030	+	YES	NO	NO	YES
Smp_012780	Chr_1	22205240	22230773	+	c2294_g1_i1	Chr_1	22214446	22218743	+	NO	NO	NO	NO
Smp_012780	Chr_1	22205240	22230773	+	c5879_g1_i1	Chr_1	22217811	22218571	+	NO	NO	NO	NO
Smp_012790	Chr_1	22245880	22246441	-	c7002_g1_i1	Chr_1	22244834	22246475	-	NO	NO	YES	YES
Smp_129010	Chr_1	22347701	22359153	+	c259_g1_i1	Chr_1	22354171	22359329	+	NO	NO	YES	NO
Smp_012860	Chr_1	22440365	22447673	-	c12876_g1_i1	Chr_1	22440387	22445541	-	NO	NO	YES	NO
Smp_129050	Chr_1	22493221	22557381	-	c6272_g1_i1	Chr_1	22491510	22549665	-	NO	YES	YES	NO
Smp_129050	Chr_1	22493221	22557381	-	c6272_g1_i2	Chr_1	22528422	22549665	-	NO	NO	YES	NO
Smp_129060	Chr_1	22565774	22585076	-	c5051_g1_i1	Chr_1	22567313	22578727	-	NO	NO	NO	NO
Smp_129070	Chr_1	22643412	22653009	-	c16685_g1_i1	Chr_1	22642943	22643464	-	NO	YES	YES	NO
Smp_012900	Chr_1	22660841	22670286	+	c11088_g1_i1	Chr_1	22660819	22662123	+	YES	NO	NO	NO
Smp_129080	Chr_1	22674009	22674411	-	c8048_g1_i1	Chr_1	22674172	22674435	-	NO	NO	YES	YES
Smp_129080	Chr_1	22674009	22674411	-	c8048_g1_i2	Chr_1	22673931	22674435	-	NO	NO	YES	YES
Smp_012920	Chr_1	22700344	22705821	+	c16384_g1_i1	Chr_1	22702928	22703135	+	NO	NO	NO	NO
Smp_012930	Chr_1	22779934	22801774	-	c8426_g1_i1	Chr_1	22780958	22801847	-	YES	NO	YES	YES
Smp_012930	Chr_1	22779934	22801774	-	c8426_g1_i2	Chr_1	22798857	22801847	-	YES	NO	YES	YES
Smp_012930	Chr_1	22779934	22801774	-	c16988_g1_i1	Chr_1	22779932	22780796	-	NO	NO	YES	NO
Smp_071570	Chr_1	22870890	22886399	-	c11944_g1_i1	Chr_1	22881461	22884991	-	NO	NO	YES	YES
Smp_071570	Chr_1	22870890	22886399	-	c16731_g1_i1	Chr_1	22871024	22878942	-	NO	NO	YES	NO
Smp_071560	Chr_1	22893084	22897526	+	c7525_g1_i1	Chr_1	22892781	22897579	+	YES	NO	YES	YES
Smp_071560	Chr_1	22893084	22897526	+	c7525_g1_i2	Chr_1	22892781	22897579	+	YES	NO	YES	YES
Smp_071550	Chr_1	22897536	22907284	-	c6288_g1_i1	Chr_1	22899647	22909308	-	YES	NO	NO	NO
Smp_071540	Chr_1	22916494	22924809	+	c664_g1_i2	Chr_1	22920888	22921292	+	NO	NO	NO	NO
Smp_071540	Chr_1	22916494	22924809	+	c664_g1_i1	Chr_1	22916508	22921292	+	NO	NO	NO	NO
Smp_071540	Chr_1	22916494	22924809	+	c20503_g1_i1	Chr_1	22923996	22924456	+	NO	NO	NO	NO
Smp_161000.1	Chr_1	22998914	23001109	-	c266_g1_i1	Chr_1	22999689	23001192	-	YES	NO	YES	YES
Smp_161000.2	Chr_1	22998914	23001109	-	c266_g1_i1	Chr_1	22999689	23001192	-	YES	NO	YES	YES
Smp_161000.1	Chr_1	22998914	23001109	-	c12958_g1_i1	Chr_1	22998301	22998933	-	NO	YES	YES	YES
Smp_161000.2	Chr_1	22998914	23001109	-	c12958_g1_i1	Chr_1	22998301	22998933	-	NO	YES	YES	YES
Smp_161000.1	Chr_1	22998914	23001109	-	c19103_g1_i1	Chr_1	22988453	22999527	-	NO	YES	YES	YES
Smp_161000.2	Chr_1	22998914	23001109	-	c19103_g1_i1	Chr_1	22988453	22999527	-	NO	YES	YES	YES
Smp_071470	Chr_1	23033169	23043301	+	c8332_g1_i1	Chr_1	23035219	23043394	+	NO	NO	YES	NO
Smp_071470	Chr_1	23033169	23043301	+	c9206_g1_i1	Chr_1	23033158	23035196	+	NO	NO	YES	YES
Smp_119170	Chr_1	23063656	23065810	-	c1259_g1_i1	Chr_1	23064320	23064942	-	NO	NO	NO	NO
Smp_160970	Chr_1	23066158	23095176	-	c378_g1_i1	Chr_1	23066487	23093577	-	NO	NO	NO	YES
Smp_160970	Chr_1	23066158	23095176	-	c14525_g1_i1	Chr_1	23065814	23066312	-	NO	YES	NO	NO
Smp_160960	Chr_1	23129828	23132093	-	c19258_g1_i1	Chr_1	23130655	23131139	-	NO	NO	NO	YES
Smp_071390	Chr_1	23228958	23243075	+	c7763_g2_i1	Chr_1	23228869	23243528	+	NO	NO	NO	NO
Smp_140490	Chr_1	23274084	23305716	+	c4050_g1_i1	Chr_1	23305605	23305908	+	NO	YES	NO	NO
Smp_140490	Chr_1	23274084	23305716	+	c4050_g1_i2	Chr_1	23277259	23305908	+	NO	YES	NO	NO
Smp_140490	Chr_1	23274084	23305716	+	c11116_g1_i1	Chr_1	23274027	23277232	+	NO	NO	NO	NO
Smp_033950.2	Chr_1	23390477	23402138	+	c672_g1_i1	Chr_1	23390447	23395043	+	NO	NO	YES	YES
Smp_033950.2	Chr_1	23390477	23402138	+	c6518_g1_i1	Chr_1	23396645	23402988	+	NO	YES	YES	NO
Smp_033950.3	Chr_1	23394957	23402138	+	c672_g1_i1	Chr_1	23390447	23395043	+	NO	NO	YES	YES
Smp_033950.3	Chr_1	23394957	23402138	+	c6518_g1_i1	Chr_1	23396645	23402988	+	NO	YES	YES	NO
Smp_033950.1	Chr_1	23396578	23402138	+	c6518_g1_i1	Chr_1	23396645	23402988	+	NO	NO	YES	NO
Smp_140510	Chr_1	23479098	23482443	-	c7225_g1_i1	Chr_1	23479182	23482503	-	YES	NO	YES	YES
Smp_140520.2	Chr_1	23487870	23534616	-	c13415_g1_i1	Chr_1	23506664	23532629	-	NO	NO	NO	NO
Smp_140520.1	Chr_1	23497163	23534616	-	c13415_g1_i1	Chr_1	23506664	23532629	-	NO	NO	NO	NO
Smp_033970	Chr_1	23544431	23565729	-	c5616_g1_i1	Chr_1	23551423	23566952	-	YES	NO	YES	YES
Smp_033970	Chr_1	23544431	23565729	-	c12425_g1_i1	Chr_1	23543999	23548860	-	NO	NO	YES	NO
Smp_140530	Chr_1	23578726	23598799	+	c16619_g1_i1	Chr_1	23595884	23598887	+	NO	YES	NO	NO
Smp_140530	Chr_1	23578726	23598799	+	c17682_g1_i1	Chr_1	23592429	23594785	+	NO	NO	NO	YES
Smp_033990	Chr_1	23606330	23606891	-	c7444_g1_i1	Chr_1	23606287	23608466	-	NO	NO	YES	YES
Smp_033990	Chr_1	23606330	23606891	-	c7444_g1_i2	Chr_1	23606287	23608516	-	YES	NO	YES	YES
Smp_034000	Chr_1	23631410	23662314	+	c2710_g1_i1	Chr_1	23634287	23653952	+	NO	NO	YES	NO
Smp_034000	Chr_1	23631410	23662314	+	c6849_g1_i1	Chr_1	23654721	23658972	+	NO	NO	YES	NO
Smp_213180	Chr_1	23688984	23706314	+	c17545_g1_i1	Chr_1	23704332	23707166	+	NO	YES	NO	NO
Smp_140550	Chr_1	23708243	23711113	+	c8183_g3_i1	Chr_1	23708236	23711204	+	YES	YES	NO	NO
Smp_140560	Chr_1	23721969	23725632	-	c3591_g1_i1	Chr_1	23721809	23725517	-	NO	YES	YES	YES
Smp_034080	Chr_1	23796041	23808144	+	c4820_g2_i1	Chr_1	23807928	23808147	+	NO	YES	NO	NO
Smp_034080	Chr_1	23796041	23808144	+	c12527_g1_i1	Chr_1	23799865	23800412	+	NO	NO	NO	NO
Smp_034090	Chr_1	23827380	23834539	-	c1411_g1_i1	Chr_1	23827518	23827858	-	NO	NO	YES	NO
Smp_034090	Chr_1	23827380	23834539	-	c14702_g1_i1	Chr_1	23826936	23827530	-	NO	YES	YES	NO
Smp_034100	Chr_1	23851229	23851577	+	c18683_g1_i1	Chr_1	23848829	23851652	+	YES	YES	YES	YES
Smp_140580	Chr_1	23870019	23878688	-	c4702_g1_i1	Chr_1	23869815	23878898	-	YES	YES	YES	YES
Smp_140580	Chr_1	23870019	23878688	-	c4702_g1_i2	Chr_1	23869815	23876218	-	NO	YES	YES	NO
Smp_034120	Chr_1	23886887	23896339	+	c8127_g2_i1	Chr_1	23892791	23897188	+	NO	YES	YES	NO
Smp_034120	Chr_1	23886887	23896339	+	c8127_g3_i1	Chr_1	23886843	23891141	+	YES	NO	YES	YES
Smp_034120	Chr_1	23886887	23896339	+	c8127_g3_i2	Chr_1	23889965	23891141	+	NO	NO	YES	YES
Smp_034120	Chr_1	23886887	23896339	+	c14145_g1_i1	Chr_1	23890633	23891045	+	NO	NO	YES	YES
Smp_140590	Chr_1	23951749	23991721	-	c10523_g1_i1	Chr_1	23980037	23992062	-	YES	NO	YES	YES
Smp_140590	Chr_1	23951749	23991721	-	c13507_g1_i1	Chr_1	23974514	23974869	-	NO	NO	YES	NO
Smp_140590	Chr_1	23951749	23991721	-	c19931_g1_i1	Chr_1	23971108	23974107	-	NO	NO	YES	NO
Smp_006740	Chr_1	24028901	24038657	-	c2372_g1_i1	Chr_1	24038171	24038779	-	YES	NO	YES	YES
Smp_006740	Chr_1	24028901	24038657	-	c7689_g1_i1	Chr_1	24030342	24033000	-	NO	NO	YES	NO
Smp_006740	Chr_1	24028901	24038657	-	c7689_g1_i2	Chr_1	24028731	24033000	-	NO	YES	YES	NO
Smp_006740	Chr_1	24028901	24038657	-	c8267_g1_i1	Chr_1	24033044	24036591	-	NO	NO	YES	NO
Smp_006740	Chr_1	24028901	24038657	-	c8267_g1_i2	Chr_1	24033044	24034331	-	NO	NO	YES	NO
Smp_006730	Chr_1	24058964	24075121	+	c1022_g1_i1	Chr_1	24058931	24075221	+	YES	NO	YES	YES
Smp_006720.1	Chr_1	24101421	24109978	+	c567_g1_i1	Chr_1	24097327	24122815	+	NO	YES	NO	NO
Smp_006720.2	Chr_1	24101421	24122716	+	c567_g1_i1	Chr_1	24097327	24122815	+	YES	NO	NO	NO
Smp_006710	Chr_1	24122865	24125309	-	c2563_g1_i1	Chr_1	24124203	24126195	-	YES	NO	YES	YES
Smp_006700.2	Chr_1	24140088	24171541	+	c8912_g1_i1	Chr_1	24148958	24156635	+	NO	NO	YES	NO
Smp_006700.2	Chr_1	24140088	24171541	+	c12012_g1_i1	Chr_1	24169675	24172239	+	NO	YES	YES	NO
Smp_006700.2	Chr_1	24140088	24171541	+	c19294_g1_i1	Chr_1	24140046	24148801	+	YES	NO	YES	YES
Smp_006700.1	Chr_1	24143620	24171541	+	c8912_g1_i1	Chr_1	24148958	24156635	+	NO	NO	YES	NO
Smp_006700.1	Chr_1	24143620	24171541	+	c12012_g1_i1	Chr_1	24169675	24172239	+	NO	YES	YES	NO
Smp_006700.1	Chr_1	24143620	24171541	+	c19294_g1_i1	Chr_1	24140046	24148801	+	YES	NO	YES	YES
Smp_006690	Chr_1	24172322	24183654	-	c177_g1_i1	Chr_1	24172303	24183749	-	YES	NO	NO	NO
Smp_006690	Chr_1	24172322	24183654	-	c19699_g1_i1	Chr_1	24177702	24178068	-	NO	NO	NO	NO
Smp_006680	Chr_1	24202023	24204806	+	c175_g1_i1	Chr_1	24201773	24204752	+	NO	NO	YES	YES
Smp_125820	Chr_1	24257932	24288332	+	c6302_g1_i1	Chr_1	24269665	24288511	+	NO	YES	NO	NO
Smp_125820	Chr_1	24257932	24288332	+	c17381_g1_i1	Chr_1	24259915	24262216	+	NO	NO	NO	NO
Smp_125820	Chr_1	24257932	24288332	+	c17859_g1_i1	Chr_1	24258166	24258632	+	NO	NO	NO	NO
Smp_125800	Chr_1	24377221	24383752	+	c5757_g1_i1	Chr_1	24377829	24383710	+	NO	NO	NO	NO
Smp_125800	Chr_1	24377221	24383752	+	c16219_g1_i1	Chr_1	24369768	24377672	+	YES	NO	NO	YES
Smp_006630.1	Chr_1	24386224	24402668	-	c6981_g1_i1	Chr_1	24386290	24394286	-	NO	NO	YES	NO
Smp_006630.2	Chr_1	24386224	24402668	-	c6981_g1_i1	Chr_1	24386290	24394286	-	NO	NO	YES	NO
Smp_006630.1	Chr_1	24386224	24402668	-	c6981_g2_i1	Chr_1	24396022	24398536	-	NO	NO	YES	NO
Smp_006630.2	Chr_1	24386224	24402668	-	c6981_g2_i1	Chr_1	24396022	24398536	-	NO	NO	YES	NO
Smp_006630.1	Chr_1	24386224	24402668	-	c15331_g1_i1	Chr_1	24398603	24402388	-	NO	NO	YES	YES
Smp_006630.2	Chr_1	24386224	24402668	-	c15331_g1_i1	Chr_1	24398603	24402388	-	NO	NO	YES	YES
Smp_125790	Chr_1	24442049	24471648	+	c5827_g1_i1	Chr_1	24441997	24451744	+	YES	NO	YES	YES
Smp_125790	Chr_1	24442049	24471648	+	c15076_g1_i1	Chr_1	24460634	24470553	+	NO	NO	YES	NO
Smp_125780	Chr_1	24494407	24512729	+	c1736_g1_i1	Chr_1	24494511	24511190	+	NO	NO	YES	YES
Smp_125780	Chr_1	24494407	24512729	+	c15954_g1_i1	Chr_1	24512405	24512798	+	NO	YES	YES	NO
Smp_125770.2	Chr_1	24513366	24529856	-	c8335_g2_i1	Chr_1	24517234	24519167	-	NO	NO	YES	NO
Smp_125770.2	Chr_1	24513366	24529856	-	c8335_g1_i1	Chr_1	24519176	24529909	-	YES	NO	YES	YES
Smp_125770.2	Chr_1	24513366	24529856	-	c8335_g2_i2	Chr_1	24512853	24519167	-	NO	YES	YES	NO
Smp_125770.2	Chr_1	24513366	24529856	-	c9195_g1_i1	Chr_1	24518685	24519159	-	NO	NO	YES	NO
Smp_125770.1	Chr_1	24513366	24527181	-	c8335_g2_i1	Chr_1	24517234	24519167	-	NO	NO	NO	NO
Smp_125770.1	Chr_1	24513366	24527181	-	c8335_g1_i1	Chr_1	24519176	24529909	-	YES	NO	NO	YES
Smp_125770.1	Chr_1	24513366	24527181	-	c8335_g2_i2	Chr_1	24512853	24519167	-	NO	YES	NO	NO
Smp_125770.1	Chr_1	24513366	24527181	-	c9195_g1_i1	Chr_1	24518685	24519159	-	NO	NO	NO	NO
Smp_188580	Chr_1	24583865	24590266	-	c7202_g1_i1	Chr_1	24583816	24606041	-	YES	YES	NO	NO
Smp_006560	Chr_1	24625929	24626544	+	c8271_g1_i1	Chr_1	24625864	24626659	+	YES	NO	YES	YES
Smp_125740	Chr_1	24665123	24672961	-	c4890_g1_i1	Chr_1	24664591	24675919	-	YES	YES	NO	YES
Smp_006550	Chr_1	24681260	24690461	+	c8432_g2_i2	Chr_1	24679953	24690822	+	YES	YES	YES	NO
Smp_006550	Chr_1	24681260	24690461	+	c8432_g2_i3	Chr_1	24679953	24690822	+	YES	YES	YES	NO
Smp_125730	Chr_1	24692975	24713831	-	c6506_g1_i1	Chr_1	24709657	24732218	-	YES	NO	NO	NO
Smp_125730	Chr_1	24692975	24713831	-	c6506_g2_i1	Chr_1	24692766	24705254	-	NO	NO	NO	NO
Smp_125730	Chr_1	24692975	24713831	-	c9882_g1_i1	Chr_1	24705398	24705791	-	NO	NO	NO	NO
Smp_125730	Chr_1	24692975	24713831	-	c17905_g1_i1	Chr_1	24710088	24712031	-	NO	NO	NO	NO
Smp_068170.1	Chr_1	24767842	24778017	-	c6536_g2_i1	Chr_1	24768160	24770598	-	NO	NO	YES	NO
Smp_068170.2	Chr_1	24767842	24777656	-	c6536_g2_i1	Chr_1	24768160	24770598	-	NO	NO	YES	NO
Smp_068170.1	Chr_1	24767842	24778017	-	c6536_g2_i2	Chr_1	24767977	24778113	-	YES	NO	YES	YES
Smp_068170.2	Chr_1	24767842	24777656	-	c6536_g2_i2	Chr_1	24767977	24778113	-	YES	NO	YES	YES
Smp_072950	Chr_1	24829998	24833034	-	c8145_g1_i1	Chr_1	24829802	24833103	-	YES	NO	NO	NO
Smp_161680	Chr_1	24839493	24884464	-	c9800_g1_i1	Chr_1	24882326	24882743	-	NO	NO	NO	NO
Smp_161680	Chr_1	24839493	24884464	-	c10180_g1_i1	Chr_1	24854252	24878854	-	NO	NO	NO	NO
Smp_161680	Chr_1	24839493	24884464	-	c12886_g1_i1	Chr_1	24846784	24849713	-	NO	NO	NO	NO
Smp_161680	Chr_1	24839493	24884464	-	c18916_g1_i1	Chr_1	24839352	24846729	-	NO	NO	NO	NO
Smp_072970	Chr_1	24900192	24906934	-	c5371_g1_i1	Chr_1	24904670	24906959	-	YES	NO	YES	YES
Smp_072980	Chr_1	24952045	24968585	-	c6752_g1_i1	Chr_1	24951894	24969256	-	YES	YES	YES	YES
Smp_072980	Chr_1	24952045	24968585	-	c6752_g1_i2	Chr_1	24956192	24969256	-	YES	NO	YES	YES
Smp_072990	Chr_1	24976807	24979123	+	c19864_g1_i1	Chr_1	24973643	24977129	+	YES	NO	NO	YES
Smp_161730	Chr_1	25070291	25086203	+	c4257_g1_i1	Chr_1	25070965	25072498	+	NO	NO	YES	YES
Smp_161730	Chr_1	25070291	25086203	+	c4257_g2_i1	Chr_1	25070287	25070956	+	YES	NO	YES	YES
Smp_161730	Chr_1	25070291	25086203	+	c5012_g1_i1	Chr_1	25078693	25084544	+	NO	NO	YES	NO
Smp_161730	Chr_1	25070291	25086203	+	c10603_g1_i1	Chr_1	25085169	25086147	+	NO	NO	YES	NO
Smp_094330	Chr_1	25093798	25148438	-	c4755_g1_i1	Chr_1	25138669	25146147	-	NO	NO	YES	NO
Smp_094330	Chr_1	25093798	25148438	-	c10597_g1_i1	Chr_1	25098054	25107176	-	NO	NO	YES	NO
Smp_094330	Chr_1	25093798	25148438	-	c17512_g1_i1	Chr_1	25092427	25093859	-	NO	YES	YES	NO
Smp_094340	Chr_1	25160560	25175602	+	c5859_g1_i1	Chr_1	25160438	25169801	+	YES	NO	YES	YES
Smp_094340	Chr_1	25160560	25175602	+	c5859_g3_i1	Chr_1	25169787	25175922	+	NO	NO	YES	NO
Smp_094340	Chr_1	25160560	25175602	+	c14697_g1_i1	Chr_1	25166932	25167441	+	NO	NO	YES	NO
Smp_094360	Chr_1	25182981	25192840	-	c714_g1_i1	Chr_1	25183426	25186757	-	NO	NO	YES	NO
Smp_094360	Chr_1	25182981	25192840	-	c1363_g1_i1	Chr_1	25182917	25183446	-	NO	NO	YES	NO
Smp_094360	Chr_1	25182981	25192840	-	c12099_g1_i1	Chr_1	25186798	25187218	-	NO	NO	YES	NO
Smp_094360	Chr_1	25182981	25192840	-	c18015_g1_i1	Chr_1	25187686	25190925	-	NO	NO	YES	NO
Smp_073050	Chr_1	25234489	25234956	+	c8875_g1_i1	Chr_1	25233225	25234758	+	YES	NO	NO	NO
Smp_161750	Chr_1	25235701	25255532	-	c5688_g1_i1	Chr_1	25235404	25255809	-	YES	NO	NO	NO
Smp_073070	Chr_1	25258183	25264338	-	c1725_g1_i1	Chr_1	25257683	25259679	-	NO	YES	YES	NO
Smp_073070	Chr_1	25258183	25264338	-	c14815_g1_i1	Chr_1	25262487	25264408	-	YES	NO	YES	YES
Smp_073080.2	Chr_1	25285504	25288548	+	c7267_g1_i1	Chr_1	25285463	25288568	+	YES	YES	YES	YES
Smp_073080.1	Chr_1	25285662	25288548	+	c7267_g1_i1	Chr_1	25285463	25288568	+	YES	NO	YES	YES
Smp_073100	Chr_1	25308409	25324241	+	c2811_g1_i1	Chr_1	25320721	25321235	+	NO	NO	NO	NO
Smp_073100	Chr_1	25308409	25324241	+	c2811_g1_i2	Chr_1	25305508	25321235	+	YES	NO	NO	YES
Smp_073110	Chr_1	25324271	25361330	+	c2993_g1_i1	Chr_1	25358067	25361337	+	NO	NO	NO	NO
Smp_073110	Chr_1	25324271	25361330	+	c2993_g1_i2	Chr_1	25360716	25361337	+	NO	NO	NO	NO
Smp_073110	Chr_1	25324271	25361330	+	c17009_g1_i1	Chr_1	25333678	25358007	+	NO	NO	NO	NO
Smp_210770	Chr_1	25361883	25374960	-	c19012_g1_i1	Chr_1	25361574	25370437	-	NO	YES	NO	YES
Smp_210780	Chr_1	25377781	25404390	-	c5160_g1_i1	Chr_1	25384623	25402268	-	NO	NO	YES	NO
Smp_210780	Chr_1	25377781	25404390	-	c5160_g2_i1	Chr_1	25377706	25382834	-	NO	YES	YES	NO
Smp_210780	Chr_1	25377781	25404390	-	c17667_g1_i1	Chr_1	25402263	25404693	-	YES	NO	YES	YES
Smp_073140.2	Chr_1	25417943	25419564	+	c4419_g1_i1	Chr_1	25413704	25420789	+	YES	YES	YES	YES
Smp_073140.1	Chr_1	25417943	25420339	+	c4419_g1_i1	Chr_1	25413704	25420789	+	YES	NO	NO	YES
Smp_161790.1	Chr_1	25428869	25459255	-	c5429_g1_i1	Chr_1	25422858	25476769	-	YES	YES	NO	NO
Smp_161790.2	Chr_1	25428869	25459255	-	c5429_g1_i1	Chr_1	25422858	25476769	-	YES	YES	NO	NO
Smp_161790.1	Chr_1	25428869	25459255	-	c5429_g1_i2	Chr_1	25422858	25476769	-	YES	YES	NO	NO
Smp_161790.2	Chr_1	25428869	25459255	-	c5429_g1_i2	Chr_1	25422858	25476769	-	YES	YES	NO	NO
Smp_161790.1	Chr_1	25428869	25459255	-	c19461_g1_i1	Chr_1	25443157	25443569	-	NO	NO	NO	NO
Smp_073200.1	Chr_1	25523930	25531011	+	c4621_g1_i1	Chr_1	25523906	25531362	+	YES	YES	YES	YES
Smp_073200.2	Chr_1	25523930	25531011	+	c4621_g1_i1	Chr_1	25523906	25531362	+	YES	YES	YES	YES
Smp_073210	Chr_1	25536118	25544844	-	c5024_g1_i1	Chr_1	25537448	25537753	-	NO	NO	YES	NO
Smp_073210	Chr_1	25536118	25544844	-	c5024_g1_i2	Chr_1	25535902	25537753	-	NO	NO	YES	NO
Smp_073210	Chr_1	25536118	25544844	-	c13505_g1_i1	Chr_1	25544529	25544860	-	NO	NO	YES	YES
Smp_073210	Chr_1	25536118	25544844	-	c18813_g1_i1	Chr_1	25537754	25541019	-	NO	NO	YES	NO
Smp_073220	Chr_1	25556553	25574230	-	c14663_g1_i1	Chr_1	25573821	25579805	-	YES	NO	NO	YES
Smp_073220	Chr_1	25556553	25574230	-	c15738_g1_i1	Chr_1	25560267	25569024	-	NO	NO	NO	NO
Smp_161820	Chr_1	25588028	25592222	+	c18370_g1_i1	Chr_1	25588213	25592210	+	NO	NO	NO	NO
Smp_161850	Chr_1	25642697	25675696	+	c8762_g1_i1	Chr_1	25641989	25645084	+	YES	NO	NO	NO
Smp_161850	Chr_1	25642697	25675696	+	c8929_g1_i1	Chr_1	25671786	25675601	+	NO	NO	NO	NO
Smp_161850	Chr_1	25642697	25675696	+	c17080_g1_i1	Chr_1	25650853	25671749	+	NO	NO	NO	NO
Smp_073270	Chr_1	25697593	25698914	-	c6786_g1_i1	Chr_1	25697605	25699010	-	YES	NO	NO	NO
Smp_073290	Chr_1	25752298	25758435	-	c10307_g1_i1	Chr_1	25752169	25758133	-	NO	NO	YES	YES
Smp_073300	Chr_1	25773394	25792635	+	c1209_g1_i1	Chr_1	25782141	25792706	+	NO	NO	YES	NO
Smp_073300	Chr_1	25773394	25792635	+	c2606_g1_i1	Chr_1	25773320	25779912	+	YES	NO	YES	YES
Smp_073300	Chr_1	25773394	25792635	+	c2606_g1_i2	Chr_1	25773320	25779912	+	YES	NO	YES	YES
Smp_161860	Chr_1	25801512	25843317	-	c6683_g1_i1	Chr_1	25828556	25830144	-	NO	NO	NO	NO
Smp_161860	Chr_1	25801512	25843317	-	c8151_g3_i1	Chr_1	25822947	25824648	-	NO	NO	NO	NO
Smp_161860	Chr_1	25801512	25843317	-	c15721_g1_i1	Chr_1	25835288	25837052	-	NO	NO	NO	NO
Smp_161870	Chr_1	25864398	25865600	+	c8327_g1_i4	Chr_1	25862159	25865797	+	YES	NO	YES	YES
Smp_062830	Chr_1	25908320	25908704	-	c13090_g1_i1	Chr_1	25908263	25908827	-	NO	NO	YES	NO
Smp_213750	Chr_1	25937184	25944602	-	c14933_g1_i1	Chr_1	25942848	25945818	-	YES	NO	NO	YES
Smp_213760	Chr_1	25948303	25976194	-	c19828_g1_i1	Chr_1	25948316	25954173	-	NO	NO	NO	NO
Smp_062790	Chr_1	25998509	26005026	-	c7085_g1_i1	Chr_1	25998543	26008481	-	YES	NO	NO	YES
Smp_156000.2	Chr_1	26022459	26048482	-	c250_g1_i1	Chr_1	26022290	26031898	-	NO	YES	NO	NO
Smp_156000.2	Chr_1	26022459	26048482	-	c5326_g1_i1	Chr_1	26031873	26074451	-	YES	NO	NO	YES
Smp_156000.1	Chr_1	26026595	26048482	-	c250_g1_i1	Chr_1	26022290	26031898	-	NO	YES	NO	NO
Smp_156000.1	Chr_1	26026595	26048482	-	c5326_g1_i1	Chr_1	26031873	26074451	-	YES	NO	NO	YES
Smp_170760	Chr_1	26082215	26137741	-	c10306_g1_i1	Chr_1	26101275	26101751	-	NO	NO	NO	NO
Smp_170800.1	Chr_1	26299064	26333353	-	c5168_g1_i1	Chr_1	26298717	26299132	-	NO	YES	YES	NO
Smp_170800.2	Chr_1	26299064	26333481	-	c5168_g1_i1	Chr_1	26298717	26299132	-	NO	YES	YES	NO
Smp_170800.1	Chr_1	26299064	26333353	-	c5168_g2_i1	Chr_1	26299133	26324486	-	NO	NO	YES	NO
Smp_170800.2	Chr_1	26299064	26333481	-	c5168_g2_i1	Chr_1	26299133	26324486	-	NO	NO	YES	NO
Smp_170800.1	Chr_1	26299064	26333353	-	c20496_g1_i1	Chr_1	26333000	26333525	-	NO	NO	YES	YES
Smp_170800.2	Chr_1	26299064	26333481	-	c20496_g1_i1	Chr_1	26333000	26333525	-	NO	NO	YES	YES
Smp_089180	Chr_1	26358578	26378409	+	c8048_g2_i1	Chr_1	26354259	26378867	+	YES	NO	NO	NO
Smp_089180	Chr_1	26358578	26378409	+	c8048_g2_i2	Chr_1	26354259	26370340	+	YES	NO	NO	NO
Smp_089200	Chr_1	26465152	26489765	+	c6008_g1_i1	Chr_1	26465843	26473478	+	NO	NO	YES	YES
Smp_089200	Chr_1	26465152	26489765	+	c6008_g1_i2	Chr_1	26465843	26483149	+	NO	NO	YES	YES
Smp_089200	Chr_1	26465152	26489765	+	c19876_g1_i1	Chr_1	26488936	26489739	+	NO	NO	YES	NO
Smp_089200	Chr_1	26465152	26489765	+	c20142_g1_i1	Chr_1	26484106	26488060	+	NO	NO	YES	NO
Smp_089220	Chr_1	26534093	26535054	-	c7514_g1_i1	Chr_1	26533957	26535078	-	NO	NO	NO	NO
Smp_089230	Chr_1	26552077	26555594	+	c2038_g1_i1	Chr_1	26548407	26556133	+	YES	YES	NO	YES
Smp_089240	Chr_1	26560263	26592024	-	c8529_g1_i1	Chr_1	26560164	26592718	-	YES	NO	YES	YES
Smp_073340	Chr_1	26624518	26640656	+	c2300_g1_i1	Chr_1	26624490	26624906	+	NO	NO	NO	NO
Smp_073340	Chr_1	26624518	26640656	+	c9287_g1_i1	Chr_1	26624863	26632461	+	NO	NO	NO	NO
Smp_073340	Chr_1	26624518	26640656	+	c17349_g1_i1	Chr_1	26633951	26634295	+	NO	NO	NO	NO
Smp_180300	Chr_1	26698548	26720169	+	c533_g1_i2	Chr_1	26701892	26703650	+	NO	NO	YES	NO
Smp_180300	Chr_1	26698548	26720169	+	c533_g1_i1	Chr_1	26701452	26703650	+	NO	NO	YES	NO
Smp_180300	Chr_1	26698548	26720169	+	c7308_g1_i1	Chr_1	26719126	26720162	+	NO	NO	YES	NO
Smp_180300	Chr_1	26698548	26720169	+	c7308_g1_i2	Chr_1	26709909	26719576	+	NO	NO	YES	NO
Smp_200890	Chr_1	26726873	26727254	+	c2920_g1_i1	Chr_1	26727083	26728167	+	NO	YES	NO	NO
Smp_104110	Chr_1	26832214	26832895	+	c1130_g1_i1	Chr_1	26832666	26832976	+	NO	NO	YES	YES
Smp_104110	Chr_1	26832214	26832895	+	c5820_g1_i1	Chr_1	26831964	26832373	+	YES	NO	YES	YES
Smp_104110	Chr_1	26832214	26832895	+	c5820_g2_i1	Chr_1	26832502	26832697	+	NO	NO	YES	YES
Smp_154440	Chr_1	26886918	26958311	+	c5500_g1_i1	Chr_1	26896553	26908903	+	NO	NO	NO	NO
Smp_154440	Chr_1	26886918	26958311	+	c7588_g1_i1	Chr_1	26917658	26926651	+	NO	NO	NO	NO
Smp_154440	Chr_1	26886918	26958311	+	c7588_g1_i2	Chr_1	26910553	26926651	+	NO	NO	NO	NO
Smp_154440	Chr_1	26886918	26958311	+	c7867_g1_i1	Chr_1	26886912	26887199	+	YES	NO	NO	NO
Smp_154440	Chr_1	26886918	26958311	+	c7867_g2_i1	Chr_1	26887345	26895002	+	NO	NO	NO	NO
Smp_060090	Chr_1	26965544	26965973	-	c7546_g1_i1	Chr_1	26965510	26966092	-	YES	NO	NO	NO
Smp_060080	Chr_1	27005850	27007795	-	c7140_g1_i1	Chr_1	27001618	27007902	-	YES	NO	NO	NO
Smp_060070	Chr_1	27018551	27038959	-	c19143_g1_i1	Chr_1	27030664	27039030	-	YES	NO	YES	YES
Smp_154420.1	Chr_1	27055056	27071496	+	c8478_g2_i2	Chr_1	27070481	27071571	+	NO	NO	YES	NO
Smp_154420.1	Chr_1	27055056	27071496	+	c8478_g2_i1	Chr_1	27052116	27073133	+	YES	NO	YES	NO
Smp_154420.2	Chr_1	27055056	27067864	+	c8478_g2_i1	Chr_1	27052116	27073133	+	YES	YES	NO	NO
Smp_060010	Chr_1	27190774	27211855	-	c6042_g1_i1	Chr_1	27190675	27212010	-	YES	YES	YES	YES
Smp_154410	Chr_1	27224840	27233611	-	c1390_g1_i1	Chr_1	27224719	27225061	-	NO	YES	NO	NO
Smp_059980	Chr_1	27255227	27270166	-	c7975_g1_i1	Chr_1	27255204	27270183	-	NO	NO	NO	NO
Smp_120920.1	Chr_1	27282852	27295914	-	c137_g1_i1	Chr_1	27283111	27295966	-	YES	NO	YES	YES
Smp_120920.2	Chr_1	27282852	27295914	-	c137_g1_i1	Chr_1	27283111	27295966	-	YES	NO	YES	YES
Smp_120920.3	Chr_1	27282852	27295225	-	c137_g1_i1	Chr_1	27283111	27295966	-	YES	NO	YES	YES
Smp_120920.1	Chr_1	27282852	27295914	-	c11091_g1_i1	Chr_1	27280557	27282967	-	NO	YES	YES	NO
Smp_120920.2	Chr_1	27282852	27295914	-	c11091_g1_i1	Chr_1	27280557	27282967	-	NO	YES	YES	NO
Smp_120920.3	Chr_1	27282852	27295225	-	c11091_g1_i1	Chr_1	27280557	27282967	-	NO	YES	YES	NO
Smp_194160	Chr_1	27314747	27340465	-	c1434_g1_i1	Chr_1	27337847	27340431	-	NO	NO	YES	YES
Smp_194160	Chr_1	27314747	27340465	-	c7189_g1_i1	Chr_1	27321000	27332434	-	NO	NO	YES	NO
Smp_194160	Chr_1	27314747	27340465	-	c7189_g1_i2	Chr_1	27321000	27337191	-	NO	NO	YES	NO
Smp_194160	Chr_1	27314747	27340465	-	c7189_g2_i1	Chr_1	27314816	27321000	-	NO	NO	YES	NO
Smp_033550	Chr_1	27348879	27355734	-	c7497_g2_i1	Chr_1	27348915	27355784	-	NO	NO	NO	NO
Smp_052640	Chr_1	27377722	27385747	+	c278_g1_i1	Chr_1	27374236	27378143	+	NO	NO	YES	YES
Smp_052640	Chr_1	27377722	27385747	+	c5634_g1_i1	Chr_1	27378098	27378637	+	NO	NO	YES	NO
Smp_052640	Chr_1	27377722	27385747	+	c5634_g2_i1	Chr_1	27380293	27380612	+	NO	NO	YES	NO
Smp_052640	Chr_1	27377722	27385747	+	c5634_g2_i2	Chr_1	27380293	27386889	+	NO	YES	YES	NO
Smp_052640	Chr_1	27377722	27385747	+	c14206_g1_i1	Chr_1	27378635	27379211	+	NO	NO	YES	NO
Smp_150360	Chr_1	27386892	27420120	-	c39_g1_i1	Chr_1	27401808	27402340	-	NO	NO	YES	NO
Smp_150360	Chr_1	27386892	27420120	-	c4017_g1_i1	Chr_1	27416078	27420177	-	YES	NO	YES	YES
Smp_150360	Chr_1	27386892	27420120	-	c4984_g1_i1	Chr_1	27403153	27409901	-	NO	NO	YES	NO
Smp_150360	Chr_1	27386892	27420120	-	c4997_g1_i1	Chr_1	27397516	27401837	-	NO	NO	YES	NO
Smp_150360	Chr_1	27386892	27420120	-	c10175_g1_i1	Chr_1	27395855	27397354	-	NO	NO	YES	NO
Smp_150360	Chr_1	27386892	27420120	-	c12585_g1_i1	Chr_1	27386848	27393611	-	NO	YES	YES	NO
Smp_150360	Chr_1	27386892	27420120	-	c19378_g1_i1	Chr_1	27409917	27411526	-	NO	NO	YES	NO
Smp_150380	Chr_1	27568523	27574172	+	c1972_g1_i1	Chr_1	27568885	27569450	+	NO	NO	NO	NO
Smp_052710	Chr_1	27589467	27590199	-	c10848_g1_i1	Chr_1	27589515	27590215	-	NO	NO	YES	YES
Smp_150420	Chr_1	27723523	27729707	-	c2220_g1_i1	Chr_1	27723998	27724314	-	NO	NO	NO	NO
Smp_052810	Chr_1	27747865	27768788	+	c1564_g1_i1	Chr_1	27744743	27747958	+	YES	NO	NO	YES
Smp_052810	Chr_1	27747865	27768788	+	c17485_g1_i1	Chr_1	27752381	27767191	+	NO	NO	NO	NO
Smp_052810	Chr_1	27747865	27768788	+	c20073_g1_i1	Chr_1	27768711	27768976	+	NO	YES	NO	NO
Smp_052800	Chr_1	27777343	27786530	+	c2901_g1_i1	Chr_1	27775069	27778374	+	NO	NO	YES	YES
Smp_052790	Chr_1	27810853	27836549	-	c1039_g1_i1	Chr_1	27813742	27816252	-	NO	NO	YES	NO
Smp_052790	Chr_1	27810853	27836549	-	c3743_g1_i1	Chr_1	27816294	27826076	-	NO	NO	YES	NO
Smp_172340	Chr_1	27865949	27867806	-	c10230_g1_i1	Chr_1	27864230	27867346	-	NO	YES	NO	NO
Smp_091990	Chr_1	27909521	27915454	-	c2166_g1_i1	Chr_1	27909408	27915441	-	NO	NO	YES	YES
Smp_092020	Chr_1	28049452	28131538	+	c3631_g1_i1	Chr_1	28070153	28086573	+	NO	NO	NO	NO
Smp_092020	Chr_1	28049452	28131538	+	c9356_g1_i1	Chr_1	28049606	28050172	+	NO	NO	NO	NO
Smp_172390	Chr_1	28122368	28190903	-	c2852_g1_i1	Chr_1	28158577	28165147	-	NO	NO	NO	NO
Smp_172390	Chr_1	28122368	28190903	-	c3882_g1_i1	Chr_1	28166009	28166377	-	NO	NO	NO	NO
Smp_172400	Chr_1	28209319	28303939	+	c2480_g1_i1	Chr_1	28212886	28223068	+	NO	NO	YES	NO
Smp_172400	Chr_1	28209319	28303939	+	c12256_g1_i1	Chr_1	28290843	28294365	+	NO	NO	YES	NO
Smp_172400	Chr_1	28209319	28303939	+	c12349_g1_i1	Chr_1	28237418	28237870	+	NO	NO	YES	NO
Smp_172400	Chr_1	28209319	28303939	+	c12875_g1_i1	Chr_1	28281346	28288347	+	NO	NO	YES	NO
Smp_172400	Chr_1	28209319	28303939	+	c17097_g1_i1	Chr_1	28241268	28243804	+	NO	NO	YES	NO
Smp_172400	Chr_1	28209319	28303939	+	c18065_g1_i1	Chr_1	28249179	28251514	+	NO	NO	YES	NO
Smp_172400	Chr_1	28209319	28303939	+	c18832_g1_i1	Chr_1	28248527	28249205	+	NO	NO	YES	NO
Smp_172400	Chr_1	28209319	28303939	+	c20501_g1_i1	Chr_1	28229884	28234609	+	NO	NO	YES	NO
Smp_172420	Chr_1	28371784	28418255	+	c652_g1_i1	Chr_1	28369489	28382382	+	NO	NO	YES	YES
Smp_172420	Chr_1	28371784	28418255	+	c5150_g1_i1	Chr_1	28396963	28404866	+	NO	NO	YES	NO
Smp_172420	Chr_1	28371784	28418255	+	c6480_g1_i1	Chr_1	28410620	28418658	+	NO	YES	YES	NO
Smp_172420	Chr_1	28371784	28418255	+	c8724_g1_i1	Chr_1	28404965	28410463	+	NO	NO	YES	NO
Smp_172420	Chr_1	28371784	28418255	+	c15458_g1_i1	Chr_1	28382435	28385224	+	NO	NO	YES	NO
Smp_025950	Chr_1	28521921	28522896	-	c6732_g2_i1	Chr_1	28521987	28522966	-	YES	NO	NO	NO
Smp_136210	Chr_1	28523082	28542376	-	c6732_g1_i1	Chr_1	28523008	28525602	-	NO	YES	NO	NO
Smp_136200	Chr_1	28550863	28571973	+	c5806_g1_i1	Chr_1	28550815	28572232	+	YES	YES	YES	YES
Smp_136180	Chr_1	28602649	28610000	-	c15546_g1_i1	Chr_1	28600272	28603058	-	NO	YES	YES	NO
Smp_136170	Chr_1	28628160	28645611	-	c18789_g1_i1	Chr_1	28630080	28632076	-	NO	NO	YES	NO
Smp_025890	Chr_1	28661692	28664005	+	c1566_g1_i2	Chr_1	28663596	28665267	+	NO	YES	NO	NO
Smp_025890	Chr_1	28661692	28664005	+	c9636_g1_i1	Chr_1	28663248	28663477	+	NO	NO	NO	NO
Smp_136160.1	Chr_1	28669112	28685801	-	c3557_g1_i1	Chr_1	28668701	28686969	-	NO	YES	YES	YES
Smp_136160.2	Chr_1	28669112	28686170	-	c3557_g1_i1	Chr_1	28668701	28686969	-	NO	YES	YES	YES
Smp_025860	Chr_1	28700694	28701955	+	c4663_g1_i1	Chr_1	28700664	28702077	+	YES	NO	YES	YES
Smp_025830	Chr_1	28803587	28808880	+	c7973_g1_i1	Chr_1	28794728	28808921	+	YES	YES	NO	NO
Smp_025830	Chr_1	28803587	28808880	+	c7973_g1_i2	Chr_1	28794728	28803672	+	YES	NO	NO	NO
Smp_025830	Chr_1	28803587	28808880	+	c19325_g1_i1	Chr_1	28808458	28808762	+	NO	NO	NO	NO
Smp_213770	Chr_1	28848497	28852047	+	c6017_g1_i1	Chr_1	28844795	28849411	+	YES	NO	NO	YES
Smp_025800	Chr_1	28864752	28865538	-	c7196_g1_i1	Chr_1	28864758	28865594	-	YES	NO	YES	YES
Smp_025750	Chr_1	28928553	28929828	-	c5232_g1_i1	Chr_1	28928414	28929171	-	NO	YES	NO	NO
Smp_025740	Chr_1	28940054	28947431	+	c2912_g1_i1	Chr_1	28947345	28947995	+	NO	NO	YES	NO
Smp_025740	Chr_1	28940054	28947431	+	c5363_g1_i1	Chr_1	28939922	28947369	+	YES	NO	YES	YES
Smp_025740	Chr_1	28940054	28947431	+	c5363_g1_i2	Chr_1	28944111	28947369	+	NO	NO	YES	NO
Smp_136190	Chr_1	28948578	28950501	-	c5884_g1_i1	Chr_1	28949994	28950459	-	NO	NO	NO	NO
Smp_025680	Chr_1	29106758	29107394	+	c4731_g1_i1	Chr_1	29106713	29107286	+	YES	NO	YES	YES
Smp_025670	Chr_1	29107480	29111085	+	c4549_g1_i1	Chr_1	29107641	29108942	+	NO	NO	YES	YES
Smp_136090	Chr_1	29179416	29193263	-	c16715_g1_i1	Chr_1	29179128	29182842	-	NO	YES	NO	NO
Smp_115290	Chr_1	29204949	29211797	-	c6245_g2_i1	Chr_1	29204994	29211924	-	YES	NO	YES	YES
Smp_115290	Chr_1	29204949	29211797	-	c19872_g1_i1	Chr_1	29205074	29205588	-	NO	NO	YES	NO
Smp_025620	Chr_1	29218208	29228218	+	c6171_g1_i1	Chr_1	29218319	29218747	+	NO	NO	YES	YES
Smp_025620	Chr_1	29218208	29228218	+	c18340_g1_i1	Chr_1	29218978	29223608	+	NO	NO	YES	YES
Smp_173380	Chr_1	29353543	29425910	+	c14703_g1_i1	Chr_1	29370817	29380366	+	NO	NO	NO	NO
Smp_200920	Chr_1	29491158	29491437	+	c7841_g1_i1	Chr_1	29490400	29496315	+	YES	YES	YES	NO
Smp_200920	Chr_1	29491158	29491437	+	c7841_g1_i2	Chr_1	29490384	29496315	+	YES	YES	YES	NO
Smp_093540.2	Chr_1	29497543	29508537	-	c5710_g1_i1	Chr_1	29497762	29510667	-	YES	NO	YES	YES
Smp_093540.2	Chr_1	29497543	29508537	-	c5710_g1_i2	Chr_1	29497762	29500769	-	NO	NO	YES	NO
Smp_093540.3	Chr_1	29497543	29501257	-	c5710_g1_i1	Chr_1	29497762	29510667	-	YES	NO	NO	YES
Smp_093540.3	Chr_1	29497543	29501257	-	c5710_g1_i2	Chr_1	29497762	29500769	-	NO	NO	NO	NO
Smp_173410	Chr_1	29516522	29518827	+	c1701_g1_i1	Chr_1	29517180	29518852	+	NO	NO	YES	YES
Smp_173410	Chr_1	29516522	29518827	+	c6658_g1_i1	Chr_1	29516840	29517061	+	NO	NO	YES	YES
Smp_173410	Chr_1	29516522	29518827	+	c6658_g2_i2	Chr_1	29516440	29516836	+	YES	NO	YES	YES
Smp_173420	Chr_1	29519294	29538769	-	c20631_g1_i1	Chr_1	29519383	29520383	-	NO	NO	NO	NO
Smp_093580	Chr_1	29539179	29557031	+	c1531_g1_i1	Chr_1	29551969	29556760	+	NO	NO	NO	NO
Smp_093580	Chr_1	29539179	29557031	+	c2164_g1_i1	Chr_1	29539272	29548175	+	NO	NO	NO	NO
Smp_093580	Chr_1	29539179	29557031	+	c14044_g1_i1	Chr_1	29556369	29556729	+	NO	NO	NO	NO
Smp_066820.1	Chr_1	29568027	29570837	+	c13299_g1_i1	Chr_1	29569132	29569922	+	NO	NO	YES	YES
Smp_066820.2	Chr_1	29568027	29570837	+	c13299_g1_i1	Chr_1	29569132	29569922	+	NO	NO	YES	YES
Smp_066820.2	Chr_1	29568027	29570837	+	c16825_g1_i1	Chr_1	29570254	29570960	+	NO	YES	YES	NO
Smp_066820.1	Chr_1	29568027	29570837	+	c16825_g1_i1	Chr_1	29570254	29570960	+	NO	NO	YES	NO
Smp_066820.2	Chr_1	29568027	29570837	+	c18481_g1_i1	Chr_1	29567948	29568564	+	YES	NO	YES	YES
Smp_066820.1	Chr_1	29568027	29570837	+	c18481_g1_i1	Chr_1	29567948	29568564	+	NO	NO	YES	YES
Smp_066830	Chr_1	29571133	29572129	+	c2861_g1_i1	Chr_1	29571110	29571873	+	NO	NO	NO	NO
Smp_158320.1	Chr_1	29572461	29602914	-	c2056_g1_i1	Chr_1	29600548	29600796	-	NO	NO	NO	NO
Smp_158320.2	Chr_1	29572461	29602914	-	c2056_g1_i1	Chr_1	29600548	29600796	-	NO	NO	NO	NO
Smp_158320.2	Chr_1	29572461	29602914	-	c7946_g1_i1	Chr_1	29572265	29577784	-	NO	YES	NO	NO
Smp_158320.1	Chr_1	29572461	29602914	-	c7946_g1_i1	Chr_1	29572265	29577784	-	NO	NO	NO	NO
Smp_158320.1	Chr_1	29572461	29602914	-	c9230_g1_i1	Chr_1	29602561	29605522	-	YES	NO	NO	YES
Smp_158320.2	Chr_1	29572461	29602914	-	c9230_g1_i1	Chr_1	29602561	29605522	-	YES	NO	NO	YES
Smp_158320.1	Chr_1	29572461	29602914	-	c16093_g1_i1	Chr_1	29577811	29593945	-	NO	NO	NO	NO
Smp_158320.2	Chr_1	29572461	29602914	-	c16093_g1_i1	Chr_1	29577811	29593945	-	NO	NO	NO	NO
Smp_126150	Chr_1	29636876	29640244	+	c14179_g1_i1	Chr_1	29637200	29640462	+	NO	YES	NO	NO
Smp_007380	Chr_1	29755144	29758613	-	c6845_g1_i1	Chr_1	29755097	29762182	-	YES	NO	YES	NO
Smp_114160	Chr_1	29786420	29788749	+	c6845_g2_i1	Chr_1	29778065	29787005	+	YES	NO	NO	YES
Smp_114160	Chr_1	29786420	29788749	+	c6845_g2_i2	Chr_1	29778204	29787005	+	YES	NO	NO	YES
Smp_114160	Chr_1	29786420	29788749	+	c15655_g1_i1	Chr_1	29787054	29788805	+	NO	NO	NO	NO
Smp_196480	Chr_1	29789515	29793750	+	c8183_g11_i1	Chr_1	29789514	29796669	+	YES	YES	NO	NO
Smp_196480	Chr_1	29789515	29793750	+	c9653_g1_i1	Chr_1	29789263	29789539	+	YES	NO	NO	NO
Smp_210440	Chr_1	29799796	29810519	-	c16865_g1_i1	Chr_1	29799681	29810541	-	YES	YES	NO	NO
Smp_210450	Chr_1	29814935	29825184	-	c1782_g1_i1	Chr_1	29815003	29825026	-	NO	NO	YES	NO
Smp_126120	Chr_1	29883965	29902732	+	c8179_g1_i1	Chr_1	29880032	29902767	+	YES	YES	NO	YES
Smp_007300	Chr_1	29907685	29908118	-	c6729_g1_i1	Chr_1	29907572	29908189	-	NO	YES	NO	NO
Smp_007290	Chr_1	29924620	29932581	+	c14731_g1_i1	Chr_1	29919221	29932458	+	NO	NO	NO	NO
Smp_007270.1	Chr_1	29965167	29978139	+	c3523_g1_i1	Chr_1	29956948	29978125	+	YES	NO	NO	NO
Smp_007270.2	Chr_1	29967167	29978139	+	c3523_g1_i1	Chr_1	29956948	29978125	+	NO	NO	NO	NO
Smp_007260.1	Chr_1	29994207	30007203	+	c8527_g1_i1	Chr_1	29994151	30001471	+	YES	NO	YES	YES
Smp_007260.2	Chr_1	29994207	30007203	+	c8527_g1_i1	Chr_1	29994151	30001471	+	YES	NO	YES	YES
Smp_007260.1	Chr_1	29994207	30007203	+	c16422_g1_i1	Chr_1	29996370	29996977	+	NO	NO	YES	YES
Smp_007260.2	Chr_1	29994207	30007203	+	c16422_g1_i1	Chr_1	29996370	29996977	+	NO	NO	YES	YES
Smp_126110	Chr_1	30034670	30051429	+	c10792_g1_i1	Chr_1	30032851	30036117	+	YES	NO	NO	YES
Smp_126110	Chr_1	30034670	30051429	+	c12106_g1_i1	Chr_1	30037130	30037765	+	NO	NO	NO	NO
Smp_126110	Chr_1	30034670	30051429	+	c12829_g1_i1	Chr_1	30044182	30051743	+	NO	NO	NO	NO
Smp_196700	Chr_1	30053028	30088562	-	c15846_g1_i1	Chr_1	30052921	30055541	-	NO	YES	NO	NO
Smp_007210	Chr_1	30097948	30129242	+	c14968_g1_i1	Chr_1	30096651	30098154	+	YES	NO	YES	YES
Smp_110280	Chr_1	30143161	30145183	-	c4924_g1_i1	Chr_1	30141541	30143490	-	NO	YES	YES	NO
Smp_110280	Chr_1	30143161	30145183	-	c5477_g1_i1	Chr_1	30143714	30144051	-	NO	NO	YES	NO
Smp_110280	Chr_1	30143161	30145183	-	c6570_g1_i1	Chr_1	30144889	30146396	-	YES	NO	YES	YES
Smp_110280	Chr_1	30143161	30145183	-	c6570_g1_i2	Chr_1	30144889	30146453	-	YES	NO	YES	YES
Smp_007190	Chr_1	30171731	30180223	-	c1545_g1_i1	Chr_1	30171698	30172144	-	NO	NO	NO	NO
Smp_007190	Chr_1	30171731	30180223	-	c19572_g1_i1	Chr_1	30174885	30180268	-	YES	NO	NO	NO
Smp_007180	Chr_1	30184320	30203458	-	c2569_g1_i1	Chr_1	30184389	30186086	-	NO	NO	YES	NO
Smp_007180	Chr_1	30184320	30203458	-	c2930_g1_i1	Chr_1	30186650	30192904	-	NO	NO	YES	NO
Smp_007180	Chr_1	30184320	30203458	-	c3025_g1_i1	Chr_1	30192921	30200483	-	NO	NO	YES	NO
Smp_007180	Chr_1	30184320	30203458	-	c3025_g1_i2	Chr_1	30192921	30200416	-	NO	NO	YES	NO
Smp_007180	Chr_1	30184320	30203458	-	c3025_g2_i1	Chr_1	30203221	30203640	-	YES	NO	YES	YES
Smp_007170	Chr_1	30226604	30236328	+	c1618_g1_i1	Chr_1	30218396	30230107	+	YES	NO	YES	YES
Smp_007170	Chr_1	30226604	30236328	+	c6706_g1_i1	Chr_1	30230083	30236803	+	NO	NO	YES	NO
Smp_126080	Chr_1	30264394	30295796	+	c3370_g1_i1	Chr_1	30264237	30264518	+	NO	NO	YES	YES
Smp_126080	Chr_1	30264394	30295796	+	c3370_g2_i1	Chr_1	30264500	30268292	+	NO	NO	YES	YES
Smp_126080	Chr_1	30264394	30295796	+	c17076_g1_i1	Chr_1	30295662	30296238	+	NO	YES	YES	NO
Smp_126030	Chr_1	30461081	30470370	+	c5754_g1_i1	Chr_1	30449031	30466745	+	YES	NO	NO	YES
Smp_126020	Chr_1	30486356	30503160	+	c5509_g1_i1	Chr_1	30486257	30488053	+	YES	NO	YES	YES
Smp_126020	Chr_1	30486356	30503160	+	c5509_g2_i1	Chr_1	30488067	30503342	+	NO	YES	YES	YES
Smp_193150	Chr_1	30666250	30666628	+	c4904_g1_i1	Chr_1	30666225	30666639	+	YES	NO	YES	YES
Smp_193150	Chr_1	30666250	30666628	+	c4904_g1_i2	Chr_1	30666416	30666639	+	NO	NO	YES	YES
Smp_173610	Chr_1	30752866	30759594	+	c11037_g1_i1	Chr_1	30752430	30756238	+	YES	NO	NO	NO
Smp_093950	Chr_1	30772070	30778485	-	c2033_g1_i1	Chr_1	30777289	30778490	-	YES	NO	YES	YES
Smp_093950	Chr_1	30772070	30778485	-	c7672_g1_i1	Chr_1	30771878	30777263	-	NO	NO	YES	YES
Smp_173620	Chr_1	30778831	30834321	+	c2952_g1_i1	Chr_1	30795989	30796660	+	NO	NO	NO	YES
Smp_173620	Chr_1	30778831	30834321	+	c4551_g1_i1	Chr_1	30803454	30834496	+	NO	YES	NO	NO
Smp_173620	Chr_1	30778831	30834321	+	c15329_g1_i1	Chr_1	30818583	30819201	+	NO	NO	NO	NO
Smp_173640	Chr_1	30896177	30906107	+	c8641_g1_i1	Chr_1	30890641	30903711	+	YES	NO	NO	YES
Smp_173640	Chr_1	30896177	30906107	+	c14685_g1_i1	Chr_1	30904693	30906228	+	NO	YES	NO	NO
Smp_094020	Chr_1	30906243	30911618	-	c752_g1_i1	Chr_1	30910853	30911673	-	YES	NO	YES	YES
Smp_094020	Chr_1	30906243	30911618	-	c17933_g1_i1	Chr_1	30906220	30909693	-	NO	NO	YES	NO
Smp_126730	Chr_1	30987700	31008591	-	c9982_g1_i1	Chr_1	30987425	30987874	-	NO	YES	NO	NO
Smp_008500.1	Chr_1	31102603	31110143	+	c6963_g1_i1	Chr_1	31102481	31115621	+	YES	YES	YES	YES
Smp_008500.2	Chr_1	31102603	31115250	+	c6963_g1_i1	Chr_1	31102481	31115621	+	YES	NO	YES	YES
Smp_008490	Chr_1	31166050	31173655	-	c6847_g1_i1	Chr_1	31165950	31173744	-	YES	NO	YES	YES
Smp_126720	Chr_1	31182755	31217589	+	c8156_g1_i1	Chr_1	31206823	31217575	+	NO	NO	YES	NO
Smp_126720	Chr_1	31182755	31217589	+	c8156_g1_i2	Chr_1	31206823	31217575	+	NO	NO	YES	NO
Smp_126720	Chr_1	31182755	31217589	+	c8156_g1_i3	Chr_1	31206823	31207466	+	NO	NO	YES	NO
Smp_126720	Chr_1	31182755	31217589	+	c8156_g1_i4	Chr_1	31206823	31217575	+	NO	NO	YES	NO
Smp_126720	Chr_1	31182755	31217589	+	c8156_g1_i5	Chr_1	31206823	31217575	+	NO	NO	YES	NO
Smp_008470.1	Chr_1	31218757	31232957	-	c5721_g1_i1	Chr_1	31218461	31233134	-	NO	YES	YES	YES
Smp_008470.2	Chr_1	31223907	31233101	-	c5721_g1_i1	Chr_1	31218461	31233134	-	YES	YES	YES	YES
Smp_008430	Chr_1	31239696	31247937	+	c7827_g1_i1	Chr_1	31239512	31248159	+	YES	NO	YES	YES
Smp_008440	Chr_1	31248018	31248222	-	c2329_g1_i1	Chr_1	31247952	31251584	-	YES	YES	YES	YES
Smp_152730.1	Chr_1	31420839	31432832	-	c7802_g2_i1	Chr_1	31422649	31424192	-	NO	NO	YES	NO
Smp_152730.2	Chr_1	31420839	31432281	-	c7802_g2_i1	Chr_1	31422649	31424192	-	NO	NO	YES	NO
Smp_152730.1	Chr_1	31420839	31432832	-	c7802_g1_i1	Chr_1	31424193	31432574	-	NO	NO	YES	YES
Smp_152730.2	Chr_1	31420839	31432281	-	c7802_g1_i1	Chr_1	31424193	31432574	-	NO	NO	YES	YES
Smp_152740	Chr_1	31447468	31462927	-	c4242_g1_i1	Chr_1	31459602	31459912	-	NO	NO	YES	NO
Smp_152740	Chr_1	31447468	31462927	-	c4242_g2_i1	Chr_1	31453899	31459912	-	NO	NO	YES	NO
Smp_152740	Chr_1	31447468	31462927	-	c4960_g1_i1	Chr_1	31447471	31453912	-	NO	NO	YES	NO
Smp_056970.3	Chr_1	31496126	31497098	-	c7971_g1_i1	Chr_1	31496057	31497275	-	NO	YES	YES	YES
Smp_056970.1	Chr_1	31496126	31497224	-	c7971_g1_i1	Chr_1	31496057	31497275	-	NO	NO	YES	YES
Smp_056970.4	Chr_1	31496196	31497224	-	c7971_g1_i1	Chr_1	31496057	31497275	-	YES	NO	YES	YES
Smp_056970.2	Chr_1	31496202	31497224	-	c7971_g1_i1	Chr_1	31496057	31497275	-	YES	NO	YES	YES
Smp_152750	Chr_1	31516335	31540303	+	c14461_g1_i1	Chr_1	31515814	31522462	+	YES	NO	YES	YES
Smp_152750	Chr_1	31516335	31540303	+	c14574_g1_i1	Chr_1	31539319	31540490	+	NO	NO	YES	NO
Smp_152750	Chr_1	31516335	31540303	+	c14853_g1_i1	Chr_1	31531083	31532877	+	NO	NO	YES	NO
Smp_152760	Chr_1	31541594	31545195	+	c12948_g1_i1	Chr_1	31541382	31545293	+	YES	NO	NO	NO
Smp_152760	Chr_1	31541594	31545195	+	c16417_g1_i1	Chr_1	31543382	31543811	+	NO	NO	NO	NO
Smp_056990	Chr_1	31568838	31576903	+	c14458_g1_i1	Chr_1	31568881	31576842	+	NO	NO	NO	NO
Smp_057020	Chr_1	31624300	31638043	-	c4450_g1_i1	Chr_1	31626537	31628075	-	NO	NO	YES	NO
Smp_057060	Chr_1	31678608	31686540	-	c8434_g4_i1	Chr_1	31684359	31686470	-	NO	NO	YES	YES
Smp_057060	Chr_1	31678608	31686540	-	c8434_g5_i1	Chr_1	31678515	31684359	-	NO	NO	YES	NO
Smp_057060	Chr_1	31678608	31686540	-	c8434_g5_i2	Chr_1	31678515	31681237	-	NO	NO	YES	NO
Smp_152790	Chr_1	31698644	31705527	+	c1855_g1_i1	Chr_1	31700022	31705934	+	NO	YES	YES	NO
Smp_152800.1	Chr_1	31710505	31739365	-	c2994_g1_i1	Chr_1	31710383	31724549	-	NO	YES	NO	NO
Smp_152800.1	Chr_1	31710505	31739365	-	c3138_g1_i1	Chr_1	31724629	31736493	-	NO	NO	NO	NO
Smp_152800.1	Chr_1	31710505	31739365	-	c14552_g1_i1	Chr_1	31737936	31739080	-	NO	NO	NO	NO
Smp_152800.2	Chr_1	31720677	31739365	-	c2994_g1_i1	Chr_1	31710383	31724549	-	NO	YES	NO	NO
Smp_152800.2	Chr_1	31720677	31739365	-	c3138_g1_i1	Chr_1	31724629	31736493	-	NO	NO	NO	NO
Smp_152800.2	Chr_1	31720677	31739365	-	c14552_g1_i1	Chr_1	31737936	31739080	-	NO	NO	NO	NO
Smp_057090	Chr_1	31750553	31769185	+	c18630_g1_i1	Chr_1	31751076	31754919	+	NO	NO	YES	YES
Smp_057090	Chr_1	31750553	31769185	+	c19960_g1_i1	Chr_1	31756092	31761933	+	NO	NO	YES	NO
Smp_057120	Chr_1	31814501	31831488	-	c6241_g1_i1	Chr_1	31814055	31820751	-	NO	YES	NO	NO
Smp_057120	Chr_1	31814501	31831488	-	c14867_g1_i1	Chr_1	31820854	31829454	-	NO	NO	NO	YES
Smp_057120	Chr_1	31814501	31831488	-	c15691_g1_i1	Chr_1	31819851	31820618	-	NO	NO	NO	NO
Smp_057120	Chr_1	31814501	31831488	-	c16866_g1_i1	Chr_1	31829931	31831668	-	YES	NO	NO	NO
Smp_057140	Chr_1	31874978	31888523	+	c6130_g1_i1	Chr_1	31879251	31888507	+	NO	NO	YES	NO
Smp_152830	Chr_1	31934081	32022131	-	c19206_g1_i1	Chr_1	31934057	31935490	-	NO	YES	YES	NO
Smp_152840	Chr_1	32033806	32075628	+	c3149_g1_i1	Chr_1	32061600	32075738	+	NO	NO	YES	NO
Smp_152840	Chr_1	32033806	32075628	+	c9411_g1_i1	Chr_1	32040846	32050744	+	NO	NO	YES	NO
Smp_152840	Chr_1	32033806	32075628	+	c13036_g1_i1	Chr_1	32052171	32059586	+	NO	NO	YES	NO
Smp_057210	Chr_1	32079699	32082544	-	c2354_g1_i1	Chr_1	32080857	32081969	-	NO	NO	NO	YES
Smp_057210	Chr_1	32079699	32082544	-	c11596_g1_i1	Chr_1	32080130	32080621	-	NO	NO	NO	YES
Smp_057210	Chr_1	32079699	32082544	-	c12738_g1_i1	Chr_1	32079741	32080105	-	NO	NO	NO	NO
Smp_152850	Chr_1	32102890	32107732	+	c8315_g1_i1	Chr_1	32102568	32107856	+	YES	NO	NO	NO
Smp_152850	Chr_1	32102890	32107732	+	c8315_g1_i2	Chr_1	32107619	32107856	+	NO	NO	NO	NO
Smp_057230	Chr_1	32107872	32122609	-	c11811_g1_i1	Chr_1	32122431	32122636	-	YES	NO	NO	NO
Smp_057230	Chr_1	32107872	32122609	-	c16816_g1_i1	Chr_1	32109921	32110336	-	NO	NO	NO	NO
Smp_152860	Chr_1	32126746	32157578	-	c16853_g1_i1	Chr_1	32126794	32156579	-	NO	NO	NO	NO
Smp_152860	Chr_1	32126746	32157578	-	c19298_g1_i1	Chr_1	32156639	32159285	-	YES	NO	NO	YES
Smp_152870	Chr_1	32260925	32272785	-	c1734_g1_i1	Chr_1	32270602	32273006	-	YES	NO	YES	YES
Smp_152870	Chr_1	32260925	32272785	-	c3339_g1_i1	Chr_1	32262384	32262817	-	NO	NO	YES	NO
Smp_152870	Chr_1	32260925	32272785	-	c3339_g1_i2	Chr_1	32262503	32267981	-	NO	NO	YES	NO
Smp_196270	Chr_1	32283625	32292357	-	c15277_g1_i1	Chr_1	32288869	32291616	-	NO	NO	YES	YES
Smp_009600	Chr_1	32309472	32321066	+	c15212_g1_i1	Chr_1	32309424	32310115	+	YES	NO	YES	YES
Smp_009600	Chr_1	32309472	32321066	+	c18782_g1_i1	Chr_1	32310473	32321008	+	NO	NO	YES	NO
Smp_004990	Chr_1	32414391	32424932	+	c8496_g1_i1	Chr_1	32414334	32424944	+	YES	NO	YES	YES
Smp_005000	Chr_1	32427376	32432240	-	c6967_g1_i1	Chr_1	32426747	32438378	-	YES	YES	NO	YES
Smp_005000	Chr_1	32427376	32432240	-	c6967_g1_i2	Chr_1	32431759	32438378	-	YES	NO	NO	YES
Smp_004980	Chr_1	32465793	32466353	+	c17883_g1_i1	Chr_1	32465694	32466179	+	YES	NO	YES	YES
Smp_213790	Chr_1	32466473	32482444	+	c5797_g1_i1	Chr_1	32479717	32482511	+	NO	YES	YES	NO
Smp_213790	Chr_1	32466473	32482444	+	c5797_g2_i1	Chr_1	32471310	32473270	+	NO	NO	YES	NO
Smp_213790	Chr_1	32466473	32482444	+	c14236_g1_i1	Chr_1	32466490	32469261	+	NO	NO	YES	YES
Smp_213790	Chr_1	32466473	32482444	+	c16147_g1_i1	Chr_1	32469136	32469668	+	NO	NO	YES	NO
Smp_124820.1	Chr_1	32483303	32495136	-	c8369_g1_i1	Chr_1	32482559	32488305	-	NO	YES	YES	NO
Smp_124820.2	Chr_1	32483303	32494702	-	c8369_g1_i1	Chr_1	32482559	32488305	-	NO	YES	YES	NO
Smp_124820.1	Chr_1	32483303	32495136	-	c8369_g1_i2	Chr_1	32482559	32484536	-	NO	YES	YES	NO
Smp_124820.2	Chr_1	32483303	32494702	-	c8369_g1_i2	Chr_1	32482559	32484536	-	NO	YES	YES	NO
Smp_124820.1	Chr_1	32483303	32495136	-	c8369_g2_i1	Chr_1	32494086	32496276	-	YES	NO	YES	YES
Smp_124820.2	Chr_1	32483303	32494702	-	c8369_g2_i1	Chr_1	32494086	32496276	-	NO	NO	YES	YES
Smp_004940	Chr_1	32513105	32513560	+	c8457_g1_i8	Chr_1	32513140	32513574	+	NO	NO	NO	NO
Smp_004940	Chr_1	32513105	32513560	+	c8457_g1_i13	Chr_1	32513078	32513574	+	NO	NO	NO	NO
Smp_005060	Chr_1	32550331	32550772	-	c7197_g1_i1	Chr_1	32550442	32552581	-	YES	NO	YES	YES
Smp_005070.1	Chr_1	32565007	32573455	-	c9791_g1_i1	Chr_1	32565883	32573512	-	YES	NO	NO	NO
Smp_005070.2	Chr_1	32565007	32573455	-	c9791_g1_i1	Chr_1	32565883	32573512	-	YES	NO	NO	NO
Smp_005080.2	Chr_1	32581853	32586696	+	c6490_g1_i1	Chr_1	32581804	32586900	+	YES	YES	NO	NO
Smp_005080.3	Chr_1	32581853	32586869	+	c6490_g1_i1	Chr_1	32581804	32586900	+	YES	YES	NO	NO
Smp_005080.1	Chr_1	32581853	32586869	+	c6490_g1_i1	Chr_1	32581804	32586900	+	YES	NO	NO	NO
Smp_124840	Chr_1	32587610	32593612	-	c7697_g1_i1	Chr_1	32587519	32593655	-	NO	NO	YES	YES
Smp_124850	Chr_1	32613997	32649093	+	c7269_g3_i1	Chr_1	32630778	32650077	+	NO	YES	NO	NO
Smp_196130	Chr_1	32669117	32670571	-	c8197_g1_i1	Chr_1	32668804	32670619	-	YES	YES	NO	NO
Smp_196130	Chr_1	32669117	32670571	-	c8197_g1_i2	Chr_1	32669101	32670619	-	YES	YES	NO	NO
Smp_005160	Chr_1	32760044	32768398	+	c7963_g1_i1	Chr_1	32765523	32768072	+	NO	NO	YES	NO
Smp_005160	Chr_1	32760044	32768398	+	c7963_g1_i2	Chr_1	32753298	32768730	+	YES	YES	YES	NO
Smp_005160	Chr_1	32760044	32768398	+	c7963_g1_i3	Chr_1	32759764	32768730	+	YES	YES	YES	NO
Smp_005160	Chr_1	32760044	32768398	+	c7963_g1_i4	Chr_1	32753298	32762462	+	YES	NO	YES	NO
Smp_005160	Chr_1	32760044	32768398	+	c7963_g1_i5	Chr_1	32753298	32760972	+	YES	NO	YES	NO
Smp_005180	Chr_1	32777787	32786057	-	c5978_g1_i1	Chr_1	32779714	32786083	-	YES	NO	YES	YES
Smp_005190.2	Chr_1	32806589	32848668	-	c1241_g1_i1	Chr_1	32848662	32871916	-	YES	NO	NO	YES
Smp_005190.2	Chr_1	32806589	32848668	-	c6072_g1_i1	Chr_1	32846641	32850043	-	YES	NO	NO	NO
Smp_005190.2	Chr_1	32806589	32848668	-	c8117_g1_i1	Chr_1	32806167	32836349	-	NO	YES	NO	NO
Smp_005190.1	Chr_1	32811441	32848668	-	c1241_g1_i1	Chr_1	32848662	32871916	-	YES	NO	NO	YES
Smp_005190.1	Chr_1	32811441	32848668	-	c6072_g1_i1	Chr_1	32846641	32850043	-	YES	NO	NO	NO
Smp_005190.1	Chr_1	32811441	32848668	-	c8117_g1_i1	Chr_1	32806167	32836349	-	NO	YES	NO	NO
Smp_005210	Chr_1	32874453	32880048	+	c3254_g1_i1	Chr_1	32872066	32875763	+	YES	NO	NO	YES
Smp_005210	Chr_1	32874453	32880048	+	c3254_g1_i2	Chr_1	32872066	32875763	+	YES	NO	NO	YES
Smp_093440	Chr_1	32899843	32900613	+	c6434_g1_i1	Chr_1	32899790	32900645	+	NO	NO	YES	YES
Smp_005230.1	Chr_1	32948027	32957118	+	c7680_g1_i1	Chr_1	32955533	32958617	+	NO	YES	YES	NO
Smp_005230.2	Chr_1	32948027	32958189	+	c7680_g1_i1	Chr_1	32955533	32958617	+	NO	NO	YES	NO
Smp_005230.3	Chr_1	32948027	32958125	+	c7680_g1_i1	Chr_1	32955533	32958617	+	NO	NO	YES	NO
Smp_005230.1	Chr_1	32948027	32957118	+	c7680_g2_i1	Chr_1	32947894	32949345	+	YES	NO	YES	YES
Smp_005230.2	Chr_1	32948027	32958189	+	c7680_g2_i1	Chr_1	32947894	32949345	+	YES	NO	YES	YES
Smp_005230.3	Chr_1	32948027	32958125	+	c7680_g2_i1	Chr_1	32947894	32949345	+	YES	NO	YES	YES
Smp_124910	Chr_1	32963824	32986749	+	c2000_g1_i1	Chr_1	32964526	32965426	+	NO	NO	NO	NO
Smp_124910	Chr_1	32963824	32986749	+	c8084_g2_i1	Chr_1	32983966	32984592	+	NO	NO	NO	NO
Smp_124910	Chr_1	32963824	32986749	+	c9557_g1_i1	Chr_1	32981494	32981957	+	NO	NO	NO	NO
Smp_124910	Chr_1	32963824	32986749	+	c10545_g1_i1	Chr_1	32986490	32987960	+	NO	YES	NO	NO
Smp_124910	Chr_1	32963824	32986749	+	c12721_g1_i1	Chr_1	32982666	32983036	+	NO	NO	NO	NO
Smp_124910	Chr_1	32963824	32986749	+	c18276_g1_i1	Chr_1	32981940	32982617	+	NO	NO	NO	NO
Smp_124920	Chr_1	33008973	33024947	-	c2974_g1_i1	Chr_1	33008850	33009164	-	NO	YES	YES	NO
Smp_124920	Chr_1	33008973	33024947	-	c8380_g1_i1	Chr_1	33015830	33025015	-	YES	NO	YES	YES
Smp_124920	Chr_1	33008973	33024947	-	c8380_g1_i2	Chr_1	33004741	33025015	-	YES	YES	YES	YES
Smp_124920	Chr_1	33008973	33024947	-	c8380_g1_i3	Chr_1	33006936	33025015	-	YES	YES	YES	YES
Smp_028170.2	Chr_1	33052069	33066625	-	c8351_g1_i1	Chr_1	33051663	33066660	-	YES	YES	YES	YES
Smp_028170.3	Chr_1	33052069	33066625	-	c8351_g1_i1	Chr_1	33051663	33066660	-	YES	YES	YES	YES
Smp_028170.1	Chr_1	33052069	33066625	-	c8351_g1_i1	Chr_1	33051663	33066660	-	YES	NO	YES	YES
Smp_028170.2	Chr_1	33052069	33066625	-	c8351_g1_i2	Chr_1	33051663	33066660	-	YES	YES	YES	YES
Smp_028170.3	Chr_1	33052069	33066625	-	c8351_g1_i2	Chr_1	33051663	33066660	-	YES	YES	YES	YES
Smp_028170.1	Chr_1	33052069	33066625	-	c8351_g1_i2	Chr_1	33051663	33066660	-	YES	NO	YES	YES
Smp_028140	Chr_1	33121200	33142211	-	c6028_g1_i1	Chr_1	33139353	33142433	-	YES	NO	YES	YES
Smp_028140	Chr_1	33121200	33142211	-	c10636_g1_i1	Chr_1	33132923	33137051	-	NO	NO	YES	NO
Smp_028140	Chr_1	33121200	33142211	-	c17292_g1_i1	Chr_1	33119689	33121531	-	NO	YES	YES	NO
Smp_028120	Chr_1	33155434	33177628	-	c2133_g1_i1	Chr_1	33155100	33166478	-	NO	YES	YES	NO
Smp_028120	Chr_1	33155434	33177628	-	c8865_g1_i1	Chr_1	33169145	33177303	-	NO	NO	YES	YES
Smp_028100.2	Chr_1	33280025	33280689	-	c7602_g1_i1	Chr_1	33279831	33280659	-	NO	YES	YES	YES
Smp_028100.1	Chr_1	33280025	33280689	-	c7602_g1_i1	Chr_1	33279831	33280659	-	NO	NO	YES	YES
Smp_137390	Chr_1	33306539	33315036	+	c16521_g1_i1	Chr_1	33308260	33313389	+	NO	NO	NO	YES
Smp_137390	Chr_1	33306539	33315036	+	c17347_g1_i1	Chr_1	33314199	33315354	+	NO	YES	NO	NO
Smp_028080	Chr_1	33317643	33325913	-	c2648_g1_i1	Chr_1	33317479	33325670	-	NO	NO	NO	NO
Smp_028070.1	Chr_1	33341477	33349917	+	c384_g1_i1	Chr_1	33341885	33344998	+	NO	NO	NO	YES
Smp_028070.2	Chr_1	33341477	33356973	+	c384_g1_i1	Chr_1	33341885	33344998	+	NO	NO	NO	YES
Smp_028070.1	Chr_1	33341477	33349917	+	c3297_g1_i1	Chr_1	33349436	33357654	+	NO	YES	NO	NO
Smp_028070.2	Chr_1	33341477	33356973	+	c3297_g1_i1	Chr_1	33349436	33357654	+	NO	YES	NO	NO
Smp_028070.2	Chr_1	33341477	33356973	+	c16937_g1_i1	Chr_1	33341456	33341912	+	YES	NO	NO	NO
Smp_028070.1	Chr_1	33341477	33349917	+	c16937_g1_i1	Chr_1	33341456	33341912	+	NO	NO	NO	NO
Smp_028060	Chr_1	33370494	33371038	+	c7881_g1_i1	Chr_1	33365982	33371096	+	YES	NO	NO	YES
Smp_028050	Chr_1	33377069	33413052	-	c15338_g1_i1	Chr_1	33395988	33409313	-	NO	NO	NO	NO
Smp_028050	Chr_1	33377069	33413052	-	c19222_g1_i1	Chr_1	33377977	33383973	-	NO	NO	NO	NO
Smp_028030	Chr_1	33433506	33494929	+	c8240_g1_i1	Chr_1	33484589	33489303	+	NO	NO	NO	NO
Smp_028030	Chr_1	33433506	33494929	+	c8943_g1_i1	Chr_1	33453378	33457667	+	NO	NO	NO	NO
Smp_028030	Chr_1	33433506	33494929	+	c8990_g1_i1	Chr_1	33463588	33467814	+	NO	NO	NO	NO
Smp_028030	Chr_1	33433506	33494929	+	c12159_g1_i1	Chr_1	33492450	33494502	+	NO	NO	NO	NO
Smp_137370	Chr_1	33509642	33544224	-	c8681_g1_i1	Chr_1	33514981	33515387	-	NO	NO	YES	NO
Smp_137370	Chr_1	33509642	33544224	-	c10122_g1_i1	Chr_1	33538275	33544250	-	YES	NO	YES	YES
Smp_137370	Chr_1	33509642	33544224	-	c12247_g1_i1	Chr_1	33522081	33538299	-	NO	NO	YES	NO
Smp_137370	Chr_1	33509642	33544224	-	c17987_g1_i1	Chr_1	33510506	33514420	-	NO	NO	YES	NO
Smp_187360	Chr_1	33740565	33741378	+	c2535_g1_i1	Chr_1	33740527	33748375	+	YES	YES	NO	NO
Smp_037720	Chr_1	33748378	33748852	+	c12219_g1_i1	Chr_1	33748144	33748408	+	YES	NO	NO	NO
Smp_142550	Chr_1	33759254	33799467	+	c2015_g1_i1	Chr_1	33770840	33780837	+	NO	NO	YES	NO
Smp_142550	Chr_1	33759254	33799467	+	c9502_g1_i1	Chr_1	33795111	33798059	+	NO	NO	YES	NO
Smp_142550	Chr_1	33759254	33799467	+	c10190_g1_i1	Chr_1	33782971	33786906	+	NO	NO	YES	NO
Smp_142550	Chr_1	33759254	33799467	+	c11129_g1_i1	Chr_1	33765983	33768523	+	NO	NO	YES	NO
Smp_142550	Chr_1	33759254	33799467	+	c19401_g1_i1	Chr_1	33759223	33765941	+	NO	NO	YES	YES
Smp_037780	Chr_1	33959225	33960680	-	c15321_g1_i1	Chr_1	33959481	33960538	-	NO	NO	YES	YES
Smp_142600	Chr_1	33976365	34016762	-	c5080_g1_i1	Chr_1	33975788	33976621	-	NO	YES	NO	NO
Smp_142600	Chr_1	33976365	34016762	-	c12937_g1_i1	Chr_1	34008785	34010958	-	NO	NO	NO	NO
Smp_142600	Chr_1	33976365	34016762	-	c14668_g1_i1	Chr_1	33979503	33986217	-	NO	NO	NO	NO
Smp_142610	Chr_1	34042929	34066411	+	c1151_g1_i1	Chr_1	34066139	34067456	+	NO	YES	NO	NO
Smp_142610	Chr_1	34042929	34066411	+	c3946_g1_i1	Chr_1	34043040	34043540	+	NO	NO	NO	NO
Smp_142610	Chr_1	34042929	34066411	+	c5981_g1_i1	Chr_1	34043570	34044260	+	NO	NO	NO	NO
Smp_142610	Chr_1	34042929	34066411	+	c13241_g1_i1	Chr_1	34044257	34052230	+	NO	NO	NO	NO
Smp_142620	Chr_1	34213760	34334557	+	c2165_g1_i1	Chr_1	34324547	34334776	+	NO	YES	NO	NO
Smp_142620	Chr_1	34213760	34334557	+	c2509_g1_i1	Chr_1	34290320	34312334	+	NO	NO	NO	NO
Smp_142620	Chr_1	34213760	34334557	+	c19553_g1_i1	Chr_1	34258627	34279970	+	NO	NO	NO	NO
Smp_142630	Chr_1	34354643	34461951	+	c1845_g1_i1	Chr_1	34436304	34447690	+	NO	NO	NO	NO
Smp_142630	Chr_1	34354643	34461951	+	c4196_g1_i1	Chr_1	34421207	34436103	+	NO	NO	NO	NO
Smp_142630	Chr_1	34354643	34461951	+	c13256_g1_i1	Chr_1	34412463	34417426	+	NO	NO	NO	NO
Smp_142630	Chr_1	34354643	34461951	+	c16540_g1_i1	Chr_1	34347034	34388450	+	YES	NO	NO	YES
Smp_037860	Chr_1	34463470	34474905	+	c7073_g1_i1	Chr_1	34466727	34475450	+	NO	NO	NO	YES
Smp_037860	Chr_1	34463470	34474905	+	c7073_g2_i1	Chr_1	34463566	34466973	+	NO	NO	NO	NO
Smp_142640	Chr_1	34478797	34500130	-	c16958_g1_i1	Chr_1	34478604	34492432	-	NO	NO	YES	NO
Smp_142650.2	Chr_1	34519726	34583592	-	c8444_g1_i1	Chr_1	34517933	34583677	-	YES	NO	NO	NO
Smp_142650.2	Chr_1	34519726	34583592	-	c8444_g2_i1	Chr_1	34552826	34553648	-	NO	NO	NO	NO
Smp_142650.2	Chr_1	34519726	34583592	-	c8444_g1_i3	Chr_1	34532707	34583677	-	YES	NO	NO	NO
Smp_142650.2	Chr_1	34519726	34583592	-	c8444_g1_i4	Chr_1	34517933	34553648	-	NO	NO	NO	NO
Smp_142650.2	Chr_1	34519726	34583592	-	c8444_g1_i5	Chr_1	34517933	34578202	-	NO	NO	NO	NO
Smp_142650.2	Chr_1	34519726	34583592	-	c9893_g1_i1	Chr_1	34540516	34541066	-	NO	NO	NO	NO
Smp_142650.2	Chr_1	34519726	34583592	-	c10894_g1_i1	Chr_1	34523963	34524715	-	NO	NO	NO	NO
Smp_142650.2	Chr_1	34519726	34583592	-	c12044_g1_i1	Chr_1	34522858	34523069	-	NO	NO	NO	NO
Smp_142650.2	Chr_1	34519726	34583592	-	c17468_g1_i1	Chr_1	34529079	34529426	-	NO	NO	NO	NO
Smp_142650.3	Chr_1	34532828	34583592	-	c8444_g1_i2	Chr_1	34532707	34533041	-	NO	NO	YES	NO
Smp_142650.3	Chr_1	34532828	34583592	-	c8444_g1_i1	Chr_1	34517933	34583677	-	YES	YES	YES	NO
Smp_142650.3	Chr_1	34532828	34583592	-	c8444_g2_i1	Chr_1	34552826	34553648	-	NO	NO	YES	NO
Smp_142650.3	Chr_1	34532828	34583592	-	c8444_g1_i3	Chr_1	34532707	34583677	-	YES	NO	YES	NO
Smp_142650.3	Chr_1	34532828	34583592	-	c8444_g1_i4	Chr_1	34517933	34553648	-	NO	YES	YES	NO
Smp_142650.3	Chr_1	34532828	34583592	-	c8444_g1_i5	Chr_1	34517933	34578202	-	NO	YES	YES	NO
Smp_142650.3	Chr_1	34532828	34583592	-	c9893_g1_i1	Chr_1	34540516	34541066	-	NO	NO	YES	NO
Smp_142650.1	Chr_1	34544171	34583592	-	c8444_g1_i1	Chr_1	34517933	34583677	-	YES	YES	YES	NO
Smp_142650.1	Chr_1	34544171	34583592	-	c8444_g2_i1	Chr_1	34552826	34553648	-	NO	NO	YES	NO
Smp_142650.1	Chr_1	34544171	34583592	-	c8444_g1_i3	Chr_1	34532707	34583677	-	YES	YES	YES	NO
Smp_142650.1	Chr_1	34544171	34583592	-	c8444_g1_i4	Chr_1	34517933	34553648	-	NO	YES	YES	NO
Smp_142650.1	Chr_1	34544171	34583592	-	c8444_g1_i5	Chr_1	34517933	34578202	-	NO	YES	YES	NO
Smp_142670	Chr_1	34589254	34598468	+	c3176_g1_i1	Chr_1	34593422	34596801	+	NO	NO	YES	NO
Smp_142670	Chr_1	34589254	34598468	+	c3176_g1_i2	Chr_1	34593422	34595759	+	NO	NO	YES	NO
Smp_037900	Chr_1	34609179	34618714	-	c980_g1_i1	Chr_1	34608619	34609567	-	NO	YES	NO	NO
Smp_037910	Chr_1	34630001	34637486	+	c8133_g3_i1	Chr_1	34629973	34637631	+	NO	NO	YES	YES
Smp_037910	Chr_1	34630001	34637486	+	c8133_g3_i2	Chr_1	34629961	34637631	+	YES	NO	YES	YES
Smp_084620	Chr_1	34677070	34678928	+	c7953_g1_i1	Chr_1	34674510	34679393	+	YES	NO	YES	YES
Smp_084610	Chr_1	34686995	34707481	-	c3212_g1_i1	Chr_1	34687428	34697004	-	NO	NO	NO	NO
Smp_084610	Chr_1	34686995	34707481	-	c3212_g1_i2	Chr_1	34696558	34697004	-	NO	NO	NO	NO
Smp_084610	Chr_1	34686995	34707481	-	c3379_g1_i1	Chr_1	34686392	34687421	-	NO	YES	NO	NO
Smp_084610	Chr_1	34686995	34707481	-	c18551_g1_i1	Chr_1	34698328	34707518	-	YES	NO	NO	NO
Smp_084600.1	Chr_1	34712419	34723886	+	c3958_g1_i1	Chr_1	34712612	34712826	+	NO	NO	YES	YES
Smp_084600.1	Chr_1	34712419	34723886	+	c3958_g1_i2	Chr_1	34712612	34713982	+	NO	NO	YES	YES
Smp_084600.1	Chr_1	34712419	34723886	+	c5323_g1_i1	Chr_1	34717418	34723919	+	NO	NO	YES	NO
Smp_084600.2	Chr_1	34712785	34723886	+	c3958_g1_i1	Chr_1	34712612	34712826	+	NO	NO	YES	YES
Smp_084600.2	Chr_1	34712785	34723886	+	c3958_g1_i2	Chr_1	34712612	34713982	+	NO	NO	YES	YES
Smp_084600.2	Chr_1	34712785	34723886	+	c5323_g1_i1	Chr_1	34717418	34723919	+	NO	NO	YES	NO
Smp_141630.1	Chr_1	34828943	34842426	+	c8013_g1_i1	Chr_1	34828905	34843539	+	NO	NO	NO	NO
Smp_141630.1	Chr_1	34828943	34842426	+	c8013_g1_i3	Chr_1	34828905	34829308	+	NO	NO	NO	NO
Smp_141630.1	Chr_1	34828943	34842426	+	c8013_g1_i2	Chr_1	34828905	34843539	+	NO	NO	NO	NO
Smp_141630.2	Chr_1	34829554	34842426	+	c8013_g1_i1	Chr_1	34828905	34843539	+	YES	NO	NO	NO
Smp_141630.2	Chr_1	34829554	34842426	+	c8013_g1_i2	Chr_1	34828905	34843539	+	YES	NO	NO	NO
Smp_141630.4	Chr_1	34830185	34842426	+	c8013_g1_i1	Chr_1	34828905	34843539	+	YES	YES	NO	NO
Smp_141630.4	Chr_1	34830185	34842426	+	c8013_g1_i2	Chr_1	34828905	34843539	+	YES	YES	NO	NO
Smp_036180	Chr_1	34897399	34928890	+	c1758_g1_i1	Chr_1	34928412	34929623	+	NO	YES	YES	NO
Smp_036180	Chr_1	34897399	34928890	+	c2715_g1_i1	Chr_1	34921626	34927702	+	NO	NO	YES	NO
Smp_036180	Chr_1	34897399	34928890	+	c8817_g1_i1	Chr_1	34897479	34913866	+	NO	NO	YES	YES
Smp_036180	Chr_1	34897399	34928890	+	c9277_g1_i1	Chr_1	34904031	34904471	+	NO	NO	YES	NO
Smp_036180	Chr_1	34897399	34928890	+	c10684_g1_i1	Chr_1	34920067	34920278	+	NO	NO	YES	NO
Smp_141650	Chr_1	34931989	34940039	-	c4652_g1_i1	Chr_1	34931812	34940061	-	NO	NO	YES	YES
Smp_141660	Chr_1	34948329	34969258	+	c3515_g1_i1	Chr_1	34948139	34955644	+	YES	NO	NO	NO
Smp_036220	Chr_1	34980267	34980636	+	c3415_g1_i1	Chr_1	34980241	34980658	+	YES	NO	YES	YES
Smp_141680	Chr_1	35022280	35049758	+	c10284_g1_i1	Chr_1	35030404	35038266	+	NO	NO	NO	NO
Smp_141680	Chr_1	35022280	35049758	+	c12244_g1_i1	Chr_1	35044827	35049791	+	NO	NO	NO	NO
Smp_036250	Chr_1	35091427	35096914	-	c6782_g1_i1	Chr_1	35091560	35097155	-	NO	NO	YES	YES
Smp_036250	Chr_1	35091427	35096914	-	c6782_g1_i3	Chr_1	35091560	35097186	-	YES	NO	YES	YES
Smp_036270.10	Chr_1	35120186	35121762	+	c7915_g1_i1	Chr_1	35120150	35121819	+	YES	YES	NO	NO
Smp_036270.2	Chr_1	35120186	35121762	+	c7915_g1_i1	Chr_1	35120150	35121819	+	YES	YES	NO	NO
Smp_036270.10	Chr_1	35120186	35121762	+	c7915_g1_i2	Chr_1	35120150	35120962	+	YES	NO	NO	NO
Smp_036270.2	Chr_1	35120186	35121762	+	c7915_g1_i2	Chr_1	35120150	35120962	+	YES	NO	NO	NO
Smp_036270.10	Chr_1	35120186	35121762	+	c7915_g1_i3	Chr_1	35120563	35120962	+	NO	NO	NO	NO
Smp_036270.2	Chr_1	35120186	35121762	+	c7915_g1_i3	Chr_1	35120563	35120962	+	NO	NO	NO	NO
Smp_036270.4	Chr_1	35120725	35121762	+	c7915_g1_i1	Chr_1	35120150	35121819	+	YES	YES	NO	NO
Smp_036270.4	Chr_1	35120725	35121762	+	c7915_g1_i2	Chr_1	35120150	35120962	+	YES	NO	NO	NO
Smp_036270.4	Chr_1	35120725	35121762	+	c7915_g1_i3	Chr_1	35120563	35120962	+	NO	NO	NO	NO
Smp_036270.3	Chr_1	35120952	35121762	+	c7915_g1_i1	Chr_1	35120150	35121819	+	YES	YES	NO	NO
Smp_036270.3	Chr_1	35120952	35121762	+	c7915_g1_i2	Chr_1	35120150	35120962	+	YES	NO	NO	NO
Smp_036270.3	Chr_1	35120952	35121762	+	c7915_g1_i3	Chr_1	35120563	35120962	+	NO	NO	NO	NO
Smp_036270.1	Chr_1	35121074	35121762	+	c7915_g1_i1	Chr_1	35120150	35121819	+	YES	NO	NO	NO
Smp_141720	Chr_1	35185377	35189911	+	c703_g1_i1	Chr_1	35185948	35190268	+	NO	NO	YES	YES
Smp_141720	Chr_1	35185377	35189911	+	c6623_g1_i1	Chr_1	35185189	35185878	+	YES	NO	YES	YES
Smp_141720	Chr_1	35185377	35189911	+	c6623_g1_i2	Chr_1	35185679	35185878	+	NO	NO	YES	YES
Smp_092850.1	Chr_1	35336002	35353192	-	c3253_g1_i1	Chr_1	35351046	35353370	-	YES	NO	YES	YES
Smp_092850.3	Chr_1	35336002	35353305	-	c3253_g1_i1	Chr_1	35351046	35353370	-	YES	NO	YES	YES
Smp_092850.1	Chr_1	35336002	35353192	-	c3253_g1_i2	Chr_1	35351046	35353370	-	YES	NO	YES	YES
Smp_092850.3	Chr_1	35336002	35353305	-	c3253_g1_i2	Chr_1	35351046	35353370	-	YES	NO	YES	YES
Smp_104980	Chr_1	35372566	35380650	-	c12091_g1_i1	Chr_1	35372886	35376494	-	NO	NO	YES	NO
Smp_180810	Chr_1	35395653	35451725	+	c10305_g1_i1	Chr_1	35434201	35437022	+	NO	NO	NO	NO
Smp_180810	Chr_1	35395653	35451725	+	c10630_g1_i1	Chr_1	35441314	35451533	+	NO	NO	NO	NO
Smp_105020	Chr_1	35455580	35483324	-	c11348_g1_i1	Chr_1	35476255	35483478	-	YES	NO	NO	NO
Smp_105020	Chr_1	35455580	35483324	-	c20263_g1_i1	Chr_1	35455115	35461613	-	NO	NO	NO	NO
Smp_105040	Chr_1	35525685	35526780	+	c19382_g1_i1	Chr_1	35526366	35527085	+	NO	NO	NO	NO
Smp_154690	Chr_1	35596609	35606325	-	c7198_g1_i1	Chr_1	35596681	35606366	-	YES	NO	YES	YES
Smp_154690	Chr_1	35596609	35606325	-	c7723_g7_i1	Chr_1	35598529	35598995	-	NO	NO	YES	NO
Smp_060620	Chr_1	35619570	35624202	-	c1258_g1_i1	Chr_1	35619595	35629579	-	YES	NO	NO	NO
Smp_060620	Chr_1	35619570	35624202	-	c1258_g1_i2	Chr_1	35619595	35629579	-	YES	NO	NO	NO
Smp_060570	Chr_1	35693296	35700422	+	c3426_g1_i1	Chr_1	35693787	35700422	+	NO	NO	YES	YES
Smp_060570	Chr_1	35693296	35700422	+	c13057_g1_i1	Chr_1	35693150	35693769	+	YES	NO	YES	YES
Smp_060570	Chr_1	35693296	35700422	+	c17538_g1_i1	Chr_1	35698827	35699249	+	NO	NO	YES	NO
Smp_196540	Chr_1	35736432	35738845	-	c4821_g1_i1	Chr_1	35738478	35744473	-	YES	NO	NO	NO
Smp_154650	Chr_1	35763107	35785575	-	c4279_g1_i1	Chr_1	35762891	35771484	-	NO	YES	YES	NO
Smp_154650	Chr_1	35763107	35785575	-	c9558_g1_i1	Chr_1	35778530	35785623	-	YES	NO	YES	YES
Smp_154640	Chr_1	35795534	35802284	+	c8092_g1_i1	Chr_1	35796009	35802040	+	NO	NO	YES	YES
Smp_154620	Chr_1	35816748	35868876	-	c13823_g1_i1	Chr_1	35851497	35857377	-	NO	NO	NO	NO
Smp_154620	Chr_1	35816748	35868876	-	c16832_g1_i1	Chr_1	35819575	35821952	-	NO	NO	NO	NO
Smp_060490	Chr_1	35870452	35878036	-	c10672_g1_i1	Chr_1	35871305	35877516	-	NO	NO	YES	YES
Smp_060480	Chr_1	35891663	35919901	+	c1338_g1_i1	Chr_1	35891571	35896275	+	YES	NO	YES	YES
Smp_060480	Chr_1	35891663	35919901	+	c15161_g1_i1	Chr_1	35914547	35920043	+	NO	YES	YES	NO
Smp_092780.1	Chr_1	35928052	35930354	+	c1985_g1_i1	Chr_1	35928137	35930358	+	NO	NO	YES	YES
Smp_092780.2	Chr_1	35928052	35931597	+	c1985_g1_i1	Chr_1	35928137	35930358	+	NO	NO	YES	YES
Smp_092780.2	Chr_1	35928052	35931597	+	c17882_g1_i1	Chr_1	35927560	35928137	+	YES	NO	YES	YES
Smp_092780.1	Chr_1	35928052	35930354	+	c17882_g1_i1	Chr_1	35927560	35928137	+	NO	NO	YES	YES
Smp_092770	Chr_1	35931823	35949537	-	c6373_g1_i1	Chr_1	35931671	35949182	-	NO	YES	YES	YES
Smp_068060	Chr_1	36154166	36171311	+	c1560_g1_i1	Chr_1	36153979	36157734	+	YES	NO	YES	YES
Smp_068060	Chr_1	36154166	36171311	+	c4102_g1_i1	Chr_1	36161793	36162641	+	NO	NO	YES	NO
Smp_068060	Chr_1	36154166	36171311	+	c4102_g1_i2	Chr_1	36157985	36162641	+	NO	NO	YES	NO
Smp_068060	Chr_1	36154166	36171311	+	c7409_g1_i1	Chr_1	36164862	36165711	+	NO	NO	YES	NO
Smp_068060	Chr_1	36154166	36171311	+	c7409_g2_i1	Chr_1	36167433	36177094	+	NO	YES	YES	NO
Smp_068060	Chr_1	36154166	36171311	+	c7409_g2_i2	Chr_1	36167433	36177094	+	NO	YES	YES	NO
Smp_068070	Chr_1	36177337	36221900	-	c6856_g1_i1	Chr_1	36177227	36178057	-	NO	NO	YES	NO
Smp_068070	Chr_1	36177337	36221900	-	c6856_g1_i2	Chr_1	36177227	36186520	-	NO	NO	YES	NO
Smp_068070	Chr_1	36177337	36221900	-	c12201_g1_i1	Chr_1	36192805	36221773	-	NO	NO	YES	YES
Smp_068080	Chr_1	36232249	36232765	+	c13312_g1_i1	Chr_1	36232217	36232819	+	YES	NO	YES	YES
Smp_068090	Chr_1	36236440	36244603	+	c18689_g1_i1	Chr_1	36240566	36244546	+	NO	NO	NO	NO
Smp_068100	Chr_1	36257796	36264433	-	c8147_g1_i1	Chr_1	36257877	36264580	-	YES	NO	YES	YES
Smp_068100	Chr_1	36257796	36264433	-	c16080_g1_i1	Chr_1	36257963	36258283	-	NO	NO	YES	NO
Smp_068110	Chr_1	36281424	36296022	+	c5315_g1_i1	Chr_1	36285379	36296009	+	NO	NO	NO	NO
Smp_068110	Chr_1	36281424	36296022	+	c14502_g1_i1	Chr_1	36282211	36283776	+	NO	NO	NO	NO
Smp_068110	Chr_1	36281424	36296022	+	c17982_g1_i1	Chr_1	36281538	36282204	+	NO	NO	NO	NO
Smp_068120	Chr_1	36297331	36302856	-	c6972_g1_i1	Chr_1	36302392	36306798	-	YES	NO	NO	YES
Smp_068120	Chr_1	36297331	36302856	-	c15052_g1_i1	Chr_1	36296369	36298767	-	NO	NO	NO	NO
Smp_159050	Chr_1	36316405	36372715	-	c830_g1_i1	Chr_1	36372299	36372515	-	NO	NO	NO	NO
Smp_159050	Chr_1	36316405	36372715	-	c5057_g1_i1	Chr_1	36317121	36317426	-	NO	NO	NO	NO
Smp_159050	Chr_1	36316405	36372715	-	c5057_g2_i1	Chr_1	36316425	36317121	-	NO	NO	NO	NO
Smp_159050	Chr_1	36316405	36372715	-	c12214_g1_i1	Chr_1	36341599	36357490	-	NO	NO	NO	NO
Smp_159050	Chr_1	36316405	36372715	-	c17558_g1_i1	Chr_1	36331875	36337175	-	NO	NO	NO	NO
Smp_159060	Chr_1	36401419	36421362	+	c16356_g1_i1	Chr_1	36408105	36408502	+	NO	NO	NO	NO
Smp_159070.2	Chr_1	36436587	36446218	-	c7390_g1_i1	Chr_1	36436415	36438848	-	NO	YES	NO	NO
Smp_159070.3	Chr_1	36436587	36438801	-	c7390_g1_i1	Chr_1	36436415	36438848	-	NO	YES	NO	NO
Smp_159070.1	Chr_1	36436587	36440072	-	c7390_g1_i1	Chr_1	36436415	36438848	-	NO	NO	NO	NO
Smp_159070.1	Chr_1	36436587	36440072	-	c15866_g1_i1	Chr_1	36437779	36438174	-	NO	NO	NO	NO
Smp_159070.2	Chr_1	36436587	36446218	-	c15866_g1_i1	Chr_1	36437779	36438174	-	NO	NO	NO	NO
Smp_159070.3	Chr_1	36436587	36438801	-	c15866_g1_i1	Chr_1	36437779	36438174	-	NO	NO	NO	NO
Smp_159070.2	Chr_1	36436587	36446218	-	c19520_g1_i1	Chr_1	36440365	36440689	-	NO	NO	NO	NO
Smp_159070.4	Chr_1	36437377	36446218	-	c7390_g1_i1	Chr_1	36436415	36438848	-	NO	NO	NO	NO
Smp_159070.4	Chr_1	36437377	36446218	-	c15866_g1_i1	Chr_1	36437779	36438174	-	NO	NO	NO	NO
Smp_159070.4	Chr_1	36437377	36446218	-	c19520_g1_i1	Chr_1	36440365	36440689	-	NO	NO	NO	NO
Smp_158450.2	Chr_1	36470190	36506558	+	c2028_g1_i1	Chr_1	36469968	36482408	+	YES	NO	YES	YES
Smp_158450.2	Chr_1	36470190	36506558	+	c7107_g1_i1	Chr_1	36486640	36507357	+	NO	YES	YES	NO
Smp_158450.2	Chr_1	36470190	36506558	+	c7107_g1_i2	Chr_1	36494709	36507357	+	NO	YES	YES	NO
Smp_158450.1	Chr_1	36486673	36506558	+	c7107_g1_i1	Chr_1	36486640	36507357	+	NO	YES	NO	NO
Smp_158450.1	Chr_1	36486673	36506558	+	c7107_g1_i2	Chr_1	36494709	36507357	+	NO	YES	NO	NO
Smp_067140	Chr_1	36522977	36532235	+	c4803_g1_i1	Chr_1	36519250	36532713	+	YES	NO	YES	YES
Smp_158480	Chr_1	36575150	36608322	-	c16048_g1_i1	Chr_1	36591552	36591845	-	NO	NO	NO	NO
Smp_158480	Chr_1	36575150	36608322	-	c17180_g1_i1	Chr_1	36580167	36584178	-	NO	NO	NO	NO
Smp_212840	Chr_1	36729109	36741487	+	c18_g1_i1	Chr_1	36729095	36735215	+	YES	NO	NO	NO
Smp_212840	Chr_1	36729109	36741487	+	c3085_g1_i1	Chr_1	36738218	36741624	+	NO	YES	NO	NO
Smp_212850	Chr_1	36747295	36751695	+	c9073_g1_i1	Chr_1	36747294	36751915	+	YES	YES	NO	NO
Smp_210570	Chr_1	36756074	36762582	+	c5796_g1_i1	Chr_1	36756007	36762729	+	YES	NO	YES	YES
Smp_158510	Chr_1	36764442	36777244	-	c5651_g1_i1	Chr_1	36764463	36777647	-	YES	NO	NO	NO
Smp_158520	Chr_1	36786362	36811641	+	c6986_g1_i1	Chr_1	36785180	36811934	+	YES	YES	NO	NO
Smp_158520	Chr_1	36786362	36811641	+	c6986_g1_i2	Chr_1	36786444	36811934	+	NO	YES	NO	NO
Smp_158520	Chr_1	36786362	36811641	+	c11994_g1_i1	Chr_1	36811039	36811494	+	NO	NO	NO	NO
Smp_103830.2	Chr_1	36868631	36869173	+	c7209_g3_i1	Chr_1	36866059	36869165	+	YES	NO	NO	YES
Smp_103830.1	Chr_1	36868664	36869173	+	c7209_g3_i1	Chr_1	36866059	36869165	+	YES	NO	YES	YES
Smp_196840	Chr_1	36897959	36938046	+	c8560_g1_i1	Chr_1	36895938	36917457	+	YES	NO	NO	NO
Smp_196840	Chr_1	36897959	36938046	+	c8560_g1_i2	Chr_1	36895938	36938106	+	YES	NO	NO	NO
Smp_167570.1	Chr_1	36949031	36953603	-	c6202_g1_i1	Chr_1	36953416	36953772	-	YES	NO	NO	NO
Smp_167570.1	Chr_1	36949031	36953603	-	c17008_g1_i1	Chr_1	36949119	36949886	-	NO	NO	NO	YES
Smp_167570.2	Chr_1	36949057	36953603	-	c6202_g1_i1	Chr_1	36953416	36953772	-	YES	NO	NO	NO
Smp_167570.2	Chr_1	36949057	36953603	-	c17008_g1_i1	Chr_1	36949119	36949886	-	NO	NO	NO	YES
Smp_083650	Chr_1	36957967	36976229	-	c3611_g1_i1	Chr_1	36958064	36976089	-	NO	NO	NO	NO
Smp_083680	Chr_1	36994874	36996811	+	c7580_g1_i1	Chr_1	36994826	36995635	+	YES	NO	YES	YES
Smp_083680	Chr_1	36994874	36996811	+	c7580_g2_i1	Chr_1	36995608	36996781	+	NO	NO	YES	YES
Smp_167590	Chr_1	37003738	37023699	-	c8981_g1_i1	Chr_1	37003716	37013367	-	NO	NO	YES	NO
Smp_167590	Chr_1	37003738	37023699	-	c15426_g1_i1	Chr_1	37014086	37023667	-	NO	NO	YES	NO
Smp_167590	Chr_1	37003738	37023699	-	c20474_g1_i1	Chr_1	37018961	37019263	-	NO	NO	YES	NO
Smp_083720	Chr_1	37054505	37062210	-	c7009_g1_i1	Chr_1	37054378	37062285	-	NO	NO	YES	YES
Smp_083730.2	Chr_1	37092578	37100725	+	c8137_g1_i1	Chr_1	37092425	37102291	+	YES	YES	NO	NO
Smp_083730.1	Chr_1	37092578	37100725	+	c8137_g1_i1	Chr_1	37092425	37102291	+	YES	NO	NO	NO
Smp_083730.1	Chr_1	37092578	37100725	+	c16382_g1_i1	Chr_1	37098328	37098762	+	NO	NO	NO	NO
Smp_083730.2	Chr_1	37092578	37100725	+	c16382_g1_i1	Chr_1	37098328	37098762	+	NO	NO	NO	NO
Smp_083740	Chr_1	37166421	37189428	-	c7424_g1_i1	Chr_1	37173251	37189478	-	NO	NO	YES	YES
Smp_167610	Chr_1	37202579	37237346	+	c3234_g1_i1	Chr_1	37230291	37237217	+	NO	NO	NO	NO
Smp_167610	Chr_1	37202579	37237346	+	c9779_g1_i1	Chr_1	37219803	37220116	+	NO	NO	NO	NO
Smp_167610	Chr_1	37202579	37237346	+	c12910_g1_i1	Chr_1	37207911	37208855	+	NO	NO	NO	NO
Smp_167610	Chr_1	37202579	37237346	+	c16811_g1_i1	Chr_1	37221080	37221516	+	NO	NO	NO	NO
Smp_083770	Chr_1	37238911	37281344	-	c2138_g1_i1	Chr_1	37271589	37292593	-	YES	NO	NO	NO
Smp_083770	Chr_1	37238911	37281344	-	c4774_g1_i1	Chr_1	37241041	37266349	-	NO	NO	NO	NO
Smp_083780	Chr_1	37321162	37334882	-	c1511_g1_i1	Chr_1	37323898	37324155	-	NO	NO	YES	NO
Smp_083780	Chr_1	37321162	37334882	-	c1511_g1_i2	Chr_1	37321097	37324155	-	NO	YES	YES	NO
Smp_083780	Chr_1	37321162	37334882	-	c2748_g1_i1	Chr_1	37324228	37327972	-	NO	NO	YES	NO
Smp_083780	Chr_1	37321162	37334882	-	c3019_g1_i1	Chr_1	37332294	37335561	-	YES	NO	YES	YES
Smp_083780	Chr_1	37321162	37334882	-	c3019_g1_i2	Chr_1	37332294	37335671	-	YES	NO	YES	YES
Smp_083780	Chr_1	37321162	37334882	-	c17395_g1_i1	Chr_1	37327975	37329006	-	NO	NO	YES	NO
Smp_083790	Chr_1	37349518	37361761	+	c12371_g1_i1	Chr_1	37349561	37352127	+	NO	NO	YES	YES
Smp_083790	Chr_1	37349518	37361761	+	c13107_g1_i1	Chr_1	37361484	37361916	+	NO	YES	YES	NO
Smp_083800	Chr_1	37364094	37368762	-	c12335_g1_i1	Chr_1	37364122	37368504	-	NO	NO	NO	NO
Smp_196880	Chr_1	37600216	37650817	+	c2631_g1_i1	Chr_1	37635512	37640417	+	NO	NO	NO	NO
Smp_196880	Chr_1	37600216	37650817	+	c2745_g1_i1	Chr_1	37616965	37626434	+	NO	NO	NO	NO
Smp_196880	Chr_1	37600216	37650817	+	c4537_g1_i1	Chr_1	37600199	37615324	+	YES	NO	NO	NO
Smp_196880	Chr_1	37600216	37650817	+	c15421_g1_i1	Chr_1	37644948	37651213	+	NO	YES	NO	NO
Smp_006060	Chr_1	37730351	37731494	+	c7474_g1_i1	Chr_1	37730241	37731661	+	YES	NO	YES	YES
Smp_006040	Chr_1	37885583	37901571	-	c8033_g1_i1	Chr_1	37885518	37901591	-	YES	YES	YES	YES
Smp_125370	Chr_1	37912732	37954462	-	c12608_g1_i1	Chr_1	37914775	37916359	-	NO	NO	YES	NO
Smp_125360	Chr_1	37960595	37977361	+	c4633_g1_i1	Chr_1	37972941	37977346	+	NO	NO	YES	NO
Smp_125350	Chr_1	37986560	38037851	+	c19259_g1_i1	Chr_1	37986512	37986743	+	YES	NO	YES	YES
Smp_005960	Chr_1	38041615	38057814	-	c19659_g1_i1	Chr_1	38041650	38050943	-	NO	NO	NO	NO
Smp_125340	Chr_1	38086350	38109158	+	c3014_g1_i1	Chr_1	38093632	38098133	+	NO	NO	YES	NO
Smp_125340	Chr_1	38086350	38109158	+	c4127_g1_i1	Chr_1	38108418	38109215	+	NO	YES	YES	NO
Smp_125340	Chr_1	38086350	38109158	+	c10804_g1_i1	Chr_1	38098111	38108075	+	NO	NO	YES	NO
Smp_005910	Chr_1	38142782	38154058	-	c3278_g1_i1	Chr_1	38147669	38156747	-	YES	NO	NO	NO
Smp_005900	Chr_1	38165534	38183332	-	c6953_g1_i1	Chr_1	38165180	38186028	-	YES	YES	YES	YES
Smp_213800	Chr_1	38198633	38227734	+	c9144_g1_i1	Chr_1	38214684	38218805	+	NO	NO	NO	NO
Smp_213800	Chr_1	38198633	38227734	+	c15727_g1_i1	Chr_1	38197487	38201500	+	YES	NO	NO	YES
Smp_213810	Chr_1	38232643	38271395	+	c1649_g1_i1	Chr_1	38235674	38243236	+	NO	NO	YES	NO
Smp_213810	Chr_1	38232643	38271395	+	c5159_g1_i1	Chr_1	38249543	38271523	+	NO	NO	YES	NO
Smp_213810	Chr_1	38232643	38271395	+	c8707_g1_i1	Chr_1	38243327	38244021	+	NO	NO	YES	NO
Smp_005880	Chr_1	38293564	38309355	-	c3438_g1_i1	Chr_1	38303189	38307344	-	NO	NO	YES	NO
Smp_005880	Chr_1	38293564	38309355	-	c13352_g1_i1	Chr_1	38303013	38303227	-	NO	NO	YES	NO
Smp_005860.1	Chr_1	38343494	38359034	-	c7487_g1_i1	Chr_1	38355778	38359080	-	YES	NO	YES	YES
Smp_005860.2	Chr_1	38343494	38358196	-	c7487_g1_i1	Chr_1	38355778	38359080	-	YES	NO	YES	YES
Smp_005860.3	Chr_1	38343494	38358274	-	c7487_g1_i1	Chr_1	38355778	38359080	-	YES	NO	YES	YES
Smp_005860.1	Chr_1	38343494	38359034	-	c10314_g1_i1	Chr_1	38358607	38358837	-	NO	NO	YES	YES
Smp_005860.1	Chr_1	38343494	38359034	-	c18554_g1_i1	Chr_1	38358252	38358607	-	NO	NO	YES	YES
Smp_005860.3	Chr_1	38343494	38358274	-	c18554_g1_i1	Chr_1	38358252	38358607	-	NO	NO	YES	YES
Smp_125300.2	Chr_1	38414682	38432139	-	c5787_g1_i1	Chr_1	38414420	38418336	-	NO	NO	YES	NO
Smp_125300.1	Chr_1	38418222	38432139	-	c5787_g1_i1	Chr_1	38414420	38418336	-	NO	YES	YES	NO
Smp_125290	Chr_1	38441656	38513556	+	c5219_g1_i1	Chr_1	38441539	38444335	+	YES	NO	YES	YES
Smp_125290	Chr_1	38441656	38513556	+	c6334_g1_i1	Chr_1	38502062	38513807	+	NO	YES	YES	NO
Smp_125290	Chr_1	38441656	38513556	+	c9383_g1_i1	Chr_1	38497635	38501946	+	NO	NO	YES	NO
Smp_125290	Chr_1	38441656	38513556	+	c12868_g1_i1	Chr_1	38444313	38445762	+	NO	NO	YES	NO
Smp_125290	Chr_1	38441656	38513556	+	c17774_g1_i1	Chr_1	38458719	38467545	+	NO	NO	YES	NO
Smp_125290	Chr_1	38441656	38513556	+	c19009_g1_i1	Chr_1	38492235	38495001	+	NO	NO	YES	NO
Smp_125290	Chr_1	38441656	38513556	+	c19010_g1_i1	Chr_1	38482054	38485297	+	NO	NO	YES	NO
Smp_125290	Chr_1	38441656	38513556	+	c19167_g1_i1	Chr_1	38495274	38497641	+	NO	NO	YES	NO
Smp_125270	Chr_1	38556494	38591225	+	c1244_g1_i1	Chr_1	38548138	38557354	+	YES	NO	YES	YES
Smp_125270	Chr_1	38556494	38591225	+	c5460_g1_i1	Chr_1	38587988	38594948	+	NO	YES	YES	NO
Smp_125270	Chr_1	38556494	38591225	+	c15360_g1_i1	Chr_1	38557351	38567962	+	NO	NO	YES	NO
Smp_125260	Chr_1	38602990	38610535	+	c5873_g1_i1	Chr_1	38602958	38603251	+	YES	NO	YES	YES
Smp_125260	Chr_1	38602990	38610535	+	c5873_g1_i2	Chr_1	38606507	38609355	+	NO	NO	YES	NO
Smp_125260	Chr_1	38602990	38610535	+	c5873_g1_i3	Chr_1	38602958	38609355	+	YES	NO	YES	YES
Smp_005790	Chr_1	38629095	38645589	-	c8162_g1_i1	Chr_1	38626455	38645759	-	YES	YES	YES	YES
Smp_005790	Chr_1	38629095	38645589	-	c8162_g1_i2	Chr_1	38629057	38635490	-	NO	NO	YES	NO
Smp_005790	Chr_1	38629095	38645589	-	c8162_g1_i3	Chr_1	38626455	38645759	-	YES	YES	YES	YES
Smp_125250	Chr_1	38670314	38674024	-	c1611_g1_i1	Chr_1	38670267	38674059	-	YES	YES	NO	NO
Smp_005740	Chr_1	38759681	38764149	+	c8260_g1_i1	Chr_1	38759448	38764399	+	YES	NO	NO	NO
Smp_005720	Chr_1	38791243	38798892	+	c7512_g1_i1	Chr_1	38791491	38799294	+	NO	NO	YES	YES
Smp_125210	Chr_1	38837633	38842851	-	c3972_g1_i1	Chr_1	38838319	38842256	-	NO	NO	NO	NO
Smp_125200	Chr_1	38848546	38852490	+	c1032_g1_i1	Chr_1	38848635	38848946	+	NO	NO	NO	NO
Smp_125180	Chr_1	38906976	38907414	-	c16729_g1_i1	Chr_1	38907291	38907789	-	YES	NO	NO	NO
Smp_125160	Chr_1	38951120	38996351	-	c820_g1_i1	Chr_1	38965900	38966194	-	NO	NO	YES	NO
Smp_125160	Chr_1	38951120	38996351	-	c1060_g1_i1	Chr_1	38966152	38970582	-	NO	NO	YES	NO
Smp_125160	Chr_1	38951120	38996351	-	c1282_g1_i1	Chr_1	38957355	38957812	-	NO	NO	YES	NO
Smp_125160	Chr_1	38951120	38996351	-	c4529_g1_i1	Chr_1	38952821	38957371	-	NO	NO	YES	NO
Smp_125160	Chr_1	38951120	38996351	-	c6644_g1_i1	Chr_1	38951402	38952815	-	NO	NO	YES	NO
Smp_125160	Chr_1	38951120	38996351	-	c7321_g2_i1	Chr_1	38950595	38951150	-	NO	YES	YES	NO
Smp_125160	Chr_1	38951120	38996351	-	c11380_g1_i1	Chr_1	38978812	38992168	-	NO	NO	YES	NO
Smp_125160	Chr_1	38951120	38996351	-	c16143_g1_i1	Chr_1	38972501	38976877	-	NO	NO	YES	NO
Smp_170550.1	Chr_1	39043327	39072730	-	c4740_g1_i1	Chr_1	39065762	39072789	-	YES	NO	YES	YES
Smp_170550.2	Chr_1	39043327	39072730	-	c4740_g1_i1	Chr_1	39065762	39072789	-	YES	NO	YES	YES
Smp_170550.3	Chr_1	39043327	39072730	-	c4740_g1_i1	Chr_1	39065762	39072789	-	YES	NO	YES	YES
Smp_170550.1	Chr_1	39043327	39072730	-	c7997_g1_i1	Chr_1	39037440	39065723	-	NO	YES	YES	NO
Smp_170550.2	Chr_1	39043327	39072730	-	c7997_g1_i1	Chr_1	39037440	39065723	-	NO	YES	YES	NO
Smp_170550.3	Chr_1	39043327	39072730	-	c7997_g1_i1	Chr_1	39037440	39065723	-	NO	YES	YES	NO
Smp_170540	Chr_1	39095740	39147045	+	c8994_g1_i1	Chr_1	39113221	39119921	+	NO	NO	NO	NO
Smp_170540	Chr_1	39095740	39147045	+	c12211_g1_i1	Chr_1	39090963	39096097	+	YES	NO	NO	YES
Smp_170540	Chr_1	39095740	39147045	+	c12318_g1_i1	Chr_1	39136412	39136957	+	NO	NO	NO	NO
Smp_170540	Chr_1	39095740	39147045	+	c14596_g1_i1	Chr_1	39144582	39147359	+	NO	YES	NO	NO
Smp_170540	Chr_1	39095740	39147045	+	c18811_g1_i1	Chr_1	39137138	39144535	+	NO	NO	NO	NO
Smp_064250	Chr_1	39177518	39181691	+	c2847_g1_i1	Chr_1	39176446	39178128	+	YES	NO	YES	YES
Smp_064240	Chr_1	39196551	39208738	+	c8071_g1_i1	Chr_1	39197190	39209311	+	NO	NO	YES	YES
Smp_064240	Chr_1	39196551	39208738	+	c11134_g1_i1	Chr_1	39196515	39197127	+	YES	NO	YES	YES
Smp_156770	Chr_1	39302681	39305780	-	c7650_g2_i1	Chr_1	39302589	39303642	-	NO	NO	NO	NO
Smp_156770	Chr_1	39302681	39305780	-	c13888_g1_i1	Chr_1	39305417	39305816	-	YES	NO	NO	NO
Smp_156750	Chr_1	39336832	39358719	-	c11080_g1_i1	Chr_1	39352673	39353154	-	NO	NO	NO	NO
Smp_156750	Chr_1	39336832	39358719	-	c12879_g1_i1	Chr_1	39354857	39355364	-	NO	NO	NO	NO
Smp_156750	Chr_1	39336832	39358719	-	c13709_g1_i1	Chr_1	39339977	39343810	-	NO	NO	NO	NO
Smp_196800	Chr_1	39394426	39411765	-	c1261_g1_i1	Chr_1	39395702	39408396	-	NO	NO	NO	NO
Smp_138810	Chr_1	39454876	39460345	+	c7274_g1_i2	Chr_1	39454863	39460401	+	YES	YES	YES	YES
Smp_030760	Chr_1	39464352	39484616	-	c8767_g1_i1	Chr_1	39484367	39484809	-	YES	NO	YES	YES
Smp_030760	Chr_1	39464352	39484616	-	c12264_g1_i1	Chr_1	39465458	39465914	-	NO	NO	YES	NO
Smp_030760	Chr_1	39464352	39484616	-	c15246_g1_i1	Chr_1	39479058	39479511	-	NO	NO	YES	NO
Smp_030760	Chr_1	39464352	39484616	-	c16156_g1_i1	Chr_1	39464961	39465325	-	NO	NO	YES	NO
Smp_213820	Chr_1	39496763	39497330	+	c6390_g2_i1	Chr_1	39496713	39497356	+	NO	NO	YES	YES
Smp_167150	Chr_1	39503396	39509087	-	c6390_g1_i1	Chr_1	39503328	39509169	-	YES	YES	NO	NO
Smp_167150	Chr_1	39503396	39509087	-	c6390_g1_i2	Chr_1	39506433	39507610	-	NO	NO	NO	NO
Smp_167150	Chr_1	39503396	39509087	-	c6390_g1_i3	Chr_1	39503328	39509169	-	YES	YES	NO	NO
Smp_167170.2	Chr_1	39583757	39590036	+	c6363_g1_i1	Chr_1	39583504	39590116	+	YES	YES	YES	YES
Smp_167170.1	Chr_1	39583757	39590036	+	c6363_g1_i1	Chr_1	39583504	39590116	+	NO	NO	YES	YES
Smp_118220	Chr_1	39595015	39595486	-	c627_g1_i1	Chr_1	39595080	39598077	-	YES	NO	NO	YES
Smp_083020	Chr_1	39616369	39623002	+	c4769_g1_i1	Chr_1	39619866	39623039	+	NO	NO	YES	NO
Smp_083020	Chr_1	39616369	39623002	+	c4769_g2_i1	Chr_1	39616082	39619866	+	NO	NO	YES	NO
Smp_083030	Chr_1	39623999	39626066	-	c6054_g1_i1	Chr_1	39625774	39630570	-	NO	NO	YES	YES
Smp_083030	Chr_1	39623999	39626066	-	c6054_g2_i1	Chr_1	39624016	39625772	-	NO	NO	YES	NO
Smp_083040.1	Chr_1	39636676	39657859	+	c3484_g1_i1	Chr_1	39636535	39637000	+	YES	NO	YES	YES
Smp_083040.2	Chr_1	39636676	39657859	+	c3484_g1_i1	Chr_1	39636535	39637000	+	YES	NO	YES	YES
Smp_083040.1	Chr_1	39636676	39657859	+	c7919_g1_i1	Chr_1	39638956	39640061	+	NO	NO	YES	NO
Smp_083040.2	Chr_1	39636676	39657859	+	c7919_g1_i1	Chr_1	39638956	39640061	+	NO	NO	YES	NO
Smp_083040.1	Chr_1	39636676	39657859	+	c7919_g2_i1	Chr_1	39644678	39645151	+	NO	NO	YES	NO
Smp_083040.2	Chr_1	39636676	39657859	+	c7919_g2_i1	Chr_1	39644678	39645151	+	NO	NO	YES	NO
Smp_083040.1	Chr_1	39636676	39657859	+	c7919_g3_i2	Chr_1	39645145	39645662	+	NO	NO	YES	NO
Smp_083040.2	Chr_1	39636676	39657859	+	c7919_g3_i2	Chr_1	39645145	39645662	+	NO	NO	YES	NO
Smp_083040.2	Chr_1	39636676	39657859	+	c7919_g3_i1	Chr_1	39642083	39659178	+	NO	YES	YES	NO
Smp_083040.1	Chr_1	39636676	39657859	+	c7919_g3_i1	Chr_1	39642083	39659178	+	NO	NO	YES	NO
Smp_083040.1	Chr_1	39636676	39657859	+	c7919_g3_i3	Chr_1	39642083	39657400	+	NO	NO	YES	NO
Smp_083040.2	Chr_1	39636676	39657859	+	c7919_g3_i3	Chr_1	39642083	39657400	+	NO	NO	YES	NO
Smp_167200	Chr_1	39807780	39816153	+	c6947_g1_i1	Chr_1	39807734	39811765	+	NO	NO	NO	NO
Smp_167200	Chr_1	39807780	39816153	+	c9216_g1_i1	Chr_1	39812249	39816099	+	NO	NO	NO	NO
Smp_083080.2	Chr_1	39821147	39833307	-	c8058_g1_i1	Chr_1	39821076	39833391	-	YES	YES	YES	NO
Smp_083080.1	Chr_1	39821147	39833307	-	c8058_g1_i1	Chr_1	39821076	39833391	-	YES	NO	YES	NO
Smp_167210	Chr_1	39851887	39870443	+	c15336_g1_i1	Chr_1	39851853	39852360	+	YES	NO	YES	YES
Smp_167210	Chr_1	39851887	39870443	+	c17880_g1_i1	Chr_1	39860304	39862036	+	NO	NO	YES	NO
Smp_167210	Chr_1	39851887	39870443	+	c19372_g1_i1	Chr_1	39863053	39870712	+	NO	YES	YES	NO
Smp_167220	Chr_1	39912120	39941136	+	c15384_g1_i1	Chr_1	39937711	39941203	+	NO	YES	NO	NO
Smp_167220	Chr_1	39912120	39941136	+	c17039_g1_i1	Chr_1	39928399	39937735	+	NO	NO	NO	NO
Smp_083120	Chr_1	39946237	39952844	-	c2591_g1_i1	Chr_1	39946586	39951174	-	NO	NO	NO	NO
Smp_083120	Chr_1	39946237	39952844	-	c9292_g1_i1	Chr_1	39942995	39946610	-	NO	NO	NO	NO
Smp_083120	Chr_1	39946237	39952844	-	c19266_g1_i1	Chr_1	39952438	39952849	-	YES	NO	NO	NO
Smp_083130	Chr_1	39957722	39961974	-	c8883_g1_i1	Chr_1	39957522	39962232	-	NO	NO	NO	NO
Smp_167230	Chr_1	39983420	40000287	+	c4620_g2_i1	Chr_1	39996189	39996865	+	NO	NO	YES	NO
Smp_167230	Chr_1	39983420	40000287	+	c4620_g2_i2	Chr_1	39981342	39996865	+	YES	NO	YES	YES
Smp_083150	Chr_1	40003605	40006325	-	c3472_g1_i1	Chr_1	40003637	40004446	-	NO	NO	YES	NO
Smp_083150	Chr_1	40003605	40006325	-	c15576_g1_i1	Chr_1	40006066	40011897	-	YES	NO	YES	YES
Smp_196350	Chr_1	40047426	40049331	+	c4651_g1_i1	Chr_1	40047407	40049389	+	YES	YES	YES	YES
Smp_083180.3	Chr_1	40112461	40113161	-	c7363_g1_i1	Chr_1	40112471	40113193	-	YES	NO	YES	YES
Smp_083180.1	Chr_1	40112461	40112996	-	c7363_g1_i1	Chr_1	40112471	40113193	-	NO	NO	YES	YES
Smp_083180.2	Chr_1	40112461	40113161	-	c7363_g1_i1	Chr_1	40112471	40113193	-	NO	NO	YES	YES
Smp_083180.3	Chr_1	40112461	40113161	-	c7363_g1_i2	Chr_1	40112471	40113193	-	YES	NO	YES	YES
Smp_083180.1	Chr_1	40112461	40112996	-	c7363_g1_i2	Chr_1	40112471	40113193	-	NO	NO	YES	YES
Smp_083180.2	Chr_1	40112461	40113161	-	c7363_g1_i2	Chr_1	40112471	40113193	-	NO	NO	YES	YES
Smp_167240	Chr_1	40125846	40144415	+	c2103_g1_i1	Chr_1	40126015	40126510	+	NO	NO	NO	NO
Smp_167240	Chr_1	40125846	40144415	+	c19031_g1_i1	Chr_1	40129955	40138849	+	NO	NO	NO	NO
Smp_083200.1	Chr_1	40144456	40149320	-	c2023_g1_i1	Chr_1	40149072	40149338	-	YES	NO	YES	YES
Smp_083200.2	Chr_1	40144456	40149320	-	c2023_g1_i1	Chr_1	40149072	40149338	-	YES	NO	YES	YES
Smp_083200.1	Chr_1	40144456	40149320	-	c5234_g2_i1	Chr_1	40144550	40148631	-	NO	NO	YES	YES
Smp_083200.2	Chr_1	40144456	40149320	-	c5234_g2_i1	Chr_1	40144550	40148631	-	NO	NO	YES	YES
Smp_213850	Chr_1	40164532	40167722	+	c3231_g1_i1	Chr_1	40164921	40165154	+	NO	NO	NO	NO
Smp_213850	Chr_1	40164532	40167722	+	c3231_g2_i1	Chr_1	40165745	40166294	+	NO	NO	NO	NO
Smp_213850	Chr_1	40164532	40167722	+	c3231_g2_i2	Chr_1	40165106	40166294	+	NO	NO	NO	NO
Smp_196240	Chr_1	40301107	40325509	+	c11408_g1_i1	Chr_1	40325268	40325600	+	NO	YES	NO	NO
Smp_196240	Chr_1	40301107	40325509	+	c19730_g1_i1	Chr_1	40324789	40325238	+	NO	NO	NO	NO
Smp_126690	Chr_1	40366019	40370451	+	c11192_g1_i1	Chr_1	40365989	40370467	+	YES	YES	NO	NO
Smp_126650	Chr_1	40422674	40437712	+	c782_g1_i1	Chr_1	40432474	40437884	+	NO	YES	YES	NO
Smp_008360	Chr_1	40469790	40470884	-	c5223_g1_i1	Chr_1	40470037	40470409	-	NO	NO	NO	NO
Smp_008360	Chr_1	40469790	40470884	-	c5223_g2_i1	Chr_1	40470409	40470908	-	YES	NO	NO	NO
Smp_008340	Chr_1	40480721	40513864	-	c15479_g1_i1	Chr_1	40480794	40491835	-	NO	NO	NO	NO
Smp_008340	Chr_1	40480721	40513864	-	c19447_g1_i1	Chr_1	40494566	40514066	-	YES	NO	NO	NO
Smp_008340	Chr_1	40480721	40513864	-	c19720_g1_i1	Chr_1	40509036	40509462	-	NO	NO	NO	NO
Smp_008320	Chr_1	40520880	40526396	+	c5732_g1_i1	Chr_1	40521274	40526707	+	NO	NO	YES	NO
Smp_008320	Chr_1	40520880	40526396	+	c5732_g1_i2	Chr_1	40521038	40526707	+	NO	NO	YES	NO
Smp_008310	Chr_1	40550983	40556587	+	c7605_g1_i1	Chr_1	40550900	40556995	+	YES	NO	YES	YES
Smp_008290	Chr_1	40596321	40653653	-	c1075_g1_i1	Chr_1	40639765	40653761	-	YES	NO	YES	YES
Smp_126630	Chr_1	40667551	40703960	+	c8930_g1_i1	Chr_1	40672629	40693509	+	NO	NO	NO	NO
Smp_008260	Chr_1	40711774	40733756	-	c7206_g2_i1	Chr_1	40710930	40733631	-	NO	YES	YES	YES
Smp_008230	Chr_1	40773779	40782101	-	c1265_g1_i1	Chr_1	40773442	40785349	-	YES	YES	YES	NO
Smp_008220	Chr_1	40796554	40819240	-	c15780_g1_i1	Chr_1	40802557	40815959	-	NO	NO	YES	NO
Smp_196230	Chr_1	41070487	41082633	-	c3794_g1_i1	Chr_1	41070534	41071098	-	NO	NO	YES	NO
Smp_196230	Chr_1	41070487	41082633	-	c7394_g1_i1	Chr_1	41070517	41082952	-	YES	NO	YES	YES
Smp_008140.1	Chr_1	41109138	41110264	+	c18127_g1_i1	Chr_1	41098656	41110236	+	YES	NO	NO	YES
Smp_008140.2	Chr_1	41109787	41110264	+	c18127_g1_i1	Chr_1	41098656	41110236	+	YES	NO	NO	YES
Smp_008120	Chr_1	41177012	41189921	-	c736_g1_i1	Chr_1	41177043	41190142	-	NO	NO	NO	NO
Smp_126540	Chr_1	41265327	41343268	+	c5563_g2_i1	Chr_1	41321414	41343505	+	NO	YES	NO	NO
Smp_126540	Chr_1	41265327	41343268	+	c7932_g1_i1	Chr_1	41280099	41294634	+	NO	NO	NO	NO
Smp_126540	Chr_1	41265327	41343268	+	c7932_g2_i1	Chr_1	41295086	41295558	+	NO	NO	NO	NO
Smp_126540	Chr_1	41265327	41343268	+	c11135_g1_i1	Chr_1	41297072	41298340	+	NO	NO	NO	NO
Smp_126540	Chr_1	41265327	41343268	+	c11600_g1_i1	Chr_1	41293748	41294152	+	NO	NO	NO	NO
Smp_196510	Chr_1	41416762	41421997	-	c7364_g1_i1	Chr_1	41421176	41422060	-	NO	NO	YES	YES
Smp_196510	Chr_1	41416762	41421997	-	c7364_g2_i1	Chr_1	41413281	41418235	-	NO	YES	YES	NO
Smp_144470	Chr_1	41442469	41446093	+	c15729_g1_i1	Chr_1	41445647	41446643	+	NO	NO	YES	NO
Smp_040960	Chr_1	41503612	41519573	-	c16680_g1_i1	Chr_1	41503185	41507769	-	NO	YES	NO	NO
Smp_040960	Chr_1	41503612	41519573	-	c17426_g1_i1	Chr_1	41510177	41519602	-	NO	NO	NO	NO
Smp_040970.1	Chr_1	41547161	41571952	+	c4845_g1_i1	Chr_1	41562987	41572128	+	NO	NO	YES	NO
Smp_040970.1	Chr_1	41547161	41571952	+	c4845_g1_i2	Chr_1	41562987	41567316	+	NO	NO	YES	NO
Smp_040970.1	Chr_1	41547161	41571952	+	c6703_g1_i1	Chr_1	41547105	41561657	+	YES	NO	YES	YES
Smp_040970.3	Chr_1	41551308	41571952	+	c4845_g1_i1	Chr_1	41562987	41572128	+	NO	YES	NO	NO
Smp_040970.3	Chr_1	41551308	41571952	+	c4845_g1_i2	Chr_1	41562987	41567316	+	NO	NO	NO	NO
Smp_040970.3	Chr_1	41551308	41571952	+	c6703_g1_i1	Chr_1	41547105	41561657	+	YES	NO	NO	YES
Smp_040970.2	Chr_1	41553029	41571952	+	c4845_g1_i1	Chr_1	41562987	41572128	+	NO	YES	YES	NO
Smp_040970.2	Chr_1	41553029	41571952	+	c4845_g1_i2	Chr_1	41562987	41567316	+	NO	NO	YES	NO
Smp_040970.2	Chr_1	41553029	41571952	+	c6703_g1_i1	Chr_1	41547105	41561657	+	YES	NO	YES	YES
Smp_144490	Chr_1	41585413	41604656	+	c5838_g1_i1	Chr_1	41595852	41604619	+	NO	NO	YES	NO
Smp_144490	Chr_1	41585413	41604656	+	c18186_g1_i1	Chr_1	41585363	41587734	+	YES	NO	YES	YES
Smp_144520	Chr_1	41659765	41692106	-	c2643_g1_i1	Chr_1	41669372	41672452	-	NO	NO	YES	NO
Smp_144520	Chr_1	41659765	41692106	-	c2643_g1_i2	Chr_1	41670479	41672452	-	NO	NO	YES	NO
Smp_144520	Chr_1	41659765	41692106	-	c3133_g1_i1	Chr_1	41656031	41666999	-	NO	YES	YES	NO
Smp_144520	Chr_1	41659765	41692106	-	c11262_g1_i1	Chr_1	41667237	41667615	-	NO	NO	YES	NO
Smp_144520	Chr_1	41659765	41692106	-	c11326_g1_i1	Chr_1	41679450	41692224	-	YES	NO	YES	YES
Smp_144520	Chr_1	41659765	41692106	-	c16169_g1_i1	Chr_1	41678182	41679405	-	NO	NO	YES	NO
Smp_144520	Chr_1	41659765	41692106	-	c18926_g1_i1	Chr_1	41667697	41669401	-	NO	NO	YES	NO
Smp_144550	Chr_1	41762634	41767672	+	c2210_g1_i1	Chr_1	41762895	41763363	+	NO	NO	NO	NO
Smp_144550	Chr_1	41762634	41767672	+	c4955_g1_i1	Chr_1	41764289	41768234	+	NO	YES	NO	NO
Smp_041050.1	Chr_1	41785362	41789951	-	c7295_g1_i1	Chr_1	41784997	41793270	-	NO	NO	YES	YES
Smp_041050.1	Chr_1	41785362	41789951	-	c7295_g1_i2	Chr_1	41784997	41790197	-	NO	NO	YES	NO
Smp_041050.2	Chr_1	41786000	41789951	-	c7295_g1_i1	Chr_1	41784997	41793270	-	YES	NO	NO	YES
Smp_041050.2	Chr_1	41786000	41789951	-	c7295_g1_i2	Chr_1	41784997	41790197	-	YES	NO	NO	NO
Smp_041060	Chr_1	41810487	41821852	+	c6313_g1_i1	Chr_1	41813994	41822325	+	NO	NO	NO	NO
Smp_041060	Chr_1	41810487	41821852	+	c6313_g1_i2	Chr_1	41811197	41822325	+	NO	NO	NO	NO
Smp_144560	Chr_1	41824738	41883768	-	c4951_g1_i2	Chr_1	41824421	41864851	-	NO	NO	NO	YES
Smp_144570	Chr_1	41888641	41900958	+	c19063_g1_i1	Chr_1	41896070	41901034	+	NO	NO	NO	NO
Smp_041100	Chr_1	41912699	41927496	+	c2282_g1_i2	Chr_1	41912862	41913126	+	NO	NO	YES	YES
Smp_041100	Chr_1	41912699	41927496	+	c2282_g1_i1	Chr_1	41912862	41919335	+	NO	NO	YES	YES
Smp_144590	Chr_1	41933967	42041418	-	c10977_g1_i1	Chr_1	41964270	42011121	-	NO	NO	NO	NO
Smp_144590	Chr_1	41933967	42041418	-	c18897_g1_i1	Chr_1	41933608	41934154	-	NO	YES	NO	NO
Smp_144590	Chr_1	41933967	42041418	-	c19144_g1_i1	Chr_1	41934284	41938638	-	NO	NO	NO	NO
Smp_144590	Chr_1	41933967	42041418	-	c19841_g1_i1	Chr_1	41938641	41942176	-	NO	NO	NO	NO
Smp_144600	Chr_1	42081636	42140748	-	c2231_g1_i1	Chr_1	42140032	42140696	-	NO	NO	NO	NO
Smp_144600	Chr_1	42081636	42140748	-	c8112_g2_i1	Chr_1	42121490	42139367	-	NO	NO	NO	NO
Smp_144600	Chr_1	42081636	42140748	-	c20104_g1_i1	Chr_1	42090417	42093619	-	NO	NO	NO	NO
Smp_180740	Chr_1	42244883	42274276	+	c3933_g1_i1	Chr_1	42273995	42275168	+	NO	YES	YES	NO
Smp_180740	Chr_1	42244883	42274276	+	c8610_g1_i1	Chr_1	42267759	42273974	+	NO	NO	YES	NO
Smp_180740	Chr_1	42244883	42274276	+	c19308_g1_i1	Chr_1	42244710	42266141	+	YES	NO	YES	NO
Smp_180760	Chr_1	42423453	42476470	+	c20189_g1_i1	Chr_1	42475992	42476476	+	NO	YES	NO	NO
Smp_054730	Chr_1	42615225	42616208	+	c4538_g1_i1	Chr_1	42615165	42616212	+	YES	YES	NO	NO
Smp_054770	Chr_1	42645554	42663490	+	c2185_g1_i1	Chr_1	42650824	42653634	+	NO	NO	NO	NO
Smp_054770	Chr_1	42645554	42663490	+	c4920_g1_i1	Chr_1	42645507	42650024	+	YES	NO	NO	NO
Smp_054770	Chr_1	42645554	42663490	+	c10793_g1_i1	Chr_1	42660341	42663499	+	NO	NO	NO	NO
Smp_054770	Chr_1	42645554	42663490	+	c11776_g1_i1	Chr_1	42656027	42658959	+	NO	NO	NO	NO
Smp_054780	Chr_1	42667669	42669590	-	c7850_g1_i1	Chr_1	42667647	42669625	-	NO	NO	YES	YES
Smp_054790.2	Chr_1	42682537	42724723	+	c487_g1_i1	Chr_1	42719158	42724925	+	NO	YES	YES	NO
Smp_054790.2	Chr_1	42682537	42724723	+	c2672_g1_i1	Chr_1	42682521	42683513	+	NO	NO	YES	NO
Smp_054790.2	Chr_1	42682537	42724723	+	c4757_g1_i1	Chr_1	42702455	42716053	+	NO	NO	YES	NO
Smp_054790.2	Chr_1	42682537	42724723	+	c4885_g1_i1	Chr_1	42683585	42699207	+	NO	NO	YES	NO
Smp_054790.2	Chr_1	42682537	42724723	+	c4885_g1_i2	Chr_1	42683585	42699639	+	NO	NO	YES	NO
Smp_054790.1	Chr_1	42682947	42724723	+	c487_g1_i1	Chr_1	42719158	42724925	+	NO	NO	YES	NO
Smp_054790.1	Chr_1	42682947	42724723	+	c2672_g1_i1	Chr_1	42682521	42683513	+	NO	NO	YES	NO
Smp_054790.1	Chr_1	42682947	42724723	+	c4757_g1_i1	Chr_1	42702455	42716053	+	NO	NO	YES	NO
Smp_054790.1	Chr_1	42682947	42724723	+	c4885_g1_i1	Chr_1	42683585	42699207	+	NO	NO	YES	NO
Smp_054790.1	Chr_1	42682947	42724723	+	c4885_g1_i2	Chr_1	42683585	42699639	+	NO	NO	YES	NO
Smp_054800	Chr_1	42725006	42733758	-	c14_g1_i1	Chr_1	42725100	42728093	-	NO	NO	YES	NO
Smp_054800	Chr_1	42725006	42733758	-	c2552_g1_i1	Chr_1	42731193	42734974	-	NO	NO	YES	YES
Smp_054800	Chr_1	42725006	42733758	-	c2552_g1_i2	Chr_1	42731193	42734974	-	NO	NO	YES	YES
Smp_054820	Chr_1	42770198	42778159	-	c3571_g1_i1	Chr_1	42770106	42777355	-	NO	NO	NO	NO
Smp_054820	Chr_1	42770198	42778159	-	c15544_g1_i1	Chr_1	42777877	42778228	-	NO	NO	NO	NO
Smp_151420	Chr_1	42796755	42842046	-	c19537_g1_i1	Chr_1	42831913	42832454	-	NO	NO	NO	NO
Smp_054840	Chr_1	42870011	42881400	-	c6032_g1_i2	Chr_1	42869508	42870570	-	NO	YES	NO	NO
Smp_054840	Chr_1	42870011	42881400	-	c6032_g1_i1	Chr_1	42870263	42871043	-	NO	NO	NO	NO
Smp_054840	Chr_1	42870011	42881400	-	c6032_g1_i3	Chr_1	42869508	42875428	-	NO	YES	NO	NO
Smp_054840	Chr_1	42870011	42881400	-	c11661_g1_i1	Chr_1	42876330	42881355	-	NO	NO	NO	NO
Smp_079560	Chr_1	42887866	42890836	+	c780_g1_i1	Chr_1	42888982	42890686	+	NO	NO	NO	NO
Smp_213860	Chr_1	42894128	42898691	-	c6025_g1_i1	Chr_1	42893777	42894279	-	NO	NO	NO	NO
Smp_213860	Chr_1	42894128	42898691	-	c6025_g1_i2	Chr_1	42893777	42894259	-	NO	NO	NO	NO
Smp_213860	Chr_1	42894128	42898691	-	c6025_g2_i1	Chr_1	42894284	42896641	-	NO	NO	NO	NO
Smp_165030	Chr_1	42903861	42919574	-	c12990_g1_i1	Chr_1	42903891	42912973	-	NO	NO	YES	NO
Smp_165030	Chr_1	42903861	42919574	-	c13494_g1_i1	Chr_1	42915281	42917458	-	NO	NO	YES	NO
Smp_165100	Chr_1	42973099	42977086	+	c5445_g1_i1	Chr_1	42975350	42976056	+	NO	NO	NO	NO
Smp_165100	Chr_1	42973099	42977086	+	c5445_g2_i1	Chr_1	42969840	42976930	+	YES	NO	NO	NO
Smp_079700	Chr_1	42977259	42995653	-	c2403_g1_i2	Chr_1	42977264	42985185	-	NO	NO	NO	NO
Smp_079700	Chr_1	42977259	42995653	-	c2403_g1_i1	Chr_1	42977264	42986264	-	NO	NO	NO	NO
Smp_165080	Chr_1	43061099	43068086	-	c10567_g1_i1	Chr_1	43066161	43068122	-	YES	NO	YES	YES
Smp_165070	Chr_1	43092144	43098722	+	c7056_g1_i1	Chr_1	43091889	43098896	+	YES	NO	YES	YES
Smp_165070	Chr_1	43092144	43098722	+	c7056_g2_i1	Chr_1	43092112	43092527	+	YES	NO	YES	YES
Smp_079650	Chr_1	43099001	43135790	-	c2217_g1_i1	Chr_1	43098919	43100414	-	NO	NO	NO	NO
Smp_079650	Chr_1	43099001	43135790	-	c2217_g1_i2	Chr_1	43098919	43099472	-	NO	NO	NO	NO
Smp_079650	Chr_1	43099001	43135790	-	c4189_g1_i1	Chr_1	43111451	43112388	-	NO	NO	NO	NO
Smp_079650	Chr_1	43099001	43135790	-	c4189_g2_i1	Chr_1	43100386	43111379	-	NO	NO	NO	NO
Smp_079650	Chr_1	43099001	43135790	-	c4548_g1_i1	Chr_1	43125370	43125679	-	NO	NO	NO	NO
Smp_079650	Chr_1	43099001	43135790	-	c11541_g1_i1	Chr_1	43125920	43132039	-	NO	NO	NO	YES
Smp_079650	Chr_1	43099001	43135790	-	c18297_g1_i1	Chr_1	43111494	43112095	-	NO	NO	NO	NO
Smp_165060	Chr_1	43147916	43197735	-	c10189_g1_i1	Chr_1	43194157	43197887	-	YES	NO	YES	YES
Smp_165060	Chr_1	43147916	43197735	-	c13109_g1_i1	Chr_1	43193258	43193855	-	NO	NO	YES	NO
Smp_165060	Chr_1	43147916	43197735	-	c17416_g1_i1	Chr_1	43189050	43191931	-	NO	NO	YES	NO
Smp_143240	Chr_1	43345932	43390953	+	c15089_g1_i1	Chr_1	43364661	43379966	+	NO	NO	NO	NO
Smp_143240	Chr_1	43345932	43390953	+	c18339_g1_i1	Chr_1	43345900	43348005	+	YES	NO	NO	NO
Smp_143240	Chr_1	43345932	43390953	+	c19202_g1_i1	Chr_1	43380034	43389627	+	NO	NO	NO	NO
Smp_160710	Chr_1	43431862	43465298	-	c7800_g2_i1	Chr_1	43431549	43465629	-	YES	NO	YES	YES
Smp_160710	Chr_1	43431862	43465298	-	c7800_g3_i1	Chr_1	43464715	43465114	-	NO	NO	YES	YES
Smp_160710	Chr_1	43431862	43465298	-	c17066_g1_i1	Chr_1	43443970	43444304	-	NO	NO	YES	NO
Smp_200610	Chr_1	43499520	43499676	-	c16494_g1_i1	Chr_1	43499112	43499767	-	YES	YES	YES	YES
Smp_071020	Chr_1	43506207	43523929	+	c6219_g2_i1	Chr_1	43506174	43525003	+	NO	YES	YES	YES
Smp_160730	Chr_1	43537679	43546882	-	c13919_g1_i1	Chr_1	43546379	43546933	-	YES	NO	NO	NO
Smp_160730	Chr_1	43537679	43546882	-	c19583_g1_i1	Chr_1	43545805	43546249	-	NO	NO	NO	NO
Smp_160740	Chr_1	43622761	43657322	+	c514_g1_i1	Chr_1	43622737	43629840	+	YES	NO	YES	YES
Smp_160740	Chr_1	43622761	43657322	+	c2814_g1_i1	Chr_1	43647073	43657680	+	NO	YES	YES	NO
Smp_160740	Chr_1	43622761	43657322	+	c18222_g1_i1	Chr_1	43631289	43646685	+	NO	NO	YES	NO
Smp_160760	Chr_1	43731440	43754790	-	c5295_g1_i1	Chr_1	43732486	43736117	-	NO	NO	YES	NO
Smp_160760	Chr_1	43731440	43754790	-	c5295_g2_i1	Chr_1	43730815	43732486	-	NO	YES	YES	NO
Smp_160760	Chr_1	43731440	43754790	-	c6292_g1_i1	Chr_1	43754263	43754937	-	YES	NO	YES	YES
Smp_160760	Chr_1	43731440	43754790	-	c6292_g2_i1	Chr_1	43747259	43754139	-	NO	NO	YES	YES
Smp_160760	Chr_1	43731440	43754790	-	c11214_g1_i1	Chr_1	43736075	43740920	-	NO	NO	YES	NO
Smp_160760	Chr_1	43731440	43754790	-	c12138_g1_i1	Chr_1	43736090	43736321	-	NO	NO	YES	NO
Smp_160770	Chr_1	43762891	43774666	+	c5013_g1_i1	Chr_1	43762823	43774637	+	NO	NO	YES	YES
Smp_160780	Chr_1	43784333	43825817	+	c16736_g1_i1	Chr_1	43813721	43814136	+	NO	NO	YES	NO
Smp_071140	Chr_1	43991989	44008343	-	c2422_g1_i1	Chr_1	44000649	44008364	-	YES	NO	YES	YES
Smp_071140	Chr_1	43991989	44008343	-	c7766_g2_i1	Chr_1	43991860	43997763	-	NO	NO	YES	NO
Smp_071150	Chr_1	44020717	44054552	+	c18725_g1_i1	Chr_1	44035902	44055522	+	NO	YES	YES	NO
Smp_095470	Chr_1	44093523	44095301	-	c6689_g1_i1	Chr_1	44094630	44094906	-	NO	NO	NO	YES
Smp_095470	Chr_1	44093523	44095301	-	c6689_g1_i2	Chr_1	44093076	44095033	-	NO	NO	NO	YES
Smp_174510	Chr_1	44124369	44126426	+	c10940_g1_i1	Chr_1	44124295	44126452	+	YES	NO	NO	NO
Smp_095520	Chr_1	44164802	44165816	-	c7913_g1_i1	Chr_1	44164649	44165967	-	YES	NO	NO	NO
Smp_201060	Chr_1	44178193	44178781	+	c7643_g1_i1	Chr_1	44178159	44179028	+	YES	YES	NO	NO
Smp_174540	Chr_1	44238353	44252948	-	c4058_g1_i1	Chr_1	44238452	44247695	-	NO	NO	NO	NO
Smp_174540	Chr_1	44238353	44252948	-	c19836_g1_i1	Chr_1	44250044	44250236	-	NO	NO	NO	NO
Smp_174540	Chr_1	44238353	44252948	-	c20370_g1_i1	Chr_1	44250216	44254355	-	YES	NO	NO	NO
Smp_092990	Chr_1	44347518	44353584	-	c6259_g1_i1	Chr_1	44347366	44353599	-	NO	NO	NO	NO
Smp_173050.2	Chr_1	44355344	44386924	-	c13066_g1_i1	Chr_1	44363726	44373118	-	NO	NO	NO	NO
Smp_173050.2	Chr_1	44355344	44386924	-	c17113_g1_i1	Chr_1	44355223	44363666	-	NO	NO	NO	NO
Smp_173050.2	Chr_1	44355344	44386924	-	c17357_g1_i1	Chr_1	44374303	44386611	-	NO	NO	NO	NO
Smp_173050.1	Chr_1	44358138	44386924	-	c13066_g1_i1	Chr_1	44363726	44373118	-	NO	NO	NO	NO
Smp_173050.1	Chr_1	44358138	44386924	-	c17113_g1_i1	Chr_1	44355223	44363666	-	NO	YES	NO	NO
Smp_173050.1	Chr_1	44358138	44386924	-	c17357_g1_i1	Chr_1	44374303	44386611	-	NO	NO	NO	NO
Smp_176380	Chr_1	44411286	44419632	+	c15047_g1_i1	Chr_1	44401185	44419936	+	YES	NO	YES	YES
Smp_103790	Chr_1	44517413	44520120	+	c4390_g1_i1	Chr_1	44519055	44520037	+	NO	NO	NO	NO
Smp_103790	Chr_1	44517413	44520120	+	c15389_g1_i1	Chr_1	44517356	44519063	+	YES	NO	NO	NO
Smp_154960	Chr_1	44638951	44639620	+	c6906_g1_i1	Chr_1	44624117	44639792	+	NO	NO	NO	NO
Smp_061100	Chr_1	44647544	44670267	+	c6282_g1_i1	Chr_1	44651791	44669915	+	NO	NO	NO	NO
Smp_061100	Chr_1	44647544	44670267	+	c6282_g1_i2	Chr_1	44661488	44669915	+	NO	NO	NO	NO
Smp_154970	Chr_1	44711800	44717563	-	c15453_g1_i1	Chr_1	44711813	44731903	-	YES	NO	NO	NO
Smp_154980	Chr_1	44760769	44771545	+	c8158_g1_i1	Chr_1	44765413	44771531	+	NO	NO	YES	NO
Smp_154980	Chr_1	44760769	44771545	+	c15932_g1_i1	Chr_1	44760829	44765437	+	NO	NO	YES	YES
Smp_086060	Chr_1	44828853	44836427	+	c3816_g1_i1	Chr_1	44828072	44828959	+	YES	NO	NO	NO
Smp_086060	Chr_1	44828853	44836427	+	c3816_g2_i1	Chr_1	44810423	44836447	+	YES	YES	NO	NO
Smp_168940	Chr_1	44847431	44869143	-	c20632_g1_i1	Chr_1	44847491	44854751	-	NO	NO	NO	NO
Smp_168930	Chr_1	44886751	44905833	-	c4354_g1_i1	Chr_1	44869606	44905855	-	YES	YES	NO	NO
Smp_164210	Chr_1	44917987	44933146	-	c8211_g1_i1	Chr_1	44929538	44933325	-	YES	NO	YES	YES
Smp_164210	Chr_1	44917987	44933146	-	c8211_g1_i2	Chr_1	44907499	44933325	-	YES	YES	YES	YES
Smp_164200	Chr_1	44976344	45001730	+	c763_g1_i1	Chr_1	44983484	44993908	+	NO	NO	NO	YES
Smp_164190	Chr_1	45069328	45087666	-	c10433_g1_i1	Chr_1	45081656	45087431	-	NO	NO	YES	YES
Smp_088550	Chr_1	45110428	45133700	-	c6014_g1_i1	Chr_1	45110241	45133729	-	YES	NO	YES	NO
Smp_196290	Chr_1	45147145	45177773	+	c3509_g1_i1	Chr_1	45145697	45149419	+	YES	NO	YES	YES
Smp_196290	Chr_1	45147145	45177773	+	c19331_g1_i1	Chr_1	45160493	45174136	+	NO	NO	YES	NO
Smp_006780	Chr_1	45184170	45184791	-	c5433_g1_i1	Chr_1	45184024	45184848	-	NO	NO	NO	NO
Smp_125870	Chr_1	45211927	45251281	+	c3564_g1_i1	Chr_1	45250319	45251171	+	NO	NO	NO	NO
Smp_125870	Chr_1	45211927	45251281	+	c5040_g1_i1	Chr_1	45251167	45251949	+	NO	YES	NO	NO
Smp_125870	Chr_1	45211927	45251281	+	c9053_g1_i1	Chr_1	45204679	45214920	+	YES	NO	NO	NO
Smp_125870	Chr_1	45211927	45251281	+	c19385_g1_i1	Chr_1	45220546	45236351	+	NO	NO	NO	NO
Smp_006810	Chr_1	45295097	45303226	-	c6279_g1_i1	Chr_1	45294899	45303376	-	NO	NO	YES	YES
Smp_125890	Chr_1	45333865	45349879	+	c7021_g3_i1	Chr_1	45348274	45349382	+	NO	NO	NO	NO
Smp_006830.1	Chr_1	45359601	45360417	-	c7021_g1_i1	Chr_1	45359793	45360483	-	YES	NO	YES	YES
Smp_006830.3	Chr_1	45359601	45360225	-	c7021_g1_i1	Chr_1	45359793	45360483	-	NO	NO	YES	YES
Smp_006830.3	Chr_1	45359601	45360225	-	c7021_g2_i1	Chr_1	45359487	45359792	-	NO	YES	YES	YES
Smp_006830.1	Chr_1	45359601	45360417	-	c7021_g2_i1	Chr_1	45359487	45359792	-	NO	NO	YES	YES
Smp_006830.2	Chr_1	45359718	45360417	-	c7021_g1_i1	Chr_1	45359793	45360483	-	YES	NO	YES	YES
Smp_006830.2	Chr_1	45359718	45360417	-	c7021_g2_i1	Chr_1	45359487	45359792	-	NO	NO	YES	YES
Smp_006840	Chr_1	45382288	45382709	+	c6984_g2_i1	Chr_1	45375685	45382709	+	NO	NO	YES	YES
Smp_006840	Chr_1	45382288	45382709	+	c6984_g2_i2	Chr_1	45375661	45382709	+	YES	NO	YES	YES
Smp_006850	Chr_1	45385834	45386305	-	c6791_g1_i1	Chr_1	45385910	45386387	-	YES	NO	YES	YES
[truncated: 12,539 more rows]
