# Supplementary material for: Schistosoma mansoni Egg, Adult Male and Female Comparative Gene Expression Analysis and Identification of Novel Genes by RNA-Seq
Source: PLoS Negl Trop Dis. 2015 Dec 31;9(12):e0004334. doi: 10.1371/journal.pntd.0004334 (PMC4699917; doi:10.1371/journal.pntd.0004334)
Supplement: S5 Table — (XLSX) [file pntd.0004334.s005.xlsx]

## Sheet: S5 Table
S5 Table: S. mansoni Smp genes with restructured gene models, resulting from either merging or splitting the predicted neighboring genes.
Contig_name	contig genomic coordinate	Start_contig	End_contig	Strand_contig	Smp_gene	Smp genomic coordinate	Start_Smp	End_Smp	Strand_Smp
c3077_g1_i1	Chr_1	5305397	5347730	-	Smp_129580	Chr_1	5304214	5331092	-
c3077_g1_i1	Chr_1	5305397	5347730	-	Smp_129550	Chr_1	5343432	5368957	-
c7177_g7_i1	Chr_1	5973864	6003647	+	Smp_101670	Chr_1	5971144	5974173	+
c7177_g7_i1	Chr_1	5973864	6003647	+	Smp_124310	Chr_1	5978436	6004666	+
c7829_g1_i1	Chr_1	8089013	8108239	-	Smp_200330	Chr_1	8086476	8093622	-
c7829_g1_i2	Chr_1	8086396	8108239	-	Smp_200330	Chr_1	8086476	8093622	-
c7829_g1_i1	Chr_1	8089013	8108239	-	Smp_123990	Chr_1	8094461	8108257	-
c7829_g1_i2	Chr_1	8086396	8108239	-	Smp_123990	Chr_1	8094461	8108257	-
c8395_g2_i1	Chr_1	9254193	9272312	-	Smp_003110.1	Chr_1	9254395	9263617	-
c8395_g2_i2	Chr_1	9254044	9272312	-	Smp_003110.2	Chr_1	9258373	9263617	-
c8395_g2_i1	Chr_1	9254193	9272312	-	Smp_197080	Chr_1	9267509	9287094	-
c8395_g2_i2	Chr_1	9254044	9272312	-	Smp_197080	Chr_1	9267509	9287094	-
c10159_g1_i1	Chr_1	9948895	9960693	-	Smp_162000	Chr_1	9856810	9986264	-
c7754_g1_i1	Chr_1	9875216	9888776	-	Smp_162000	Chr_1	9856810	9986264	-
c7754_g1_i1	Chr_1	9875216	9888776	-	Smp_118280	Chr_1	9884207	9884771	-
c10159_g1_i1	Chr_1	9948895	9960693	-	Smp_191880	Chr_1	9950667	9951171	-
c884_g1_i1	Chr_1	10834861	10844664	-	Smp_164890	Chr_1	10831617	10850356	-
c884_g1_i1	Chr_1	10834861	10844664	-	Smp_164900	Chr_1	10834595	10836352	-
c14208_g1_i1	Chr_1	11854157	11854579	-	Smp_163420.1	Chr_1	11832102	11898991	-
c14208_g1_i1	Chr_1	11854157	11854579	-	Smp_058200	Chr_1	11854446	11854684	-
c3840_g1_i2	Chr_1	13298118	13313107	-	Smp_035620	Chr_1	13298130	13313069	-
c3840_g1_i2	Chr_1	13298118	13313107	-	Smp_193250	Chr_1	13306450	13308832	-
c7026_g1_i1	Chr_1	13540777	13559698	+	Smp_141360	Chr_1	13506837	13559542	+
c7026_g1_i1	Chr_1	13540777	13559698	+	Smp_188100	Chr_1	13549114	13549264	+
c11494_g1_i1	Chr_1	17475795	17485803	+	Smp_019920	Chr_1	17471201	17475927	+
c11494_g1_i1	Chr_1	17475795	17485803	+	Smp_133030	Chr_1	17481833	17490016	+
c3995_g1_i1	Chr_1	18634075	18635175	-	Smp_167850	Chr_1	18627727	18634203	-
c3995_g1_i2	Chr_1	18634075	18635175	-	Smp_167850	Chr_1	18627727	18634203	-
c3995_g1_i3	Chr_1	18634075	18635175	-	Smp_167850	Chr_1	18627727	18634203	-
c3995_g1_i1	Chr_1	18634075	18635175	-	Smp_200420	Chr_1	18634469	18634688	-
c3995_g1_i2	Chr_1	18634075	18635175	-	Smp_200420	Chr_1	18634469	18634688	-
c3995_g1_i3	Chr_1	18634075	18635175	-	Smp_200420	Chr_1	18634469	18634688	-
c14698_g1_i1	Chr_1	22844973	22857615	+	Smp_161060	Chr_1	22855303	22855549	+
c14698_g1_i1	Chr_1	22844973	22857615	+	Smp_161050	Chr_1	22857209	22857551	+
c1677_g1_i1	Chr_1	22960183	22966046	+	Smp_161030	Chr_1	22935496	22964472	+
c1677_g1_i2	Chr_1	22960183	22968932	+	Smp_161030	Chr_1	22935496	22964472	+
c1677_g1_i1	Chr_1	22960183	22966046	+	Smp_071520	Chr_1	22965610	22968843	+
c1677_g1_i2	Chr_1	22960183	22968932	+	Smp_071520	Chr_1	22965610	22968843	+
c19103_g1_i1	Chr_1	22988453	22999527	-	Smp_161010	Chr_1	22974926	22988818	-
c19103_g1_i1	Chr_1	22988453	22999527	-	Smp_161000.1	Chr_1	22998914	23001109	-
c6824_g1_i1	Chr_1	23184976	23190618	+	Smp_160950	Chr_1	23185068	23188694	+
c6824_g1_i1	Chr_1	23184976	23190618	+	Smp_071410	Chr_1	23188765	23190268	+
c6824_g1_i1	Chr_1	23184976	23190618	+	Smp_160940	Chr_1	23190280	23214263	+
c9119_g1_i1	Chr_1	24999916	25007254	-	Smp_161710	Chr_1	24980337	25001739	-
c9119_g1_i1	Chr_1	24999916	25007254	-	Smp_161720	Chr_1	25005657	25024245	-
c5326_g1_i1	Chr_1	26031873	26074451	-	Smp_156000.1	Chr_1	26026595	26048482	-
c5326_g1_i1	Chr_1	26031873	26074451	-	Smp_089120	Chr_1	26056764	26073437	-
c8478_g2_i1	Chr_1	27052116	27073133	+	Smp_191010	Chr_1	27052327	27053313	+
c8478_g2_i1	Chr_1	27052116	27073133	+	Smp_154420.1	Chr_1	27055056	27071496	+
c4070_g1_i2	Chr_1	27604731	27620676	+	Smp_196620	Chr_1	27599563	27610703	+
c4070_g1_i2	Chr_1	27604731	27620676	+	Smp_052850	Chr_1	27620408	27620667	+
c12242_g1_i1	Chr_1	27628443	27639424	+	Smp_150450	Chr_1	27625204	27628786	+
c12242_g1_i1	Chr_1	27628443	27639424	+	Smp_150440	Chr_1	27637588	27646894	+
c11040_g1_i1	Chr_1	31411520	31415913	-	Smp_056930	Chr_1	31398318	31411743	-
c11040_g1_i1	Chr_1	31411520	31415913	-	Smp_056940	Chr_1	31415275	31419115	-
c6361_g1_i1	Chr_1	31903129	31917687	+	Smp_210460	Chr_1	31888674	31905711	+
c6361_g1_i1	Chr_1	31903129	31917687	+	Smp_210470	Chr_1	31906763	31909324	+
c16857_g1_i1	Chr_1	32684448	32693441	+	Smp_124860	Chr_1	32678056	32688480	+
c16857_g1_i1	Chr_1	32684448	32693441	+	Smp_005140	Chr_1	32692190	32693861	+
c1241_g1_i1	Chr_1	32848662	32871916	-	Smp_005190.2	Chr_1	32806589	32848668	-
c6072_g1_i1	Chr_1	32846641	32850043	-	Smp_005190.1	Chr_1	32811441	32848668	-
c1241_g1_i1	Chr_1	32848662	32871916	-	Smp_005200	Chr_1	32849597	32871879	-
c6072_g1_i1	Chr_1	32846641	32850043	-	Smp_005200	Chr_1	32849597	32871879	-
c9678_g1_i1	Chr_1	35127465	35140812	-	Smp_141700	Chr_1	35123939	35131700	-
c9678_g1_i1	Chr_1	35127465	35140812	-	Smp_141710	Chr_1	35132407	35177809	-
c17961_g1_i1	Chr_1	36007779	36012858	+	Smp_210810	Chr_1	35981277	36008034	+
c17961_g1_i1	Chr_1	36007779	36012858	+	Smp_210820	Chr_1	36012585	36030466	+
c5658_g1_i1	Chr_1	37979276	37986286	-	Smp_006000	Chr_1	37979266	37986260	-
c5658_g1_i1	Chr_1	37979276	37986286	-	Smp_101200	Chr_1	37983298	37983667	-
c7598_g1_i1	Chr_1	40397514	40403855	+	Smp_114590	Chr_1	40397521	40397935	+
c7598_g1_i1	Chr_1	40397514	40403855	+	Smp_126670	Chr_1	40397972	40403880	+
c8698_g1_i1	Chr_1	40907262	40937268	-	Smp_126600	Chr_1	40829632	40910314	-
c8698_g1_i1	Chr_1	40907262	40937268	-	Smp_008190	Chr_1	40923821	40947962	-
c5562_g1_i2	Chr_1	42616415	42618333	+	Smp_054740	Chr_1	42616218	42617190	+
c5562_g1_i2	Chr_1	42616415	42618333	+	Smp_054750	Chr_1	42617263	42617962	+
c5413_g1_i1	Chr_1	48882129	48914901	-	Smp_147990.2	Chr_1	48887851	48900088	-
c5413_g1_i1	Chr_1	48882129	48914901	-	Smp_148000	Chr_1	48909630	48914777	-
c4232_g1_i1	Chr_1	54942890	54957223	+	Smp_063670	Chr_1	54942927	54956847	+
c4232_g1_i1	Chr_1	54942890	54957223	+	Smp_118230	Chr_1	54954650	54954881	+
c1458_g1_i1	Chr_1	55443626	55450935	-	Smp_161480	Chr_1	55423293	55452868	-
c1458_g1_i1	Chr_1	55443626	55450935	-	Smp_188700	Chr_1	55449199	55450860	-
c1439_g1_i1	Chr_1	60155143	60168138	-	Smp_122050	Chr_1	60154335	60168491	-
c1439_g1_i2	Chr_1	60155143	60159325	-	Smp_122050	Chr_1	60154335	60168491	-
c1439_g1_i1	Chr_1	60155143	60168138	-	Smp_187170	Chr_1	60154951	60155242	-
c1439_g1_i2	Chr_1	60155143	60159325	-	Smp_187170	Chr_1	60154951	60155242	-
c12898_g1_i1	Chr_1	62006960	62016478	-	Smp_102920	Chr_1	62003708	62007202	-
c12898_g1_i1	Chr_1	62006960	62016478	-	Smp_118990	Chr_1	62013057	62013489	-
c8464_g1_i2	Chr_1.unplaced.SC_0010	2589559	2610223	+	Smp_000040	Chr_1.unplaced.SC_0010	2589633	2601091	+
c8464_g1_i2	Chr_1.unplaced.SC_0010	2589559	2610223	+	Smp_122080	Chr_1.unplaced.SC_0010	2606943	2609252	+
c6211_g1_i1	Chr_1.unplaced.SC_0010	3606670	3618207	-	Smp_213270	Chr_1.unplaced.SC_0010	3605003	3609591	-
c6211_g1_i1	Chr_1.unplaced.SC_0010	3606670	3618207	-	Smp_213280	Chr_1.unplaced.SC_0010	3611572	3630672	-
c7628_g1_i1	Chr_1.unplaced.SC_0010	3646617	3687430	+	Smp_009780.1	Chr_1.unplaced.SC_0010	3646657	3647486	+
c7628_g1_i1	Chr_1.unplaced.SC_0010	3646617	3687430	+	Smp_009760	Chr_1.unplaced.SC_0010	3686537	3687369	+
c7967_g6_i1	Chr_1.unplaced.SC_0010	3992524	3993627	+	Smp_121440	Chr_1.unplaced.SC_0010	3991016	3992628	+
c7967_g6_i1	Chr_1.unplaced.SC_0010	3992524	3993627	+	Smp_194450	Chr_1.unplaced.SC_0010	3992987	3995324	+
c4827_g1_i1	Chr_1.unplaced.SC_0034	1797706	1800599	+	Smp_091810	Chr_1.unplaced.SC_0034	1796995	1809047	+
c4827_g1_i1	Chr_1.unplaced.SC_0034	1797706	1800599	+	Smp_189960	Chr_1.unplaced.SC_0034	1797754	1798527	+
c8150_g1_i2	Chr_1.unplaced.SC_0034	1834295	1847116	+	Smp_188670	Chr_1.unplaced.SC_0034	1834196	1834759	+
c8150_g1_i3	Chr_1.unplaced.SC_0034	1834295	1858256	+	Smp_188670	Chr_1.unplaced.SC_0034	1834196	1834759	+
c8150_g1_i2	Chr_1.unplaced.SC_0034	1834295	1847116	+	Smp_091820	Chr_1.unplaced.SC_0034	1844135	1858034	+
c8150_g1_i3	Chr_1.unplaced.SC_0034	1834295	1858256	+	Smp_091820	Chr_1.unplaced.SC_0034	1844135	1858034	+
c3652_g1_i1	Chr_1.unplaced.SC_0034	1911141	1921557	-	Smp_091850	Chr_1.unplaced.SC_0034	1910940	1918938	-
c3652_g1_i1	Chr_1.unplaced.SC_0034	1911141	1921557	-	Smp_114390	Chr_1.unplaced.SC_0034	1921158	1921542	-
c8304_g2_i8	Chr_1.unplaced.SC_0122	903570	1013688	+	Smp_201330	Chr_1.unplaced.SC_0122	903730	910743	+
c8304_g2_i8	Chr_1.unplaced.SC_0122	903570	1013688	+	Smp_102020.2	Chr_1.unplaced.SC_0122	1013513	1017965	+
c8183_g10_i1	Chr_1.unplaced.SC_0135	116883	133341	-	Smp_173670	Chr_1.unplaced.SC_0135	116853	121594	-
c8183_g10_i1	Chr_1.unplaced.SC_0135	116883	133341	-	Smp_173680	Chr_1.unplaced.SC_0135	123943	125876	-
c8183_g10_i1	Chr_1.unplaced.SC_0135	116883	133341	-	Smp_173690	Chr_1.unplaced.SC_0135	133100	134466	-
c13119_g1_i1	Chr_1.unplaced.SC_0135	144563	156789	+	Smp_094090	Chr_1.unplaced.SC_0135	144599	148090	+
c13119_g1_i1	Chr_1.unplaced.SC_0135	144563	156789	+	Smp_081410	Chr_1.unplaced.SC_0135	153895	158507	+
c7797_g1_i2	Chr_1.unplaced.SC_0135	514742	540387	-	Smp_176040	Chr_1.unplaced.SC_0135	478509	540345	-
c7797_g1_i2	Chr_1.unplaced.SC_0135	514742	540387	-	Smp_192360	Chr_1.unplaced.SC_0135	520461	526647	-
c12600_g1_i1	Chr_1.unplaced.SC_0135	638844	644368	+	Smp_176060	Chr_1.unplaced.SC_0135	578646	653721	+
c12600_g1_i1	Chr_1.unplaced.SC_0135	638844	644368	+	Smp_114210	Chr_1.unplaced.SC_0135	638821	639478	+
c332_g1_i1	Chr_1.unplaced.SC_0153	660526	672178	-	Smp_175970	Chr_1.unplaced.SC_0153	660747	661185	-
c332_g1_i1	Chr_1.unplaced.SC_0153	660526	672178	-	Smp_175960	Chr_1.unplaced.SC_0153	663663	677254	-
c13506_g1_i1	Chr_1.unplaced.SC_0210	95725	101653	+	Smp_168850.1	Chr_1.unplaced.SC_0210	80337	115105	+
c13506_g1_i1	Chr_1.unplaced.SC_0210	95725	101653	+	Smp_188270	Chr_1.unplaced.SC_0210	97621	97912	+
c4895_g1_i2	Chr_2	1035586	1083647	-	Smp_032800.1	Chr_2	1035655	1058769	-
c4895_g1_i2	Chr_2	1035586	1083647	-	Smp_032820.2	Chr_2	1070507	1086883	-
c5172_g2_i1	Chr_2	5204148	5232542	-	Smp_172970	Chr_2	5203853	5209601	-
c5172_g2_i1	Chr_2	5204148	5232542	-	Smp_152080	Chr_2	5229086	5232712	-
c7244_g1_i1	Chr_2	6663635	6676219	+	Smp_212140	Chr_2	6647585	6666027	+
c7244_g1_i1	Chr_2	6663635	6676219	+	Smp_212150	Chr_2	6673920	6678921	+
c19292_g1_i1	Chr_2	7905179	7911964	+	Smp_212100	Chr_2	7888880	7910447	+
c19292_g1_i1	Chr_2	7905179	7911964	+	Smp_212550	Chr_2	7911316	7952244	+
c17350_g1_i1	Chr_2	8621397	8623761	+	Smp_047570	Chr_2	8620771	8621493	+
c17350_g1_i1	Chr_2	8621397	8623761	+	Smp_211090	Chr_2	8621592	8633853	+
c5942_g2_i1	Chr_2	8929606	8939768	+	Smp_047420	Chr_2	8928801	8933126	+
c5942_g2_i1	Chr_2	8929606	8939768	+	Smp_047410	Chr_2	8936398	8939775	+
c12740_g1_i1	Chr_2	10087176	10106467	+	Smp_176820	Chr_2	10086395	10106309	+
c12740_g1_i1	Chr_2	10087176	10106467	+	Smp_176830	Chr_2	10106419	10107211	+
c4361_g1_i1	Chr_2	11103128	11111220	-	Smp_061000	Chr_2	11092523	11103207	-
c4361_g1_i3	Chr_2	11103128	11110843	-	Smp_061000	Chr_2	11092523	11103207	-
c4361_g1_i1	Chr_2	11103128	11111220	-	Smp_154910	Chr_2	11107145	11107793	-
c4361_g1_i3	Chr_2	11103128	11110843	-	Smp_154910	Chr_2	11107145	11107793	-
c8517_g2_i1	Chr_2	12017490	12024300	-	Smp_113200	Chr_2	12007016	12017953	-
c8517_g2_i1	Chr_2	12017490	12024300	-	Smp_113620.2	Chr_2	12017965	12024264	-
c15498_g1_i1	Chr_2	12753163	13196798	+	Smp_014780.1	Chr_2	12740973	12772993	+
c15498_g1_i1	Chr_2	12753163	13196798	+	Smp_101300	Chr_2	12816189	12820742	+
c7188_g1_i1	Chr_2	13653614	13654234	+	Smp_048870	Chr_2	13653726	13654119	+
c7188_g1_i2	Chr_2	13653614	13654234	+	Smp_048870	Chr_2	13653726	13654119	+
c7188_g1_i1	Chr_2	13653614	13654234	+	Smp_048880	Chr_2	13654223	13658832	+
c7188_g1_i2	Chr_2	13653614	13654234	+	Smp_048880	Chr_2	13654223	13658832	+
c7808_g1_i4	Chr_2	17029856	17041442	+	Smp_100570	Chr_2	17031689	17032031	+
c7808_g1_i6	Chr_2	17029856	17033812	+	Smp_100570	Chr_2	17031689	17032031	+
c7808_g1_i4	Chr_2	17029856	17041442	+	Smp_134640	Chr_2	17033795	17041398	+
c7808_g1_i6	Chr_2	17029856	17033812	+	Smp_134640	Chr_2	17033795	17041398	+
c7357_g2_i1	Chr_2	17081991	17086175	+	Smp_210340	Chr_2	17079846	17082189	+
c7357_g2_i1	Chr_2	17081991	17086175	+	Smp_210350	Chr_2	17082346	17113994	+
c4591_g1_i1	Chr_2	17120281	17143851	-	Smp_134620	Chr_2	17117602	17121482	-
c4591_g1_i1	Chr_2	17120281	17143851	-	Smp_169100	Chr_2	17126184	17131697	-
c5747_g1_i1	Chr_2	17459257	17481612	+	Smp_169030	Chr_2	17458274	17481834	+
c5747_g1_i1	Chr_2	17459257	17481612	+	Smp_172760	Chr_2	17474840	17474987	+
c2769_g1_i1	Chr_2	19203422	19216498	-	Smp_124440	Chr_2	19188788	19215655	-
c2769_g1_i1	Chr_2	19203422	19216498	-	Smp_004280	Chr_2	19215943	19216449	-
c13076_g1_i1	Chr_2	19387185	19389475	-	Smp_180430	Chr_2	19387106	19387433	-
c13076_g1_i1	Chr_2	19387185	19389475	-	Smp_104360	Chr_2	19388165	19389431	-
c2304_g1_i1	Chr_2	19431234	19442119	-	Smp_104390	Chr_2	19409304	19432428	-
c2304_g1_i1	Chr_2	19431234	19442119	-	Smp_144880	Chr_2	19441908	19477110	-
c8518_g1_i2	Chr_2	21146084	21152639	+	Smp_065110	Chr_2	21118330	21155861	+
c8518_g1_i2	Chr_2	21146084	21152639	+	Smp_065120	Chr_2	21146180	21167955	+
c5376_g1_i1	Chr_2	25209383	25274719	-	Smp_212430	Chr_2	25194485	25215520	-
c5376_g1_i1	Chr_2	25209383	25274719	-	Smp_212440	Chr_2	25274623	25296549	-
c14222_g1_i1	Chr_2	27422762	27471580	+	Smp_011100	Chr_2	27411530	27428883	+
c14222_g1_i1	Chr_2	27422762	27471580	+	Smp_146010	Chr_2	27442992	27473368	+
c7905_g5_i1	Chr_2	27668229	27682927	+	Smp_146060	Chr_2	27627601	27681526	+
c7905_g5_i1	Chr_2	27668229	27682927	+	Smp_146070	Chr_2	27682060	27682863	+
c8455_g1_i1	Chr_2	32756803	32757984	-	Smp_210310	Chr_2	32756933	32757466	-
c8455_g1_i1	Chr_2	32756803	32757984	-	Smp_210300	Chr_2	32757543	32802698	-
c12342_g1_i1	Chr_2.unplaced.SC_0108	182620	183436	-	Smp_210170	Chr_2.unplaced.SC_0108	176499	182759	-
c12342_g1_i1	Chr_2.unplaced.SC_0108	182620	183436	-	Smp_210160	Chr_2.unplaced.SC_0108	182902	183328	-
c4825_g1_i1	Chr_2.unplaced.SC_0120	432537	434585	+	Smp_129650	Chr_2.unplaced.SC_0120	415320	433324	+
c4825_g1_i1	Chr_2.unplaced.SC_0120	432537	434585	+	Smp_129660	Chr_2.unplaced.SC_0120	434032	434341	+
c4899_g1_i1	Chr_2.unplaced.SC_0120	994246	994886	-	Smp_210190	Chr_2.unplaced.SC_0120	994193	994415	-
c4899_g1_i1	Chr_2.unplaced.SC_0120	994246	994886	-	Smp_210180	Chr_2.unplaced.SC_0120	994519	994993	-
c2202_g1_i1	Chr_3	1176399	1255450	-	Smp_150480	Chr_3	1172984	1199846	-
c2202_g1_i2	Chr_3	1176399	1255301	-	Smp_150480	Chr_3	1172984	1199846	-
c2202_g1_i1	Chr_3	1176399	1255450	-	Smp_150490	Chr_3	1254820	1255421	-
c2202_g1_i2	Chr_3	1176399	1255301	-	Smp_150490	Chr_3	1254820	1255421	-
c19431_g1_i1	Chr_3	1658984	1662916	+	Smp_157980	Chr_3	1632157	1659159	+
c19431_g1_i1	Chr_3	1658984	1662916	+	Smp_066290	Chr_3	1662622	1687782	+
c5652_g1_i1	Chr_3	1775514	1786624	-	Smp_176890	Chr_3	1775541	1775652	-
c5652_g1_i1	Chr_3	1775514	1786624	-	Smp_099800	Chr_3	1779615	1821077	-
c8331_g1_i3	Chr_3	1820891	1868319	-	Smp_099800	Chr_3	1779615	1821077	-
c8331_g1_i3	Chr_3	1820891	1868319	-	Smp_099810	Chr_3	1860824	1868261	-
c18882_g1_i1	Chr_3	6093879	6104710	-	Smp_169230	Chr_3	6078237	6102656	-
c1688_g1_i1	Chr_3	6104796	6118153	-	Smp_186990	Chr_3	6104588	6104900	-
c18882_g1_i1	Chr_3	6093879	6104710	-	Smp_186990	Chr_3	6104588	6104900	-
c1688_g1_i1	Chr_3	6104796	6118153	-	Smp_169240	Chr_3	6105339	6118163	-
c8300_g2_i1	Chr_3	9041667	9090053	-	Smp_129350	Chr_3	9027669	9068211	-
c8300_g2_i1	Chr_3	9041667	9090053	-	Smp_013310	Chr_3	9071585	9090033	-
c5227_g1_i1	Chr_3	11080074	11083882	-	Smp_181420	Chr_3	11080094	11081755	-
c5227_g1_i1	Chr_3	11080074	11083882	-	Smp_106040	Chr_3	11083159	11084221	-
c6308_g2_i2	Chr_3	11921714	11963680	+	Smp_168350	Chr_3	11921761	11922505	+
c6308_g2_i2	Chr_3	11921714	11963680	+	Smp_010160	Chr_3	11955484	11963735	+
c3219_g1_i1	Chr_3	13215110	13230175	-	Smp_012950	Chr_3	13215917	13218258	-
c3219_g1_i1	Chr_3	13215110	13230175	-	Smp_136410	Chr_3	13225181	13235063	-
c3137_g1_i1	Chr_3	13435362	13443353	+	Smp_136370	Chr_3	13434685	13442028	+
c3137_g1_i1	Chr_3	13435362	13443353	+	Smp_026320	Chr_3	13442591	13478011	+
c6300_g1_i1	Chr_3	14873688	14878318	-	Smp_123580	Chr_3	14873703	14875040	-
c6300_g1_i1	Chr_3	14873688	14878318	-	Smp_123570	Chr_3	14875174	14887411	-
c16827_g1_i1	Chr_3	18158929	18159553	-	Smp_168220	Chr_3	18158612	18159208	-
c16827_g1_i1	Chr_3	18158929	18159553	-	Smp_084950	Chr_3	18159277	18159529	-
c15059_g1_i1	Chr_3	18698403	18706242	-	Smp_138250	Chr_3	18696049	18698434	-
c15059_g1_i1	Chr_3	18698403	18706242	-	Smp_029730	Chr_3	18700904	18724151	-
c2534_g1_i1	Chr_3	19427626	19432823	-	Smp_030020	Chr_3	19427917	19432296	-
c2534_g1_i1	Chr_3	19427626	19432823	-	Smp_030030	Chr_3	19432395	19433051	-
c6694_g1_i1	Chr_3	19757101	19766462	-	Smp_213380	Chr_3	19757279	19759737	-
c6694_g1_i1	Chr_3	19757101	19766462	-	Smp_120980	Chr_3	19759967	19766416	-
c6970_g2_i1	Chr_3	20178248	20181630	-	Smp_030300.1	Chr_3	20141744	20187049	-
c6970_g2_i1	Chr_3	20178248	20181630	-	Smp_145690	Chr_3	20180869	20181879	-
c15457_g1_i1	Chr_3	26496164	26509425	-	Smp_130280	Chr_3	26496020	26616537	-
c15457_g1_i1	Chr_3	26496164	26509425	-	Smp_188330	Chr_3	26506805	26507117	-
c6987_g1_i1	Chr_3	27104349	27105004	-	Smp_015070.2	Chr_3	27099597	27104411	-
c6987_g1_i1	Chr_3	27104349	27105004	-	Smp_117810	Chr_3	27104539	27104980	-
c1272_g1_i1	Chr_3.unplaced.SC_0044	550895	562562	+	Smp_000230	Chr_3.unplaced.SC_0044	541871	551445	+
c1272_g1_i1	Chr_3.unplaced.SC_0044	550895	562562	+	Smp_000220	Chr_3.unplaced.SC_0044	552262	563105	+
c17838_g1_i1	Chr_3.unplaced.SC_0044	1157998	1160571	-	Smp_000140.2	Chr_3.unplaced.SC_0044	1153087	1160563	-
c17838_g1_i1	Chr_3.unplaced.SC_0044	1157998	1160571	-	Smp_187940	Chr_3.unplaced.SC_0044	1159423	1160182	-
c9318_g1_i1	Chr_3.unplaced.SC_0105	1190095	1193811	-	Smp_163040	Chr_3.unplaced.SC_0105	1150377	1225722	-
c9318_g1_i1	Chr_3.unplaced.SC_0105	1190095	1193811	-	Smp_185620	Chr_3.unplaced.SC_0105	1189775	1190153	-
c7761_g1_i1	Chr_3.unplaced.SC_0124	421127	540075	+	Smp_188940	Chr_3.unplaced.SC_0124	420480	421281	+
c7761_g1_i1	Chr_3.unplaced.SC_0124	421127	540075	+	Smp_138150	Chr_3.unplaced.SC_0124	512228	559387	+
c11169_g1_i1	Chr_3.unplaced.SC_0124	774431	780495	-	Smp_138100	Chr_3.unplaced.SC_0124	768625	856013	-
c11169_g1_i1	Chr_3.unplaced.SC_0124	774431	780495	-	Smp_114470	Chr_3.unplaced.SC_0124	780055	780358	-
c8275_g1_i1	Chr_3.unplaced.SC_0220	28537	35927	+	Smp_166110	Chr_3.unplaced.SC_0220	28612	29939	+
c8275_g1_i1	Chr_3.unplaced.SC_0220	28537	35927	+	Smp_081570	Chr_3.unplaced.SC_0220	31931	38254	+
c7032_g1_i2	Chr_4	1427604	1449173	-	Smp_172570	Chr_4	1424363	1443199	-
c7032_g1_i2	Chr_4	1427604	1449173	-	Smp_172650	Chr_4	1447279	1496249	-
c9314_g1_i1	Chr_4	2801608	2810575	+	Smp_150060	Chr_4	2800401	2813286	+
c9314_g1_i1	Chr_4	2801608	2810575	+	Smp_198120	Chr_4	2810208	2812200	+
c14530_g1_i1	Chr_4	3181110	3244848	+	Smp_149990.2	Chr_4	3176979	3216935	+
c14530_g1_i1	Chr_4	3181110	3244848	+	Smp_051990	Chr_4	3220732	3260003	+
c7722_g1_i1	Chr_4	3959515	4015117	-	Smp_149840	Chr_4	3958830	3961821	-
c7722_g1_i1	Chr_4	3959515	4015117	-	Smp_051760	Chr_4	3975540	3989403	-
c7722_g1_i1	Chr_4	3959515	4015117	-	Smp_149830	Chr_4	4003097	4021615	-
c1165_g1_i1	Chr_4	4661626	4665396	+	Smp_146660	Chr_4	4661544	4665148	+
c1165_g1_i1	Chr_4	4661626	4665396	+	Smp_211050	Chr_4	4665319	4683363	+
c8513_g1_i1	Chr_4	5488597	5491930	+	Smp_143150	Chr_4	5489736	5491450	+
c8513_g1_i1	Chr_4	5488597	5491930	+	Smp_143140	Chr_4	5491464	5492480	+
c7219_g3_i3	Chr_4	5531659	5561520	-	Smp_050630	Chr_4	5516085	5535088	-
c7219_g3_i3	Chr_4	5531659	5561520	-	Smp_050640	Chr_4	5541785	5561060	-
c20673_g1_i1	Chr_4	9719993	9730411	+	Smp_187900	Chr_4	9720121	9720462	+
c20673_g1_i1	Chr_4	9719993	9730411	+	Smp_156630	Chr_4	9722388	9783270	+
c12500_g1_i1	Chr_4	10268123	10271308	+	Smp_159660	Chr_4	10268169	10268655	+
c12500_g1_i1	Chr_4	10268123	10271308	+	Smp_159670	Chr_4	10271267	10332449	+
c8549_g1_i1	Chr_4	11421517	11447270	+	Smp_135560	Chr_4	11420035	11447120	+
c8549_g1_i1	Chr_4	11421517	11447270	+	Smp_119050	Chr_4	11433790	11435474	+
c20446_g1_i1	Chr_4	12535743	12540912	-	Smp_145410	Chr_4	12519560	12551058	-
c3576_g1_i1	Chr_4	12529103	12535739	-	Smp_145410	Chr_4	12519560	12551058	-
c20446_g1_i1	Chr_4	12535743	12540912	-	Smp_187390	Chr_4	12535435	12535918	-
c3576_g1_i1	Chr_4	12529103	12535739	-	Smp_187390	Chr_4	12535435	12535918	-
c9183_g1_i1	Chr_4	16485284	16486988	+	Smp_090790	Chr_4	16485086	16485481	+
c2181_g1_i1	Chr_4	16491526	16508648	+	Smp_090800	Chr_4	16485575	16508564	+
c9183_g1_i1	Chr_4	16485284	16486988	+	Smp_090800	Chr_4	16485575	16508564	+
c2181_g1_i1	Chr_4	16491526	16508648	+	Smp_114900	Chr_4	16505613	16505772	+
c8436_g2_i1	Chr_4	18582159	18597764	+	Smp_070070.2	Chr_4	18582186	18590964	+
c8436_g2_i2	Chr_4	18590247	18597764	+	Smp_070070.1	Chr_4	18582186	18590964	+
c8436_g2_i3	Chr_4	18582159	18597764	+	Smp_070070.1	Chr_4	18582186	18590964	+
c8436_g2_i1	Chr_4	18582159	18597764	+	Smp_160200	Chr_4	18591697	18597824	+
c8436_g2_i2	Chr_4	18590247	18597764	+	Smp_160200	Chr_4	18591697	18597824	+
c8436_g2_i3	Chr_4	18582159	18597764	+	Smp_160200	Chr_4	18591697	18597824	+
c2653_g1_i1	Chr_4	18728221	18730628	+	Smp_175220	Chr_4	18727274	18730278	+
c2653_g1_i1	Chr_4	18728221	18730628	+	Smp_175210	Chr_4	18730498	18730807	+
c4105_g1_i3	Chr_4	20847688	20851741	-	Smp_080150	Chr_4	20845034	20848086	-
c4105_g1_i3	Chr_4	20847688	20851741	-	Smp_080130	Chr_4	20850556	20851489	-
c13055_g1_i1	Chr_4	21766667	21778180	+	Smp_041820	Chr_4	21725279	21772977	+
c13055_g1_i1	Chr_4	21766667	21778180	+	Smp_102650	Chr_4	21777986	21779303	+
c10298_g1_i1	Chr_4	25990346	25996541	+	Smp_027360	Chr_4	25990351	25990667	+
c10298_g1_i1	Chr_4	25990346	25996541	+	Smp_136990	Chr_4	25990875	25996419	+
c4358_g1_i1	Chr_4	26821547	26834529	-	Smp_124620	Chr_4	26821573	26828675	-
c4358_g1_i1	Chr_4	26821547	26834529	-	Smp_124610	Chr_4	26833349	26834759	-
c2279_g1_i1	Chr_4	28854131	28868824	-	Smp_055640	Chr_4	28850322	28854136	-
c2279_g1_i1	Chr_4	28854131	28868824	-	Smp_055650	Chr_4	28857326	28883771	-
c1563_g1_i1	Chr_4	31335031	31338488	-	Smp_213560	Chr_4	31323374	31338124	-
c1563_g1_i1	Chr_4	31335031	31338488	-	Smp_213570	Chr_4	31338327	31341646	-
c7374_g1_i1	Chr_4	31828589	31888860	+	Smp_150950	Chr_4	31819726	31830597	+
c7374_g1_i1	Chr_4	31828589	31888860	+	Smp_150940	Chr_4	31887833	31893312	+
c7095_g1_i1	Chr_5	2050265	2061541	-	Smp_053100	Chr_5	2025730	2055534	-
c7095_g1_i2	Chr_5	2050265	2064642	-	Smp_053100	Chr_5	2025730	2055534	-
c7095_g1_i1	Chr_5	2050265	2061541	-	Smp_178730	Chr_5	2061441	2099117	-
c7095_g1_i2	Chr_5	2050265	2064642	-	Smp_178730	Chr_5	2061441	2099117	-
c8374_g1_i1	Chr_5	2234435	2244441	+	Smp_153310.2	Chr_5	2221373	2240683	+
c8374_g1_i1	Chr_5	2234435	2244441	+	Smp_153320	Chr_5	2241313	2243258	+
c8374_g1_i1	Chr_5	2234435	2244441	+	Smp_057950	Chr_5	2243673	2243775	+
c5823_g1_i1	Chr_5	7662656	7669297	+	Smp_143980	Chr_5	7627144	7664921	+
c5823_g1_i1	Chr_5	7662656	7669297	+	Smp_143990	Chr_5	7665984	7667804	+
c6055_g3_i1	Chr_5	8673753	8705373	+	Smp_061510	Chr_5	8661539	8692697	+
c6055_g3_i1	Chr_5	8673753	8705373	+	Smp_155220	Chr_5	8694572	8725609	+
c10208_g1_i1	Chr_6	5544153	5551316	+	Smp_138860	Chr_6	5526952	5546923	+
c10208_g1_i1	Chr_6	5544153	5551316	+	Smp_138870	Chr_6	5549095	5561624	+
c17521_g1_i1	Chr_6	5554369	5561561	+	Smp_138870	Chr_6	5549095	5561624	+
c17521_g1_i1	Chr_6	5554369	5561561	+	Smp_183070	Chr_6	5554120	5554672	+
c5462_g1_i1	Chr_6	5747219	5773216	+	Smp_138900	Chr_6	5744715	5747739	+
c5462_g1_i1	Chr_6	5747219	5773216	+	Smp_138910	Chr_6	5755792	5779988	+
c6917_g1_i1	Chr_6	7103715	7118276	+	Smp_078230	Chr_6	7074078	7104992	+
c6917_g1_i1	Chr_6	7103715	7118276	+	Smp_080860	Chr_6	7110493	7118291	+
c16717_g1_i1	Chr_6	8591775	8604638	-	Smp_150390.3	Chr_6	8583143	8609039	-
c16717_g1_i1	Chr_6	8591775	8604638	-	Smp_194110	Chr_6	8604383	8609039	-
c519_g1_i1	Chr_6	9005048	9040216	-	Smp_179350	Chr_6	8990253	9006086	-
c519_g1_i1	Chr_6	9005048	9040216	-	Smp_036760	Chr_6	9021279	9048706	-
c20242_g1_i1	Chr_6	9100566	9128746	+	Smp_214000	Chr_6	9066147	9116386	+
c20242_g1_i1	Chr_6	9100566	9128746	+	Smp_214010	Chr_6	9128687	9143054	+
c4915_g1_i2	Chr_6	10424899	10429730	+	Smp_181630	Chr_6	10423961	10425470	+
c4915_g1_i2	Chr_6	10424899	10429730	+	Smp_127000	Chr_6	10429345	10475564	+
c7190_g1_i1	Chr_6	11102013	11116642	+	Smp_024880	Chr_6	11102070	11112522	+
c7190_g1_i1	Chr_6	11102013	11116642	+	Smp_135690	Chr_6	11116627	11120425	+
c18280_g1_i1	Chr_6	11744961	11746190	-	Smp_141440	Chr_6	11731765	11758315	-
c18280_g1_i1	Chr_6	11744961	11746190	-	Smp_178520	Chr_6	11744949	11745204	-
c13523_g1_i1	Chr_6	12113957	12134346	-	Smp_120180	Chr_6	12114491	12114818	-
c13523_g1_i1	Chr_6	12113957	12134346	-	Smp_176190	Chr_6	12134037	12134406	-
c19846_g1_i1	Chr_6	13954729	13963780	-	Smp_050890	Chr_6	13944363	13975131	-
c19846_g1_i1	Chr_6	13954729	13963780	-	Smp_114080	Chr_6	13963724	13963892	-
c7034_g1_i2	Chr_6	15155624	15168444	-	Smp_147020	Chr_6	15118345	15155713	-
c7034_g1_i2	Chr_6	15155624	15168444	-	Smp_147030	Chr_6	15163389	15165355	-
c5127_g1_i1	Chr_6	16038089	16047094	-	Smp_154240	Chr_6	16026549	16042170	-
c5127_g1_i1	Chr_6	16038089	16047094	-	Smp_211210	Chr_6	16046943	16049260	-
c5726_g1_i1	Chr_6	18093923	18098862	-	Smp_009340	Chr_6	18093859	18098712	-
c5726_g1_i1	Chr_6	18093923	18098862	-	Smp_115060	Chr_6	18095184	18097573	-
c1146_g1_i1	Chr_6	18988233	19021439	-	Smp_077560	Chr_6	18984765	18994511	-
c1146_g1_i1	Chr_6	18988233	19021439	-	Smp_198280	Chr_6	19000962	19029358	-
c10529_g1_i1	Chr_6	19392949	19405415	+	Smp_164080	Chr_6	19394907	19400685	+
c10529_g1_i1	Chr_6	19392949	19405415	+	Smp_164090	Chr_6	19402124	19429388	+
c6344_g1_i1	Chr_7	713512	765046	+	Smp_175650	Chr_7	713332	725577	+
c6344_g1_i1	Chr_7	713512	765046	+	Smp_207020	Chr_7	743694	772646	+
c10709_g1_i1	Chr_7	4325825	4335777	-	Smp_118970	Chr_7	4324614	4325946	-
c10709_g1_i1	Chr_7	4325825	4335777	-	Smp_173940	Chr_7	4335212	4336170	-
c17762_g1_i1	Chr_7	5233742	5250067	-	Smp_152970	Chr_7	5233843	5238997	-
c17762_g1_i1	Chr_7	5233742	5250067	-	Smp_152960	Chr_7	5245524	5252426	-
c17980_g1_i1	Chr_7	5252145	5259201	-	Smp_152960	Chr_7	5245524	5252426	-
c17980_g1_i1	Chr_7	5252145	5259201	-	Smp_057410	Chr_7	5255077	5281548	-
c11548_g1_i1	Chr_7	6521066	6527952	-	Smp_041630	Chr_7	6521142	6542496	-
c5555_g1_i1	Chr_7	6527941	6542533	-	Smp_041630	Chr_7	6521142	6542496	-
c11548_g1_i1	Chr_7	6521066	6527952	-	Smp_168470.1	Chr_7	6525128	6528860	-
c5555_g1_i1	Chr_7	6527941	6542533	-	Smp_168470.2	Chr_7	6525128	6528860	-
c7080_g2_i3	Chr_ZW	1411406	1421159	-	Smp_157010	Chr_ZW	1293617	1411516	-
c7080_g2_i3	Chr_ZW	1411406	1421159	-	Smp_108050	Chr_ZW	1416487	1427924	-
c7640_g1_i1	Chr_ZW	2113424	2139029	+	Smp_142910	Chr_ZW	2113449	2126348	+
c7640_g1_i2	Chr_ZW	2113424	2132863	+	Smp_142910	Chr_ZW	2113449	2126348	+
c7640_g1_i1	Chr_ZW	2113424	2139029	+	Smp_142920	Chr_ZW	2126381	2138904	+
c7640_g1_i2	Chr_ZW	2113424	2132863	+	Smp_142920	Chr_ZW	2126381	2138904	+
c807_g1_i1	Chr_ZW	2332214	2348224	+	Smp_142960	Chr_ZW	2313327	2349411	+
c807_g1_i1	Chr_ZW	2332214	2348224	+	Smp_177650	Chr_ZW	2333397	2333652	+
c807_g1_i1	Chr_ZW	2332214	2348224	+	Smp_188430	Chr_ZW	2334487	2334700	+
c2721_g1_i1	Chr_ZW	4348675	4383609	-	Smp_131900	Chr_ZW	4348806	4353628	-
c2721_g1_i1	Chr_ZW	4348675	4383609	-	Smp_017710	Chr_ZW	4361736	4383942	-
c4799_g1_i1	Chr_ZW	4789608	4796649	-	Smp_028630	Chr_ZW	4773624	4795628	-
c4799_g1_i1	Chr_ZW	4789608	4796649	-	Smp_028620	Chr_ZW	4795633	4796439	-
c6548_g1_i1	Chr_ZW	6772868	6807504	+	Smp_031050	Chr_ZW	6772967	6793297	+
c6548_g1_i1	Chr_ZW	6772868	6807504	+	Smp_138990	Chr_ZW	6805678	6806687	+
c4340_g1_i1	Chr_ZW	7535563	7543792	+	Smp_139100	Chr_ZW	7462040	7546827	+
c96_g1_i1	Chr_ZW	7529178	7535509	+	Smp_139100	Chr_ZW	7462040	7546827	+
c4340_g1_i1	Chr_ZW	7535563	7543792	+	Smp_114540	Chr_ZW	7535291	7535693	+
c96_g1_i1	Chr_ZW	7529178	7535509	+	Smp_114540	Chr_ZW	7535291	7535693	+
c1352_g1_i1	Chr_ZW	7684364	7701708	+	Smp_031360.2	Chr_ZW	7684374	7707690	+
c1352_g1_i1	Chr_ZW	7684364	7701708	+	Smp_182870	Chr_ZW	7698524	7698809	+
c4627_g1_i1	Chr_ZW	8621977	8656239	+	Smp_007650	Chr_ZW	8613565	8622083	+
c4627_g1_i1	Chr_ZW	8621977	8656239	+	Smp_007640	Chr_ZW	8622661	8661387	+
c6457_g1_i1	Chr_ZW	9211103	9226540	+	Smp_134400	Chr_ZW	9211147	9212034	+
c6457_g1_i1	Chr_ZW	9211103	9226540	+	Smp_186700	Chr_ZW	9220182	9226164	+
c10147_g1_i1	Chr_ZW	9533962	9538444	-	Smp_187860	Chr_ZW	9534263	9534384	-
c10147_g1_i1	Chr_ZW	9533962	9538444	-	Smp_104730	Chr_ZW	9536671	9540391	-
c7452_g3_i1	Chr_ZW	9969715	9996610	-	Smp_149780	Chr_ZW	9970318	9976801	-
c7452_g3_i1	Chr_ZW	9969715	9996610	-	Smp_159470	Chr_ZW	9979607	9996108	-
c7452_g1_i2	Chr_ZW	9997315	10029149	-	Smp_159480	Chr_ZW	9997118	9997490	-
c7452_g1_i2	Chr_ZW	9997315	10029149	-	Smp_196060	Chr_ZW	10006476	10074641	-
c3158_g1_i1	Chr_ZW	10265898	10298641	-	Smp_092530.1	Chr_ZW	10261270	10280668	-
c3158_g1_i1	Chr_ZW	10265898	10298641	-	Smp_191630	Chr_ZW	10282754	10282833	-
c3158_g1_i1	Chr_ZW	10265898	10298641	-	Smp_158780	Chr_ZW	10288134	10296097	-
c6854_g1_i1	Chr_ZW	12124746	12152695	-	Smp_036660	Chr_ZW	12122647	12125911	-
c6854_g1_i1	Chr_ZW	12124746	12152695	-	Smp_141900	Chr_ZW	12134883	12192729	-
c1765_g1_i1	Chr_ZW	12242591	12254508	+	Smp_141910	Chr_ZW	12199789	12251909	+
c1765_g1_i1	Chr_ZW	12242591	12254508	+	Smp_141920	Chr_ZW	12254469	12257991	+
c14589_g1_i1	Chr_ZW	12733635	12748746	-	Smp_125580	Chr_ZW	12736750	12742527	-
c14589_g1_i1	Chr_ZW	12733635	12748746	-	Smp_006300	Chr_ZW	12746276	12749229	-
c3831_g1_i2	Chr_ZW	14183711	14189658	-	Smp_006350.1	Chr_ZW	14169966	14185407	-
c3831_g1_i2	Chr_ZW	14183711	14189658	-	Smp_198490	Chr_ZW	14186078	14205819	-
c20178_g1_i1	Chr_ZW	14843519	14852530	+	Smp_186740	Chr_ZW	14842924	14843679	+
c20178_g1_i1	Chr_ZW	14843519	14852530	+	Smp_174940	Chr_ZW	14850250	14850540	+
c13265_g1_i1	Chr_ZW	14852704	14859040	+	Smp_174930	Chr_ZW	14852277	14857228	+
c20178_g1_i1	Chr_ZW	14843519	14852530	+	Smp_174930	Chr_ZW	14852277	14857228	+
c13265_g1_i1	Chr_ZW	14852704	14859040	+	Smp_096180	Chr_ZW	14858660	14859071	+
c2367_g1_i1	Chr_ZW	15449228	15462945	+	Smp_168050	Chr_ZW	15449231	15477201	+
c2367_g1_i1	Chr_ZW	15449228	15462945	+	Smp_177730	Chr_ZW	15462228	15463070	+
c5164_g1_i1	Chr_ZW	15560981	15594060	+	Smp_142190	Chr_ZW	15560940	15582379	+
c5164_g1_i1	Chr_ZW	15560981	15594060	+	Smp_193530	Chr_ZW	15566385	15566532	+
c5164_g1_i1	Chr_ZW	15560981	15594060	+	Smp_182620	Chr_ZW	15591793	15592222	+
c2406_g1_i1	Chr_ZW	15935380	15936316	-	Smp_171960	Chr_ZW	15911750	15947225	-
c2406_g1_i1	Chr_ZW	15935380	15936316	-	Smp_114910	Chr_ZW	15936078	15936297	-
c5237_g1_i1	Chr_ZW	16178257	16181428	-	Smp_171870	Chr_ZW	16178743	16217133	-
c5237_g1_i1	Chr_ZW	16178257	16181428	-	Smp_189850	Chr_ZW	16181182	16181419	-
c14465_g1_i1	Chr_ZW	16367596	16383670	+	Smp_171850	Chr_ZW	16353510	16367728	+
c14465_g1_i1	Chr_ZW	16367596	16383670	+	Smp_171920	Chr_ZW	16375991	16388869	+
c968_g1_i1	Chr_ZW	17439795	17466754	+	Smp_164470	Chr_ZW	17438101	17443739	+
c968_g1_i1	Chr_ZW	17439795	17466754	+	Smp_078410	Chr_ZW	17453848	17457343	+
c968_g1_i1	Chr_ZW	17439795	17466754	+	Smp_078420	Chr_ZW	17458352	17466768	+
c8687_g1_i1	Chr_ZW	18030097	18039642	+	Smp_173580	Chr_ZW	18020013	18031810	+
c8687_g1_i1	Chr_ZW	18030097	18039642	+	Smp_174210	Chr_ZW	18036934	18084142	+
c14807_g1_i1	Chr_ZW	18588434	18607718	+	Smp_011990	Chr_ZW	18579898	18601649	+
c14807_g1_i1	Chr_ZW	18588434	18607718	+	Smp_177540	Chr_ZW	18604519	18609217	+
c8297_g1_i1	Chr_ZW	18787829	18788799	-	Smp_012050	Chr_ZW	18787659	18787965	-
c8297_g1_i1	Chr_ZW	18787829	18788799	-	Smp_128610	Chr_ZW	18788116	18788748	-
c3853_g1_i1	Chr_ZW	19423802	19471256	+	Smp_128370	Chr_ZW	19423834	19440491	+
c3853_g1_i1	Chr_ZW	19423802	19471256	+	Smp_128380	Chr_ZW	19469749	19501437	+
c185_g1_i1	Chr_ZW	20105818	20116072	-	Smp_112660	Chr_ZW	20105923	20106151	-
c185_g1_i1	Chr_ZW	20105818	20116072	-	Smp_148140	Chr_ZW	20107023	20116002	-
c18451_g1_i1	Chr_ZW	21090873	21141043	+	Smp_130660	Chr_ZW	21089350	21100553	+
c18451_g1_i1	Chr_ZW	21090873	21141043	+	Smp_130670	Chr_ZW	21134100	21147460	+
c4264_g1_i1	Chr_ZW	22142021	22146035	+	Smp_088380	Chr_ZW	22141939	22142540	+
c4264_g1_i1	Chr_ZW	22142021	22146035	+	Smp_170260	Chr_ZW	22142771	22148677	+
c6325_g1_i1	Chr_ZW	22225263	22248924	-	Smp_170250	Chr_ZW	22223008	22242028	-
c6325_g1_i1	Chr_ZW	22225263	22248924	-	Smp_183490	Chr_ZW	22247560	22248916	-
c7782_g2_i1	Chr_ZW	23893213	23925647	-	Smp_128480	Chr_ZW	23871998	23923349	-
c7782_g2_i2	Chr_ZW	23888007	23925647	-	Smp_128480	Chr_ZW	23871998	23923349	-
c7782_g2_i3	Chr_ZW	23887536	23925647	-	Smp_128480	Chr_ZW	23871998	23923349	-
c7782_g2_i1	Chr_ZW	23893213	23925647	-	Smp_204130	Chr_ZW	23925134	23925682	-
c7782_g2_i2	Chr_ZW	23888007	23925647	-	Smp_204130	Chr_ZW	23925134	23925682	-
c7782_g2_i3	Chr_ZW	23887536	23925647	-	Smp_204130	Chr_ZW	23925134	23925682	-
c9343_g1_i1	Chr_ZW	23985196	24010871	-	Smp_128490	Chr_ZW	23958985	23993751	-
c9343_g1_i1	Chr_ZW	23985196	24010871	-	Smp_154400	Chr_ZW	23996560	24045154	-
c5002_g2_i1	Chr_ZW	24526837	24531898	+	Smp_133790	Chr_ZW	24500215	24526958	+
c5002_g2_i1	Chr_ZW	24526837	24531898	+	Smp_203560	Chr_ZW	24531147	24531297	+
c6474_g1_i2	Chr_ZW	25158129	25173848	+	Smp_159100	Chr_ZW	25148229	25162175	+
c6474_g1_i2	Chr_ZW	25158129	25173848	+	Smp_068230	Chr_ZW	25166850	25173716	+
c10391_g1_i1	Chr_ZW	27302724	27312318	+	Smp_173900	Chr_ZW	27299698	27303194	+
c10391_g1_i1	Chr_ZW	27302724	27312318	+	Smp_087980	Chr_ZW	27310542	27311590	+
c6433_g1_i1	Chr_ZW	28248108	28269225	+	Smp_173550	Chr_ZW	28248224	28260625	+
c6433_g1_i2	Chr_ZW	28247956	28269225	+	Smp_173550	Chr_ZW	28248224	28260625	+
c6433_g1_i1	Chr_ZW	28248108	28269225	+	Smp_019610	Chr_ZW	28267763	28269113	+
c6433_g1_i2	Chr_ZW	28247956	28269225	+	Smp_019610	Chr_ZW	28267763	28269113	+
c9074_g1_i1	Chr_ZW	29677863	29690348	+	Smp_158300	Chr_ZW	29635120	29689080	+
c9074_g1_i1	Chr_ZW	29677863	29690348	+	Smp_066770	Chr_ZW	29690300	29700910	+
c427_g1_i1	Chr_ZW	29778606	29779555	+	Smp_151690	Chr_ZW	29778678	29779204	+
c427_g1_i1	Chr_ZW	29778606	29779555	+	Smp_210900	Chr_ZW	29779259	29789031	+
c6298_g2_i1	Chr_ZW	29788716	29792417	+	Smp_210900	Chr_ZW	29779259	29789031	+
c6298_g2_i1	Chr_ZW	29788716	29792417	+	Smp_210910	Chr_ZW	29791161	29792804	+
c15104_g1_i1	Chr_ZW	31270506	31278308	+	Smp_153500	Chr_ZW	31268170	31300040	+
c15104_g1_i1	Chr_ZW	31270506	31278308	+	Smp_191470	Chr_ZW	31270590	31270935	+
c10400_g1_i1	Chr_ZW	32066470	32083123	-	Smp_131950	Chr_ZW	32054201	32071343	-
c10400_g1_i1	Chr_ZW	32066470	32083123	-	Smp_131960	Chr_ZW	32072459	32105514	-
c6926_g1_i1	Chr_ZW	33203763	33211879	+	Smp_132090	Chr_ZW	33204261	33209383	+
c6926_g1_i1	Chr_ZW	33203763	33211879	+	Smp_182140	Chr_ZW	33209976	33210234	+
c7499_g1_i1	Chr_ZW	33725018	33727727	+	Smp_157890	Chr_ZW	33720783	33731523	+
c7499_g1_i2	Chr_ZW	33724545	33727727	+	Smp_157890	Chr_ZW	33720783	33731523	+
c7499_g1_i1	Chr_ZW	33725018	33727727	+	Smp_125240	Chr_ZW	33724457	33726273	+
c7499_g1_i2	Chr_ZW	33724545	33727727	+	Smp_125240	Chr_ZW	33724457	33726273	+
c16829_g1_i1	Chr_ZW	35439472	35443918	-	Smp_136040	Chr_ZW	35437943	35449197	-
c16829_g1_i1	Chr_ZW	35439472	35443918	-	Smp_114280	Chr_ZW	35443576	35443879	-
c4129_g1_i1	Chr_ZW	35925023	35938898	+	Smp_210870	Chr_ZW	35912408	35925199	+
c4129_g1_i1	Chr_ZW	35925023	35938898	+	Smp_210880	Chr_ZW	35935609	35947904	+
c16511_g1_i1	Chr_ZW	36183738	36193627	+	Smp_135870	Chr_ZW	36178517	36290888	+
c3049_g1_i1	Chr_ZW	36277964	36285484	+	Smp_135870	Chr_ZW	36178517	36290888	+
c16511_g1_i1	Chr_ZW	36183738	36193627	+	Smp_190070	Chr_ZW	36188138	36189736	+
c3049_g1_i1	Chr_ZW	36277964	36285484	+	Smp_187870	Chr_ZW	36285076	36287093	+
c2604_g1_i1	Chr_ZW	36809700	36836201	-	Smp_182270	Chr_ZW	36827925	36828189	-
c2604_g1_i1	Chr_ZW	36809700	36836201	-	Smp_045860.1	Chr_ZW	36831339	36851368	-
c12117_g1_i1	Chr_ZW	37885605	37941881	-	Smp_064910	Chr_ZW	37924528	37924942	-
c12117_g1_i1	Chr_ZW	37885605	37941881	-	Smp_064900	Chr_ZW	37941548	37942961	-
c12239_g1_i1	Chr_ZW	39242465	39251329	+	Smp_135180	Chr_ZW	39241893	39242916	+
c12239_g1_i1	Chr_ZW	39242465	39251329	+	Smp_135190	Chr_ZW	39245451	39294104	+
c7609_g1_i1	Chr_ZW	39434656	39436084	-	Smp_024110	Chr_ZW	39428502	39434676	-
c7609_g1_i2	Chr_ZW	39434656	39436124	-	Smp_024110	Chr_ZW	39428502	39434676	-
c7609_g1_i1	Chr_ZW	39434656	39436084	-	Smp_024120	Chr_ZW	39434793	39435186	-
c7609_g1_i2	Chr_ZW	39434656	39436124	-	Smp_024120	Chr_ZW	39434793	39435186	-
c1275_g1_i1	Chr_ZW	39754751	39779807	-	Smp_084320	Chr_ZW	39755271	39763465	-
c1275_g1_i1	Chr_ZW	39754751	39779807	-	Smp_135260	Chr_ZW	39774055	39774725	-
c18779_g1_i1	Chr_ZW	43296682	43321753	+	Smp_142740	Chr_ZW	43295144	43297016	+
c18779_g1_i1	Chr_ZW	43296682	43321753	+	Smp_118850	Chr_ZW	43321194	43322397	+
c13009_g1_i1	Chr_ZW	46686953	46720714	+	Smp_198450	Chr_ZW	46654241	46687201	+
c13009_g1_i1	Chr_ZW	46686953	46720714	+	Smp_084050	Chr_ZW	46704588	46720748	+
c7654_g1_i1	Chr_ZW	47690410	47706889	+	Smp_044970	Chr_ZW	47680372	47706671	+
c7654_g1_i1	Chr_ZW	47690410	47706889	+	Smp_192960	Chr_ZW	47703408	47703525	+
c1717_g1_i1	Chr_ZW	49159245	49160072	+	Smp_014050	Chr_ZW	49136290	49159612	+
c1717_g1_i1	Chr_ZW	49159245	49160072	+	Smp_014060	Chr_ZW	49159704	49160016	+
c7464_g2_i1	Chr_ZW	49487187	49536656	-	Smp_129820	Chr_ZW	49487530	49536644	-
c7464_g2_i1	Chr_ZW	49487187	49536656	-	Smp_189630	Chr_ZW	49511787	49512030	-
c848_g1_i1	Chr_ZW	50154560	50163938	+	Smp_162790	Chr_ZW	50149234	50180163	+
c848_g1_i1	Chr_ZW	50154560	50163938	+	Smp_183250	Chr_ZW	50162834	50163023	+
c7141_g3_i2	Chr_ZW	55326850	55346153	+	Smp_026460	Chr_ZW	55323415	55330586	+
c7141_g3_i1	Chr_ZW	55437753	55448164	+	Smp_026450.2	Chr_ZW	55345834	55448227	+
c7141_g3_i2	Chr_ZW	55326850	55346153	+	Smp_026450.2	Chr_ZW	55345834	55448227	+
c7141_g3_i1	Chr_ZW	55437753	55448164	+	Smp_084180	Chr_ZW	55443993	55451444	+
c863_g1_i1	Chr_ZW	56104470	56132373	+	Smp_162910	Chr_ZW	56101014	56160593	+
c863_g1_i1	Chr_ZW	56104470	56132373	+	Smp_192920	Chr_ZW	56103915	56104480	+
c8043_g1_i1	Chr_ZW	56740581	56753371	-	Smp_102210	Chr_ZW	56740607	56740868	-
c8043_g1_i1	Chr_ZW	56740581	56753371	-	Smp_131580	Chr_ZW	56748530	56762189	-
c9700_g1_i1	Chr_ZW	57980963	57986647	+	Smp_163920	Chr_ZW	57869539	58038085	+
c9700_g1_i1	Chr_ZW	57980963	57986647	+	Smp_188590	Chr_ZW	57980665	57982244	+
c18677_g1_i1	Chr_ZW.unplaced.SC_0115	185567	189862	-	Smp_137440	Chr_ZW.unplaced.SC_0115	183639	185752	-
c18677_g1_i1	Chr_ZW.unplaced.SC_0115	185567	189862	-	Smp_137480	Chr_ZW.unplaced.SC_0115	188118	232974	-
c17744_g1_i1	SC_0013	928119	943232	-	Smp_153690	SC_0013	904087	934536	-
c17744_g1_i1	SC_0013	928119	943232	-	Smp_198740	SC_0013	943095	992405	-
c15081_g1_i1	SC_0013	1102301	1131376	+	Smp_153650	SC_0013	1097161	1125358	+
c15081_g1_i1	SC_0013	1102301	1131376	+	Smp_153640	SC_0013	1126661	1131410	+
c658_g1_i1	SC_0013	2552646	2569409	-	Smp_175840	SC_0013	2541169	2557360	-
c658_g1_i1	SC_0013	2552646	2569409	-	Smp_175850	SC_0013	2561776	2569361	-
c19554_g1_i1	SC_0013	2816905	2842666	-	Smp_163500	SC_0013	2805836	2820943	-
c19554_g1_i1	SC_0013	2816905	2842666	-	Smp_163510	SC_0013	2835498	2844341	-
c8495_g1_i1	SC_0013	3260696	3266585	+	Smp_076880	SC_0013	3260961	3264668	+
c8495_g1_i2	SC_0013	3260684	3266585	+	Smp_076880	SC_0013	3260961	3264668	+
c8495_g1_i1	SC_0013	3260696	3266585	+	Smp_076890	SC_0013	3266388	3266625	+
c8495_g1_i2	SC_0013	3260684	3266585	+	Smp_076890	SC_0013	3266388	3266625	+
c13199_g1_i1	SC_0013	3566902	3574265	+	Smp_077000	SC_0013	3571480	3572128	+
c13199_g1_i1	SC_0013	3566902	3574265	+	Smp_077010	SC_0013	3574038	3574308	+
c2057_g1_i1	SC_0037	173755	195133	-	Smp_124550	SC_0037	171999	186682	-
c2057_g1_i1	SC_0037	173755	195133	-	Smp_124540	SC_0037	192874	217607	-
c1190_g1_i1	SC_0037	1192188	1196083	+	Smp_083530.2	SC_0037	1182779	1237566	+
c1190_g1_i2	SC_0037	1183928	1196083	+	Smp_083530.1	SC_0037	1182779	1237566	+
c1190_g1_i1	SC_0037	1192188	1196083	+	Smp_188070	SC_0037	1195647	1195959	+
c1190_g1_i2	SC_0037	1183928	1196083	+	Smp_188070	SC_0037	1195647	1195959	+
c10549_g1_i1	SC_0037	1975898	1982323	+	Smp_129980	SC_0037	1972983	1982768	+
c10549_g1_i1	SC_0037	1975898	1982323	+	Smp_188810	SC_0037	1978813	1978945	+
c7937_g1_i1	SC_0041	164272	182182	-	Smp_195040	SC_0041	164547	164925	-
c7937_g1_i1	SC_0041	164272	182182	-	Smp_037230	SC_0041	168292	182018	-
c18292_g1_i1	SC_0041	628000	633775	+	Smp_053190	SC_0041	604144	628142	+
c18292_g1_i1	SC_0041	628000	633775	+	Smp_150660	SC_0041	631008	663320	+
c686_g1_i1	SC_0041	1054984	1080218	+	Smp_169400	SC_0041	1044089	1061490	+
c686_g1_i1	SC_0041	1054984	1080218	+	Smp_086920	SC_0041	1076889	1080157	+
c4772_g1_i1	SC_0041	1126680	1144599	+	Smp_169420	SC_0041	1126783	1132157	+
c4772_g1_i1	SC_0041	1126680	1144599	+	Smp_169430	SC_0041	1143514	1213515	+
c7490_g1_i1	SC_0041	1457765	1469912	+	Smp_156100	SC_0041	1457801	1465068	+
c7490_g1_i1	SC_0041	1457765	1469912	+	Smp_156110	SC_0041	1469343	1469712	+
c16496_g1_i1	SC_0049	264862	274852	-	Smp_170170	SC_0049	241781	269078	-
c16496_g1_i1	SC_0049	264862	274852	-	Smp_170180	SC_0049	269234	269312	-
c3088_g1_i1	SC_0062	621886	640476	-	Smp_173270	SC_0062	608272	622157	-
c3088_g1_i1	SC_0062	621886	640476	-	Smp_175050	SC_0062	632249	681500	-
c7900_g2_i1	SC_0062	648704	697768	-	Smp_175050	SC_0062	632249	681500	-
c7900_g2_i1	SC_0062	648704	697768	-	Smp_096370	SC_0062	696374	705230	-
c438_g1_i1	SC_0062	770329	772385	-	Smp_175040	SC_0062	745143	770541	-
c438_g1_i1	SC_0062	770329	772385	-	Smp_175030	SC_0062	771966	772276	-
c6018_g1_i1	SC_0080	69146	79770	-	Smp_166250	SC_0080	69206	75214	-
c6018_g1_i1	SC_0080	69146	79770	-	Smp_166240	SC_0080	77006	90268	-
c2426_g1_i1	SC_0080	371035	375956	-	Smp_133320	SC_0080	359884	423018	-
c3753_g1_i1	SC_0080	365185	371080	-	Smp_133320	SC_0080	359884	423018	-
c2426_g1_i1	SC_0080	371035	375956	-	Smp_190900	SC_0080	370923	371340	-
c3753_g1_i1	SC_0080	365185	371080	-	Smp_190900	SC_0080	370923	371340	-
c10595_g1_i1	SC_0080	546205	581911	+	Smp_133360	SC_0080	570882	571900	+
c10595_g1_i1	SC_0080	546205	581911	+	Smp_133370	SC_0080	574423	622168	+
c4378_g1_i1	SC_0097	64396	73673	-	Smp_152650	SC_0097	45982	64755	-
c4378_g1_i1	SC_0097	64396	73673	-	Smp_152640	SC_0097	69171	73638	-
c11704_g1_i1	SC_0097	328795	332158	+	Smp_152620	SC_0097	305961	329040	+
c11704_g1_i1	SC_0097	328795	332158	+	Smp_152610	SC_0097	329737	332163	+
c13516_g1_i1	SC_0097	713946	717309	-	Smp_164240	SC_0097	704770	715994	-
c13516_g1_i1	SC_0097	713946	717309	-	Smp_164230	SC_0097	717194	720663	-
c5729_g1_i1	SC_0111	97394	126844	+	Smp_030400	SC_0111	95671	117163	+
c5729_g1_i1	SC_0111	97394	126844	+	Smp_022100	SC_0111	124449	126726	+
c20395_g1_i1	SC_0111	355118	355525	+	Smp_078060	SC_0111	353407	355349	+
c20395_g1_i1	SC_0111	355118	355525	+	Smp_078070	SC_0111	355495	355840	+
c3585_g1_i1	SC_0111	669319	698812	-	Smp_166490	SC_0111	669507	673237	-
c3585_g1_i1	SC_0111	669319	698812	-	Smp_166520	SC_0111	693842	720110	-
c7603_g2_i1	SC_0113	600406	631396	+	Smp_000530	SC_0113	538644	619674	+
c7603_g2_i1	SC_0113	600406	631396	+	Smp_000520	SC_0113	631206	633840	+
c5667_g1_i3	SC_0113	997920	1007876	-	Smp_054230	SC_0113	993531	1001961	-
c5667_g1_i3	SC_0113	997920	1007876	-	Smp_054220	SC_0113	1004273	1007839	-
c10263_g1_i1	SC_0129	642186	667521	+	Smp_154050	SC_0129	642202	658890	+
c10263_g1_i1	SC_0129	642186	667521	+	Smp_187290	SC_0129	662041	662206	+
c8199_g1_i2	SC_0129	725910	743878	+	Smp_154040	SC_0129	733130	736886	+
c8199_g1_i2	SC_0129	725910	743878	+	Smp_078030.1	SC_0129	742168	743097	+
c7245_g1_i1	SC_0134	461695	475151	+	Smp_052560	SC_0134	461744	461961	+
c7245_g1_i1	SC_0134	461695	475151	+	Smp_195000	SC_0134	466104	474984	+
c2950_g1_i1	SC_0136	636725	648061	+	Smp_066430	SC_0136	642678	643482	+
c2950_g1_i1	SC_0136	636725	648061	+	Smp_158070	SC_0136	647657	652351	+
c6312_g1_i1	SC_0136	663518	665870	-	Smp_158080	SC_0136	663615	663846	-
c6312_g1_i1	SC_0136	663518	665870	-	Smp_158040	SC_0136	665595	700853	-
c1977_g1_i1	SC_0137	845183	846682	-	Smp_064260	SC_0137	843757	845801	-
c1977_g1_i1	SC_0137	845183	846682	-	Smp_097250	SC_0137	846163	846583	-
c5354_g1_i1	SC_0142	769164	806718	+	Smp_168920	SC_0142	766729	771985	+
c5354_g1_i1	SC_0142	769164	806718	+	Smp_186640	SC_0142	780735	806663	+
c6763_g1_i2	SC_0148	45449	55669	+	Smp_139430	SC_0148	34153	57453	+
c6763_g1_i2	SC_0148	45449	55669	+	Smp_108320	SC_0148	55055	55286	+
c19261_g1_i1	SC_0149	377221	403658	+	Smp_076500	SC_0149	365146	436978	+
c19261_g1_i1	SC_0149	377221	403658	+	Smp_187280	SC_0149	380777	381104	+
c64_g1_i1	SC_0151	78034	117412	-	Smp_005360	SC_0151	77899	79012	-
c64_g1_i2	SC_0151	78034	117412	-	Smp_005360	SC_0151	77899	79012	-
c64_g1_i1	SC_0151	78034	117412	-	Smp_124970	SC_0151	106707	135826	-
c64_g1_i2	SC_0151	78034	117412	-	Smp_124970	SC_0151	106707	135826	-
c17216_g1_i1	SC_0151	672627	690495	+	Smp_096530	SC_0151	672429	678014	+
c17216_g1_i1	SC_0151	672627	690495	+	Smp_175130	SC_0151	685044	687827	+
c17216_g1_i1	SC_0151	672627	690495	+	Smp_096560	SC_0151	690426	691390	+
c8263_g3_i1	SC_0154	170641	342704	+	Smp_155560	SC_0154	170108	177073	+
c8263_g3_i1	SC_0154	170641	342704	+	Smp_155550	SC_0154	221585	228676	+
c6579_g1_i1	SC_0154	519768	532820	-	Smp_155510.1	SC_0154	520153	525488	-
c6579_g1_i1	SC_0154	519768	532820	-	Smp_096840	SC_0154	532289	532772	-
c7228_g1_i1	SC_0156	15551	33168	-	Smp_165650	SC_0156	823	15829	-
c7228_g1_i1	SC_0156	15551	33168	-	Smp_080680	SC_0156	20828	59469	-
c6213_g1_i1	SC_0156	72481	75271	+	Smp_080670	SC_0156	72483	74955	+
c6213_g1_i2	SC_0156	70507	75271	+	Smp_080670	SC_0156	72483	74955	+
c6213_g1_i1	SC_0156	72481	75271	+	Smp_165640	SC_0156	75183	79161	+
c6213_g1_i2	SC_0156	70507	75271	+	Smp_165640	SC_0156	75183	79161	+
c13619_g1_i1	SC_0160	13516	13937	+	Smp_107810	SC_0160	13460	13634	+
c13619_g1_i1	SC_0160	13516	13937	+	Smp_182920	SC_0160	13681	13831	+
c18008_g1_i1	SC_0167	263434	265380	+	Smp_158970	SC_0167	256943	272545	+
c18008_g1_i1	SC_0167	263434	265380	+	Smp_190120	SC_0167	265204	265417	+
c19675_g1_i1	SC_0176	238445	259924	+	Smp_137230	SC_0176	204612	253316	+
c19675_g1_i1	SC_0176	238445	259924	+	Smp_027750	SC_0176	254920	264064	+
c6601_g1_i1	SC_0177	503710	524733	-	Smp_071920	SC_0177	503528	504173	-
c6601_g1_i1	SC_0177	503710	524733	-	Smp_177860	SC_0177	510180	510618	-
c6601_g1_i1	SC_0177	503710	524733	-	Smp_177870	SC_0177	510683	512375	-
c6601_g1_i1	SC_0177	503710	524733	-	Smp_199010	SC_0177	513859	555765	-
c8589_g1_i1	SC_0179	489254	525478	+	Smp_085540.2	SC_0179	489819	525550	+
c8589_g1_i1	SC_0179	489254	525478	+	Smp_193120	SC_0179	490854	491007	+
c8536_g2_i1	SC_0181	412421	450892	-	Smp_166030	SC_0181	378806	415089	-
c8536_g2_i1	SC_0181	412421	450892	-	Smp_081370	SC_0181	433595	450856	-
c1480_g1_i1	SC_0182	398089	423149	-	Smp_039130	SC_0182	370883	415579	-
c1480_g1_i1	SC_0182	398089	423149	-	Smp_177270	SC_0182	423043	423355	-
c17195_g1_i1	SC_0182	423304	429178	-	Smp_177270	SC_0182	423043	423355	-
c17195_g1_i1	SC_0182	423304	429178	-	Smp_188730	SC_0182	425479	425641	-
c17195_g1_i1	SC_0182	423304	429178	-	Smp_188720	SC_0182	426439	426835	-
c15562_g1_i1	SC_0186	241470	242142	-	Smp_176350	SC_0186	219107	241634	-
c15562_g1_i1	SC_0186	241470	242142	-	Smp_098610	SC_0186	241692	241921	-
c7804_g1_i1	SC_0199	360827	391261	+	Smp_140120.1	SC_0199	362569	391382	+
c7804_g1_i2	SC_0199	362542	391261	+	Smp_140120.2	SC_0199	362590	391382	+
c7804_g1_i3	SC_0199	361891	391261	+	Smp_140120.2	SC_0199	362590	391382	+
c7804_g1_i4	SC_0199	361891	391261	+	Smp_140120.2	SC_0199	362590	391382	+
c7804_g1_i1	SC_0199	360827	391261	+	Smp_187230	SC_0199	370453	371602	+
c7804_g1_i2	SC_0199	362542	391261	+	Smp_187230	SC_0199	370453	371602	+
c7804_g1_i3	SC_0199	361891	391261	+	Smp_187230	SC_0199	370453	371602	+
c7804_g1_i4	SC_0199	361891	391261	+	Smp_187230	SC_0199	370453	371602	+
c14765_g1_i1	SC_0208	239855	254691	+	Smp_174480	SC_0208	239952	243407	+
c14765_g1_i1	SC_0208	239855	254691	+	Smp_103360	SC_0208	246886	247057	+
c6886_g1_i1	SC_0208	261767	342556	+	Smp_179800	SC_0208	254930	323435	+
c6886_g1_i1	SC_0208	261767	342556	+	Smp_179790	SC_0208	261710	262208	+
c3042_g1_i1	SC_0221	122263	128452	+	Smp_174010	SC_0221	122245	122636	+
c3042_g1_i1	SC_0221	122263	128452	+	Smp_174000	SC_0221	122785	128361	+
c3997_g1_i1	SC_0223	226574	230069	-	Smp_159870	SC_0223	225196	226851	-
c3997_g1_i1	SC_0223	226574	230069	-	Smp_159880	SC_0223	227270	230020	-
c5217_g2_i1	SC_0223	298249	304780	+	Smp_118860	SC_0223	298091	298478	+
c5217_g2_i1	SC_0223	298249	304780	+	Smp_005050	SC_0223	304648	305041	+
c550_g1_i1	SC_0230	95404	111048	-	Smp_098250	SC_0230	95385	98406	-
c550_g1_i1	SC_0230	95404	111048	-	Smp_098240	SC_0230	111020	126698	-
c6799_g1_i1	SC_0234	217789	244759	+	Smp_164780	SC_0234	218012	231831	+
c6799_g1_i1	SC_0234	217789	244759	+	Smp_164790	SC_0234	243797	245250	+
c8682_g1_i1	SC_0235	133121	146491	+	Smp_169740	SC_0235	130681	154522	+
c8682_g1_i1	SC_0235	133121	146491	+	Smp_187040	SC_0235	138505	138631	+
c7423_g1_i1	SC_0236	137883	145886	+	Smp_187070	SC_0236	138167	138935	+
c7423_g1_i1	SC_0236	137883	145886	+	Smp_199230	SC_0236	143481	143688	+
c10795_g1_i1	SC_0237	229699	231733	+	Smp_191110	SC_0237	229651	229801	+
c10795_g1_i1	SC_0237	229699	231733	+	Smp_199250	SC_0237	231402	231765	+
c1774_g1_i1	SC_0239	172509	190151	+	Smp_149650	SC_0239	168791	174558	+
c1774_g1_i1	SC_0239	172509	190151	+	Smp_188190	SC_0239	186721	186931	+
c14647_g1_i1	SC_0241	195540	197975	+	Smp_027890	SC_0241	169864	196734	+
c14647_g1_i1	SC_0241	195540	197975	+	Smp_027900	SC_0241	197825	206804	+
c2144_g1_i1	SC_0246	84218	90850	+	Smp_138620	SC_0246	27966	84633	+
c2144_g1_i1	SC_0246	84218	90850	+	Smp_138630	SC_0246	89904	93746	+
c8004_g2_i1	SC_0250	11010	63199	+	Smp_179320	SC_0250	11055	17722	+
c8004_g2_i2	SC_0250	11010	63199	+	Smp_179320	SC_0250	11055	17722	+
c8004_g2_i1	SC_0250	11010	63199	+	Smp_102690.3	SC_0250	57858	64549	+
c8004_g2_i2	SC_0250	11010	63199	+	Smp_102690.3	SC_0250	57858	64549	+
c13476_g1_i1	SC_0261	87040	103900	+	Smp_145750	SC_0261	88882	93340	+
c13476_g1_i1	SC_0261	87040	103900	+	Smp_043820	SC_0261	102990	103935	+
c1280_g1_i1	SC_0263	35945	45750	-	Smp_184340	SC_0263	36202	36408	-
c1280_g1_i1	SC_0263	35945	45750	-	Smp_209090	SC_0263	37095	54657	-
c10705_g1_i1	SC_0274	23327	45189	-	Smp_177130	SC_0274	10491	23430	-
c10705_g1_i1	SC_0274	23327	45189	-	Smp_177150	SC_0274	31982	40669	-
c10705_g1_i1	SC_0274	23327	45189	-	Smp_066370	SC_0274	44532	62970	-
c5908_g1_i1	SC_0282	44877	62428	+	Smp_194640	SC_0282	492	54662	+
c5908_g1_i1	SC_0282	44877	62428	+	Smp_194630	SC_0282	54756	65218	+
c1176_g1_i1	SC_0299	24794	38732	-	Smp_173260	SC_0299	24726	29558	-
c1176_g1_i1	SC_0299	24794	38732	-	Smp_173280	SC_0299	32187	51649	-
c6771_g2_i1	SC_0340	41243	43844	+	Smp_139110	SC_0340	2776	41452	+
c6771_g1_i1	SC_0340	45558	51435	+	Smp_130400	SC_0340	43716	47398	+
c6771_g2_i1	SC_0340	41243	43844	+	Smp_130400	SC_0340	43716	47398	+
c6771_g1_i1	SC_0340	45558	51435	+	Smp_139120	SC_0340	48442	51441	+
c7506_g1_i2	SC_0375	20731	29836	+	Smp_138680.1	SC_0375	21092	23141	+
c7506_g1_i2	SC_0375	20731	29836	+	Smp_188530	SC_0375	27240	27429	+
c4853_g1_i1	SC_0434	1820	16435	+	Smp_033370	SC_0434	1841	2878	+
c4853_g1_i1	SC_0434	1820	16435	+	Smp_199730	SC_0434	7462	16520	+
